# Supplementary material for: Resistant and susceptible chicken lines show distinctive responses to Newcastle disease virus infection in the lung transcriptome
Source: BMC Genomics. 2017 Dec 28;18:989. doi: 10.1186/s12864-017-4380-4 (PMC5745900; doi:10.1186/s12864-017-4380-4)
Supplement: Supplementary file 1 — Contains the edgeR output from all the contrasts analyzed in this study. Only transcripts with FDR < 0.05 were included. Contrasts with no significant DEG were not included. (XLSX 1106 kb) [file 12864_2017_4380_MOESM1_ESM.xlsx]

## Sheet: Information
Each sheet within this workbook contains edgeR output from several different contrasts.
Only transcripts with FDR<0.05 were included. Contrasts with no differentially expressed genes are not included.

## Sheet: Challenged vs. Nonchallenged
Transcript Stable ID	logFC	logCPM	LR	PValue	FDR	DPI	Line
ENSGALT00000007763	1.63265	8.06365	44.6019	2.41454e-11	3.51002e-07	2	Leghorn
ENSGALT00000025999	3.12331	5.65689	36.3322	1.66395e-09	1.20944e-05	2	Leghorn
ENSGALT00000021310	1.78145	5.68289	35.0262	3.25297e-09	1.57628e-05	2	Leghorn
ENSGALT00000043751	1.76973	5.90473	30.9566	2.63866e-08	9.58956e-05	2	Leghorn
ENSGALT00000029324	2.43434	8.07091	27.9658	1.23477e-07	0.000358997	2	Leghorn
ENSGALT00000023517	3.17006	4.10702	25.9529	3.49849e-07	0.000726537	2	Leghorn
ENSGALT00000085355	1.82583	8.27965	26.2213	3.04451e-07	0.000726537	2	Leghorn
ENSGALT00000081610	-4.1669	2.04544	25.1486	5.3078e-07	0.000964494	2	Leghorn
ENSGALT00000002368	1.41068	6.81501	21.908	2.86039e-06	0.00462016	2	Leghorn
ENSGALT00000027416	1.60551	6.1792	21.2572	4.01605e-06	0.00583813	2	Leghorn
ENSGALT00000066953	1.64906	4.36756	18.9162	1.3659e-05	0.0180509	2	Leghorn
ENSGALT00000007608	2.17951	6.62796	18.6941	1.53455e-05	0.0185898	2	Leghorn
ENSGALT00000026450	1.40439	6.93769	18.2541	1.93311e-05	0.0216167	2	Leghorn
ENSGALT00000037894	4.14981	2.86864	17.1429	3.46699e-05	0.0359998	2	Leghorn
ENSGALT00000044004	2.57391	6.90284	16.9782	3.78108e-05	0.0366437	2	Leghorn
ENSGALT00000083045	5.36305	3.47395	16.4389	5.02445e-05	0.0456502	2	Leghorn
ENSGALT00000070228	-4.20248	8.30755	39.4353	3.39111e-10	4.92966e-06	2	Fayoumi
ENSGALT00000046144	-3.33618	7.06581	34.9848	3.32287e-09	2.41523e-05	2	Fayoumi
ENSGALT00000003543	1.75416	7.98648	30.4451	3.43453e-08	0.000166426	2	Fayoumi
ENSGALT00000018269	-3.22836	6.64477	27.3854	1.66684e-07	0.000346155	2	Fayoumi
ENSGALT00000023014	-1.17721	7.71941	27.9048	1.27435e-07	0.000346155	2	Fayoumi
ENSGALT00000045740	-1.03943	5.18824	27.7189	1.40286e-07	0.000346155	2	Fayoumi
ENSGALT00000048738	1.63594	5.97711	27.574	1.51201e-07	0.000346155	2	Fayoumi
ENSGALT00000082456	-1.25673	6.54782	24.6664	6.8161e-07	0.00123857	2	Fayoumi
ENSGALT00000084205	-2.28195	5.41763	23.7768	1.08179e-06	0.00174732	2	Fayoumi
ENSGALT00000048122	2.81492	8.06033	23.5213	1.23541e-06	0.00179591	2	Fayoumi
ENSGALT00000074022	3.46254	10.5534	22.6825	1.91096e-06	0.00252542	2	Fayoumi
ENSGALT00000007427	2.48199	4.93189	21.7591	3.09117e-06	0.00317447	2	Fayoumi
ENSGALT00000013264	1.1751	6.26889	21.9202	2.84227e-06	0.00317447	2	Fayoumi
ENSGALT00000026577	-2.37935	6.16195	21.8341	2.97271e-06	0.00317447	2	Fayoumi
ENSGALT00000049612	-1.25405	6.33102	21.648	3.27558e-06	0.00317447	2	Fayoumi
ENSGALT00000067323	-2.65307	3.0995	21.3461	3.83402e-06	0.0033301	2	Fayoumi
ENSGALT00000081183	-2.96884	11.204	21.2487	4.03374e-06	0.0033301	2	Fayoumi
ENSGALT00000082865	2.8542	2.8417	21.2066	4.12339e-06	0.0033301	2	Fayoumi
ENSGALT00000086755	2.77826	2.78581	21.0645	4.44081e-06	0.00339768	2	Fayoumi
ENSGALT00000027125	-1.82255	6.72892	20.2505	6.79339e-06	0.00448889	2	Fayoumi
ENSGALT00000038787	-2.13772	2.34161	20.2983	6.62585e-06	0.00448889	2	Fayoumi
ENSGALT00000076383	-6.77597	1.17409	20.3037	6.60734e-06	0.00448889	2	Fayoumi
ENSGALT00000034743	-1.27238	5.57196	20.0822	7.41846e-06	0.00449342	2	Fayoumi
ENSGALT00000079434	2.02876	4.13145	20.1387	7.20226e-06	0.00449342	2	Fayoumi
ENSGALT00000014738	-1.27474	7.43548	19.8071	8.56651e-06	0.00498125	2	Fayoumi
ENSGALT00000089628	-3.2549	3.69254	19.5135	9.98904e-06	0.00558503	2	Fayoumi
ENSGALT00000068419	-1.87894	7.24033	19.4157	1.05141e-05	0.00566086	2	Fayoumi
ENSGALT00000077240	-1.15737	3.98699	19.1456	1.21115e-05	0.00628804	2	Fayoumi
ENSGALT00000082069	-4.46572	2.26036	18.7998	1.45185e-05	0.00727777	2	Fayoumi
ENSGALT00000052482	-1.36587	5.22845	18.3224	1.86503e-05	0.00903732	2	Fayoumi
ENSGALT00000017953	-1.11527	5.45931	18.0412	2.16175e-05	0.0101372	2	Fayoumi
ENSGALT00000037442	1.95704	3.16015	17.7017	2.58398e-05	0.0117385	2	Fayoumi
ENSGALT00000056075	-1.61839	8.1606	17.5692	2.77033e-05	0.0122037	2	Fayoumi
ENSGALT00000056201	-1.45857	4.92499	17.1741	3.41064e-05	0.0145825	2	Fayoumi
ENSGALT00000007467	-0.925501	6.49202	17.0155	3.70757e-05	0.0153991	2	Fayoumi
ENSGALT00000013696	1.32725	4.66525	16.872	3.99866e-05	0.0155739	2	Fayoumi
ENSGALT00000020859	-0.85618	6.94925	16.838	4.07105e-05	0.0155739	2	Fayoumi
ENSGALT00000049140	1.95209	2.73893	16.9202	3.89854e-05	0.0155739	2	Fayoumi
ENSGALT00000004272	-1.62812	5.35681	16.6453	4.50614e-05	0.0167963	2	Fayoumi
ENSGALT00000068741	-0.932922	6.72138	16.5624	4.70763e-05	0.0171087	2	Fayoumi
ENSGALT00000048322	-3.02835	1.65969	16.463	4.96101e-05	0.0175898	2	Fayoumi
ENSGALT00000079575	1.36636	5.0082	16.1834	5.74971e-05	0.0199008	2	Fayoumi
ENSGALT00000041241	1.8881	7.78993	16.0791	6.07518e-05	0.0205383	2	Fayoumi
ENSGALT00000003951	1.23457	5.08685	15.956	6.48331e-05	0.02142	2	Fayoumi
ENSGALT00000017773	-0.956056	7.48428	15.8332	6.91794e-05	0.022348	2	Fayoumi
ENSGALT00000082983	1.25879	6.97013	15.7584	7.1967e-05	0.0227431	2	Fayoumi
ENSGALT00000024769	-1.3801	6.5115	15.5421	8.06868e-05	0.0239376	2	Fayoumi
ENSGALT00000031463	1.16327	4.92975	15.6015	7.81937e-05	0.0239376	2	Fayoumi
ENSGALT00000089881	-4.6149	1.82135	15.5803	7.90741e-05	0.0239376	2	Fayoumi
ENSGALT00000068645	2.17778	3.35187	15.487	8.3074e-05	0.0241529	2	Fayoumi
ENSGALT00000074604	5.27676	4.01464	15.4226	8.59551e-05	0.0245006	2	Fayoumi
ENSGALT00000040996	1.44659	6.23265	15.3434	8.96343e-05	0.0250579	2	Fayoumi
ENSGALT00000027298	-0.73368	5.91979	15.2334	9.50105e-05	0.0260598	2	Fayoumi
ENSGALT00000007763	0.856534	8.06365	15.1256	0.00010059	0.0261121	2	Fayoumi
ENSGALT00000014436	-0.907215	5.07028	15.13	0.000100355	0.0261121	2	Fayoumi
ENSGALT00000015275	-1.15541	4.87941	15.1607	9.87378e-05	0.0261121	2	Fayoumi
ENSGALT00000083784	-2.44382	0.232036	15.0195	0.000106404	0.0271367	2	Fayoumi
ENSGALT00000045403	4.65364	0.455474	14.9272	0.000111739	0.0280059	2	Fayoumi
ENSGALT00000021310	1.02966	5.68289	14.8046	0.000119241	0.028432	2	Fayoumi
ENSGALT00000045677	2.88582	1.39345	14.8527	0.000116239	0.028432	2	Fayoumi
ENSGALT00000069857	-0.929093	7.08446	14.8036	0.000119306	0.028432	2	Fayoumi
ENSGALT00000039303	1.21814	3.75324	14.7144	0.000125089	0.0293294	2	Fayoumi
ENSGALT00000022640	-0.794592	7.01079	14.5477	0.000136656	0.031186	2	Fayoumi
ENSGALT00000078349	4.6512	-0.0723991	14.5389	0.000137298	0.031186	2	Fayoumi
ENSGALT00000004656	1.9189	5.80398	13.9652	0.000186228	0.037142	2	Fayoumi
ENSGALT00000023956	-2.92084	2.20505	13.9739	0.000185365	0.037142	2	Fayoumi
ENSGALT00000024089	1.63306	5.06096	13.9873	0.000184046	0.037142	2	Fayoumi
ENSGALT00000044139	-1.4823	5.50055	14.1516	0.000168658	0.037142	2	Fayoumi
ENSGALT00000059123	-1.23103	8.65959	14.1522	0.000168597	0.037142	2	Fayoumi
ENSGALT00000065465	-0.971005	4.20147	14.0502	0.000177994	0.037142	2	Fayoumi
ENSGALT00000067693	-1.0782	4.40747	14.1019	0.000173168	0.037142	2	Fayoumi
ENSGALT00000072175	-1.73525	5.57968	13.9623	0.000186515	0.037142	2	Fayoumi
ENSGALT00000072349	1.77209	4.85145	13.9791	0.000184851	0.037142	2	Fayoumi
ENSGALT00000029195	1.74103	3.74796	13.8907	0.00019375	0.0380614	2	Fayoumi
ENSGALT00000062841	1.92887	6.74386	13.8562	0.000197342	0.0382502	2	Fayoumi
ENSGALT00000008437	-3.08044	2.17395	13.7708	0.000206523	0.0386862	2	Fayoumi
ENSGALT00000024529	-2.49091	0.434392	13.7373	0.000210237	0.0386862	2	Fayoumi
ENSGALT00000066830	-0.85983	6.61019	13.797	0.000203663	0.0386862	2	Fayoumi
ENSGALT00000072851	-1.6824	5.05898	13.7385	0.000210103	0.0386862	2	Fayoumi
ENSGALT00000051125	-1.13931	5.83127	13.6752	0.000217309	0.0387879	2	Fayoumi
ENSGALT00000061091	-1.52537	3.56656	13.6638	0.000218629	0.0387879	2	Fayoumi
ENSGALT00000085411	1.65966	2.07066	13.6624	0.000218794	0.0387879	2	Fayoumi
ENSGALT00000002248	-1.06761	6.60939	13.5804	0.000228557	0.0399966	2	Fayoumi
ENSGALT00000056909	2.20886	2.89527	13.5595	0.000231115	0.0399966	2	Fayoumi
ENSGALT00000005772	1.28564	3.50071	13.5036	0.000238111	0.0405001	2	Fayoumi
ENSGALT00000031945	-0.987347	7.23262	13.4858	0.00024037	0.0405001	2	Fayoumi
ENSGALT00000054287	-1.02013	4.35113	13.4702	0.000242382	0.0405001	2	Fayoumi
ENSGALT00000022955	1.59909	6.59424	13.4164	0.000249436	0.0412052	2	Fayoumi
ENSGALT00000001436	-0.814064	5.26315	13.2219	0.000276698	0.0447193	2	Fayoumi
ENSGALT00000041171	1.92892	5.3634	13.2208	0.000276862	0.0447193	2	Fayoumi
ENSGALT00000013281	0.958388	5.03294	13.1372	0.000289488	0.0455788	2	Fayoumi
ENSGALT00000015312	-1.59225	4.30498	13.1237	0.000291589	0.0455788	2	Fayoumi
ENSGALT00000076632	-0.870831	6.59975	13.1598	0.000286024	0.0455788	2	Fayoumi
ENSGALT00000087089	-2.68269	3.36512	13.0607	0.000301555	0.0466352	2	Fayoumi
ENSGALT00000088958	2.49706	5.03758	13.0017	0.000311201	0.0476202	2	Fayoumi
ENSGALT00000088924	-0.671052	7.98544	12.9709	0.000316362	0.0479057	2	Fayoumi
ENSGALT00000040260	-0.662663	6.44155	12.9367	0.000322197	0.0482864	2	Fayoumi
ENSGALT00000022989	-0.768297	4.55441	12.8968	0.000329152	0.0488253	2	Fayoumi
ENSGALT00000016505	-1.43998	1.69993	12.8233	0.000342337	0.0496488	2	Fayoumi
ENSGALT00000064776	-0.895169	6.88902	12.8378	0.000339683	0.0496488	2	Fayoumi
ENSGALT00000078804	-1.30196	6.33073	12.809	0.00034495	0.0496488	2	Fayoumi
ENSGALT00000084683	3.02243	6.41366	28.8212	7.93757e-08	0.00115388	6	Leghorn
ENSGALT00000045308	8.38935	2.07827	23.5798	1.19836e-06	0.0087103	6	Leghorn
ENSGALT00000081140	-1.87245	7.80968	40.9607	1.55319e-10	2.25788e-06	10	Fayoumi
ENSGALT00000010592	-1.53363	6.06293	35.1942	2.98415e-09	2.16903e-05	10	Fayoumi
ENSGALT00000051860	1.698	5.73067	30.5974	3.17515e-08	0.000153857	10	Fayoumi
ENSGALT00000002885	-1.99861	5.16247	29.5261	5.51698e-08	0.000168397	10	Fayoumi
ENSGALT00000014768	-1.50251	6.8199	29.4318	5.79203e-08	0.000168397	10	Fayoumi
ENSGALT00000080875	-1.42667	6.2044	28.1786	1.10621e-07	0.000268016	10	Fayoumi
ENSGALT00000011804	-1.61342	5.25526	27.238	1.79891e-07	0.000311542	10	Fayoumi
ENSGALT00000077510	-1.42119	5.73789	26.5432	2.57709e-07	0.000311542	10	Fayoumi
ENSGALT00000054695	-1.6604	7.22926	26.4922	2.6461e-07	0.000311542	10	Fayoumi
ENSGALT00000056234	-1.58176	5.1662	26.4758	2.66863e-07	0.000311542	10	Fayoumi
ENSGALT00000083581	-1.73581	6.50565	26.446	2.71007e-07	0.000311542	10	Fayoumi
ENSGALT00000084418	-2.0878	4.9801	26.4012	2.77368e-07	0.000311542	10	Fayoumi
ENSGALT00000088178	-1.48297	5.69426	26.2787	2.95536e-07	0.000311542	10	Fayoumi
ENSGALT00000006133	1.34604	6.20258	26.1857	3.10107e-07	0.000311542	10	Fayoumi
ENSGALT00000020084	-1.32249	6.54115	26.0056	3.40427e-07	0.000311542	10	Fayoumi
ENSGALT00000060660	-1.5848	5.53173	25.9917	3.42895e-07	0.000311542	10	Fayoumi
ENSGALT00000019449	-1.10334	7.76285	25.6434	4.10698e-07	0.000351195	10	Fayoumi
ENSGALT00000083830	-1.42013	7.03243	25.2123	5.13525e-07	0.000379507	10	Fayoumi
ENSGALT00000004265	-1.44055	4.88267	25.1404	5.33036e-07	0.000379507	10	Fayoumi
ENSGALT00000041222	-1.63362	8.37885	25.0433	5.6057e-07	0.000379507	10	Fayoumi
ENSGALT00000056830	-1.87773	8.49711	24.8517	6.19137e-07	0.000379507	10	Fayoumi
ENSGALT00000089376	-1.27415	4.78142	24.8493	6.19918e-07	0.000379507	10	Fayoumi
ENSGALT00000054303	1.98848	5.53106	24.7625	6.48482e-07	0.000379507	10	Fayoumi
ENSGALT00000000469	-1.20064	7.75952	24.5874	7.1015e-07	0.000379507	10	Fayoumi
ENSGALT00000016314	-1.41136	5.46091	24.5437	7.26443e-07	0.000379507	10	Fayoumi
ENSGALT00000001642	-1.70326	5.7911	24.5353	7.29603e-07	0.000379507	10	Fayoumi
ENSGALT00000057287	1.14967	7.51266	24.4999	7.4313e-07	0.000379507	10	Fayoumi
ENSGALT00000054772	1.42456	5.46675	24.4873	7.48016e-07	0.000379507	10	Fayoumi
ENSGALT00000026524	-1.45418	4.72307	24.4641	7.57081e-07	0.000379507	10	Fayoumi
ENSGALT00000030043	-1.72185	6.82976	24.3363	8.08981e-07	0.000387306	10	Fayoumi
ENSGALT00000045264	-1.47354	7.52164	24.2964	8.25926e-07	0.000387306	10	Fayoumi
ENSGALT00000070957	-1.27561	5.21698	24.1319	8.99569e-07	0.000400729	10	Fayoumi
ENSGALT00000025447	-1.38074	10.0475	24.1104	9.09684e-07	0.000400729	10	Fayoumi
ENSGALT00000066183	-1.29329	7.06144	23.986	9.70372e-07	0.000412594	10	Fayoumi
ENSGALT00000049557	-1.58521	6.66504	23.8527	1.03994e-06	0.000412594	10	Fayoumi
ENSGALT00000004470	-1.23618	6.93228	23.8272	1.05383e-06	0.000412594	10	Fayoumi
ENSGALT00000066832	-1.42499	4.48717	23.8193	1.05815e-06	0.000412594	10	Fayoumi
ENSGALT00000064418	1.89217	5.21839	23.7797	1.08017e-06	0.000412594	10	Fayoumi
ENSGALT00000079418	-1.67181	6.65397	23.7055	1.12262e-06	0.000412594	10	Fayoumi
ENSGALT00000006431	-1.22894	7.0006	23.6839	1.13529e-06	0.000412594	10	Fayoumi
ENSGALT00000062205	-2.20573	3.14123	23.5137	1.24027e-06	0.000439753	10	Fayoumi
ENSGALT00000063132	1.95515	9.06841	23.3832	1.32731e-06	0.00045533	10	Fayoumi
ENSGALT00000038503	-1.04724	8.29851	23.3551	1.34685e-06	0.00045533	10	Fayoumi
ENSGALT00000051075	-1.41132	6.83559	23.2528	1.42046e-06	0.000456541	10	Fayoumi
ENSGALT00000003495	1.41328	7.18992	23.2503	1.4223e-06	0.000456541	10	Fayoumi
ENSGALT00000021334	-1.00214	6.63838	23.2203	1.44465e-06	0.000456541	10	Fayoumi
ENSGALT00000005458	-1.40723	6.07965	23.1524	1.49659e-06	0.000462891	10	Fayoumi
ENSGALT00000007942	-2.48176	2.14978	23.0552	1.57413e-06	0.000472189	10	Fayoumi
ENSGALT00000062549	-4.08898	1.08913	23.034	1.59161e-06	0.000472189	10	Fayoumi
ENSGALT00000044202	1.22566	6.90822	22.9444	1.66759e-06	0.000482775	10	Fayoumi
ENSGALT00000049972	-1.68462	6.00481	22.9145	1.69372e-06	0.000482775	10	Fayoumi
ENSGALT00000060464	1.90332	4.02455	22.7295	1.8648e-06	0.000490463	10	Fayoumi
ENSGALT00000012457	1.64283	6.5518	22.7284	1.86589e-06	0.000490463	10	Fayoumi
ENSGALT00000072404	1.81289	6.48034	22.687	1.90655e-06	0.000490463	10	Fayoumi
ENSGALT00000021740	-1.29165	6.49202	22.6799	1.91363e-06	0.000490463	10	Fayoumi
ENSGALT00000044027	-2.10638	3.2032	22.6442	1.94952e-06	0.000490463	10	Fayoumi
ENSGALT00000039072	-1.35953	9.67724	22.6263	1.96776e-06	0.000490463	10	Fayoumi
ENSGALT00000063292	-1.02077	7.99846	22.6228	1.97135e-06	0.000490463	10	Fayoumi
ENSGALT00000037357	-1.48582	6.28546	22.6041	1.9906e-06	0.000490463	10	Fayoumi
ENSGALT00000032023	-1.42909	5.60079	22.4435	2.16415e-06	0.000518575	10	Fayoumi
ENSGALT00000010956	-2.62788	2.75415	22.4217	2.18883e-06	0.000518575	10	Fayoumi
ENSGALT00000014235	-1.66027	4.89191	22.4018	2.21171e-06	0.000518575	10	Fayoumi
ENSGALT00000050088	-1.29441	9.32614	22.2553	2.38704e-06	0.000550799	10	Fayoumi
ENSGALT00000079220	1.80284	3.37495	22.1046	2.58185e-06	0.000586442	10	Fayoumi
ENSGALT00000087709	-1.61914	4.90551	22.0599	2.64279e-06	0.000591051	10	Fayoumi
ENSGALT00000012762	-1.42348	7.42388	22.0225	2.69474e-06	0.000593537	10	Fayoumi
ENSGALT00000067375	1.49355	5.43508	21.7546	3.09845e-06	0.000664048	10	Fayoumi
ENSGALT00000083806	1.19052	6.47812	21.7498	3.10623e-06	0.000664048	10	Fayoumi
ENSGALT00000016566	-1.10329	5.89395	21.6683	3.24111e-06	0.000682841	10	Fayoumi
ENSGALT00000056015	-1.18315	8.46541	21.5004	3.53747e-06	0.000714442	10	Fayoumi
ENSGALT00000087756	-1.37748	4.63743	21.4755	3.58373e-06	0.000714442	10	Fayoumi
ENSGALT00000027423	-1.17469	6.22018	21.4711	3.5921e-06	0.000714442	10	Fayoumi
ENSGALT00000008122	-1.13072	5.37147	21.4672	3.59931e-06	0.000714442	10	Fayoumi
ENSGALT00000055218	-1.31929	7.3413	21.4469	3.63758e-06	0.000714442	10	Fayoumi
ENSGALT00000016170	-1.70007	5.11185	21.4216	3.68598e-06	0.000714442	10	Fayoumi
ENSGALT00000049887	-0.990929	7.45122	21.3729	3.78074e-06	0.000721649	10	Fayoumi
ENSGALT00000062573	1.29913	5.36685	21.3519	3.82245e-06	0.000721649	10	Fayoumi
ENSGALT00000047660	-1.00465	8.05905	21.3231	3.88037e-06	0.000723192	10	Fayoumi
ENSGALT00000022855	-1.28926	7.34883	21.1521	4.2423e-06	0.00077165	10	Fayoumi
ENSGALT00000069499	2.69173	2.39389	21.1502	4.24654e-06	0.00077165	10	Fayoumi
ENSGALT00000051809	-1.17574	6.74956	21.0858	4.39161e-06	0.000788158	10	Fayoumi
ENSGALT00000023875	-1.18472	5.36079	21.0443	4.48787e-06	0.000795612	10	Fayoumi
ENSGALT00000007031	-2.0391	2.36379	20.9762	4.65025e-06	0.000814466	10	Fayoumi
ENSGALT00000004991	-0.988296	7.72591	20.9266	4.77209e-06	0.000825856	10	Fayoumi
ENSGALT00000004898	-1.19931	4.87863	20.8293	5.02093e-06	0.000855578	10	Fayoumi
ENSGALT00000070802	-1.18005	7.28181	20.8041	5.0873e-06	0.000855578	10	Fayoumi
ENSGALT00000019972	-1.64868	8.54277	20.7829	5.1441e-06	0.000855578	10	Fayoumi
ENSGALT00000054074	-1.48857	6.65941	20.7698	5.17926e-06	0.000855578	10	Fayoumi
ENSGALT00000016736	-1.05737	6.47819	20.6616	5.48046e-06	0.000895163	10	Fayoumi
ENSGALT00000001893	-1.13718	7.06609	20.6256	5.58454e-06	0.000899753	10	Fayoumi
ENSGALT00000004933	1.10628	7.4575	20.6092	5.63235e-06	0.000899753	10	Fayoumi
ENSGALT00000040525	-1.78436	3.52719	20.4966	5.97368e-06	0.000920462	10	Fayoumi
ENSGALT00000043771	-0.991073	8.1556	20.4953	5.97791e-06	0.000920462	10	Fayoumi
ENSGALT00000033800	-1.5411	3.76115	20.4618	6.08324e-06	0.000920462	10	Fayoumi
ENSGALT00000061915	-1.37771	6.90539	20.4518	6.11529e-06	0.000920462	10	Fayoumi
ENSGALT00000023284	-1.15903	7.14275	20.4453	6.13604e-06	0.000920462	10	Fayoumi
ENSGALT00000003723	-1.26197	7.86984	20.4435	6.1419e-06	0.000920462	10	Fayoumi
ENSGALT00000085155	-2.2198	2.63439	20.4046	6.26793e-06	0.000929764	10	Fayoumi
ENSGALT00000058515	1.89412	3.49397	20.3716	6.37683e-06	0.000929931	10	Fayoumi
ENSGALT00000062146	-1.25892	6.38997	20.3656	6.397e-06	0.000929931	10	Fayoumi
ENSGALT00000009310	-1.01069	8.55854	20.3448	6.46692e-06	0.000930788	10	Fayoumi
ENSGALT00000022640	-0.962178	7.01079	20.246	6.80951e-06	0.000970489	10	Fayoumi
ENSGALT00000073624	1.16581	7.48197	20.1535	7.14708e-06	0.00100871	10	Fayoumi
ENSGALT00000022289	-1.17921	8.06453	20.1347	7.21751e-06	0.00100886	10	Fayoumi
ENSGALT00000047248	-0.914909	6.68477	20.0751	7.44591e-06	0.00103087	10	Fayoumi
ENSGALT00000037566	-1.17398	6.06654	20.0272	7.63468e-06	0.00104494	10	Fayoumi
ENSGALT00000054784	2.3387	3.46168	20.0055	7.72178e-06	0.00104494	10	Fayoumi
ENSGALT00000011652	-0.979491	6.25433	19.9953	7.76319e-06	0.00104494	10	Fayoumi
ENSGALT00000045586	-0.900335	8.18323	19.9562	7.92357e-06	0.0010564	10	Fayoumi
ENSGALT00000075808	1.06593	7.89882	19.9214	8.06935e-06	0.0010564	10	Fayoumi
ENSGALT00000051349	-1.10711	7.11933	19.8881	8.21098e-06	0.0010564	10	Fayoumi
ENSGALT00000045941	-1.47095	4.10637	19.8736	8.27354e-06	0.0010564	10	Fayoumi
ENSGALT00000028065	-1.40126	7.14809	19.8411	8.41557e-06	0.0010564	10	Fayoumi
ENSGALT00000012358	-1.04791	6.82602	19.8356	8.43959e-06	0.0010564	10	Fayoumi
ENSGALT00000015276	-0.970129	7.17605	19.8318	8.45632e-06	0.0010564	10	Fayoumi
ENSGALT00000069680	-1.05447	9.42588	19.8241	8.49034e-06	0.0010564	10	Fayoumi
ENSGALT00000061827	-1.08292	6.49894	19.8068	8.5676e-06	0.0010564	10	Fayoumi
ENSGALT00000028013	1.66341	5.09269	19.8052	8.57499e-06	0.0010564	10	Fayoumi
ENSGALT00000050796	-0.872417	7.71591	19.7512	8.82048e-06	0.00107374	10	Fayoumi
ENSGALT00000051201	1.9641	2.95903	19.7419	8.86352e-06	0.00107374	10	Fayoumi
ENSGALT00000043497	1.40312	4.62168	19.7107	9.00972e-06	0.00107491	10	Fayoumi
ENSGALT00000066202	-1.12908	5.40967	19.7083	9.02105e-06	0.00107491	10	Fayoumi
ENSGALT00000048785	-1.10604	7.21556	19.6435	9.33181e-06	0.0011029	10	Fayoumi
ENSGALT00000054780	-1.06298	10.6774	19.567	9.71322e-06	0.00112265	10	Fayoumi
ENSGALT00000023632	-1.50611	6.32413	19.5654	9.72143e-06	0.00112265	10	Fayoumi
ENSGALT00000030102	-1.20408	3.95568	19.5636	9.73063e-06	0.00112265	10	Fayoumi
ENSGALT00000081279	-2.14533	1.86811	19.5095	1.001e-05	0.00113878	10	Fayoumi
ENSGALT00000013014	-1.04999	7.56294	19.5063	1.0027e-05	0.00113878	10	Fayoumi
ENSGALT00000081313	1.80499	3.27836	19.4419	1.03709e-05	0.00116028	10	Fayoumi
ENSGALT00000033478	-1.01366	6.73868	19.437	1.03971e-05	0.00116028	10	Fayoumi
ENSGALT00000050464	-1.1574	5.68311	19.4263	1.04559e-05	0.00116028	10	Fayoumi
ENSGALT00000027419	-1.97039	3.45283	19.3985	1.06092e-05	0.00116838	10	Fayoumi
ENSGALT00000037591	-1.25083	5.86658	19.361	1.08195e-05	0.00118258	10	Fayoumi
ENSGALT00000068741	-1.02596	6.72138	19.3457	1.09066e-05	0.0011832	10	Fayoumi
ENSGALT00000050382	0.786412	6.68107	19.2858	1.12538e-05	0.00119939	10	Fayoumi
ENSGALT00000020302	-1.37965	9.12875	19.2811	1.12815e-05	0.00119939	10	Fayoumi
ENSGALT00000025484	-1.05737	7.66189	19.2775	1.13033e-05	0.00119939	10	Fayoumi
ENSGALT00000050322	-1.37264	3.92132	19.257	1.14253e-05	0.00120355	10	Fayoumi
ENSGALT00000062608	1.30948	6.19992	19.1955	1.17991e-05	0.00123398	10	Fayoumi
ENSGALT00000006564	-1.15796	7.42393	19.1698	1.19588e-05	0.00124175	10	Fayoumi
ENSGALT00000012630	-1.56976	4.60184	19.1241	1.22491e-05	0.00126287	10	Fayoumi
ENSGALT00000061046	-1.39482	8.72693	19.0083	1.30151e-05	0.00131075	10	Fayoumi
ENSGALT00000035146	-0.953455	6.96069	19.0037	1.30468e-05	0.00131075	10	Fayoumi
ENSGALT00000014881	-1.52328	4.43208	19	1.30721e-05	0.00131075	10	Fayoumi
ENSGALT00000071220	0.803185	8.4789	18.9908	1.31348e-05	0.00131075	10	Fayoumi
ENSGALT00000026335	-1.31431	6.86042	18.9866	1.31643e-05	0.00131075	10	Fayoumi
ENSGALT00000076094	-1.84769	2.91973	18.9549	1.33846e-05	0.00132362	10	Fayoumi
ENSGALT00000086028	-1.55284	6.81101	18.9133	1.36795e-05	0.00134364	10	Fayoumi
ENSGALT00000061712	-1.56746	6.31332	18.8724	1.39763e-05	0.00136358	10	Fayoumi
ENSGALT00000011632	-1.05105	5.28286	18.8411	1.42075e-05	0.00136821	10	Fayoumi
ENSGALT00000006637	-1.29505	7.05131	18.8405	1.4212e-05	0.00136821	10	Fayoumi
ENSGALT00000020748	1.86849	4.59563	18.8184	1.4377e-05	0.00137499	10	Fayoumi
ENSGALT00000078597	1.06846	7.0508	18.7163	1.51679e-05	0.00144115	10	Fayoumi
ENSGALT00000078197	1.60687	3.29349	18.6843	1.54248e-05	0.00145604	10	Fayoumi
ENSGALT00000047471	1.58188	4.3795	18.6281	1.58862e-05	0.00148992	10	Fayoumi
ENSGALT00000085185	3.21465	1.43626	18.6118	1.60227e-05	0.00149309	10	Fayoumi
ENSGALT00000031228	-1.53598	4.74466	18.5988	1.61324e-05	0.00149374	10	Fayoumi
ENSGALT00000022088	-1.13389	7.13423	18.5635	1.64338e-05	0.00150168	10	Fayoumi
ENSGALT00000001660	1.32286	4.69873	18.5627	1.6441e-05	0.00150168	10	Fayoumi
ENSGALT00000025493	-1.30747	3.69807	18.5526	1.65281e-05	0.00150168	10	Fayoumi
ENSGALT00000011174	-1.43991	7.22482	18.5251	1.67685e-05	0.00151406	10	Fayoumi
ENSGALT00000006927	-1.39536	4.14499	18.4952	1.7033e-05	0.00152023	10	Fayoumi
ENSGALT00000003118	-1.13626	6.49413	18.4938	1.7046e-05	0.00152023	10	Fayoumi
ENSGALT00000059373	-1.13723	6.27497	18.462	1.73326e-05	0.00152763	10	Fayoumi
ENSGALT00000082013	-1.81726	4.92812	18.4535	1.74099e-05	0.00152763	10	Fayoumi
ENSGALT00000019418	-1.07513	7.4667	18.4427	1.75089e-05	0.00152763	10	Fayoumi
ENSGALT00000071944	-1.15511	7.00047	18.424	1.76816e-05	0.00152763	10	Fayoumi
ENSGALT00000018051	-1.04496	7.47045	18.4207	1.77127e-05	0.00152763	10	Fayoumi
ENSGALT00000072415	-2.09983	3.38046	18.4156	1.77595e-05	0.00152763	10	Fayoumi
ENSGALT00000036654	-0.990697	6.84588	18.3978	1.79267e-05	0.00153295	10	Fayoumi
ENSGALT00000079535	-1.14344	6.41611	18.3366	1.85115e-05	0.00157369	10	Fayoumi
ENSGALT00000067164	-1.0022	6.14192	18.3123	1.87493e-05	0.00158464	10	Fayoumi
ENSGALT00000014523	-1.03039	5.62211	18.2913	1.89566e-05	0.0015929	10	Fayoumi
ENSGALT00000065039	-1.11694	4.76804	18.2711	1.91595e-05	0.0016007	10	Fayoumi
ENSGALT00000015749	-1.07018	5.88048	18.2564	1.93079e-05	0.00160388	10	Fayoumi
ENSGALT00000071872	-0.999258	6.9793	18.1639	2.0268e-05	0.00167407	10	Fayoumi
ENSGALT00000017620	-1.09646	7.19462	18.1023	2.09352e-05	0.00171441	10	Fayoumi
ENSGALT00000037065	-1.25305	5.21393	18.0971	2.09923e-05	0.00171441	10	Fayoumi
ENSGALT00000040564	-1.26256	3.91987	18.0748	2.12393e-05	0.00172013	10	Fayoumi
ENSGALT00000080586	-1.5638	5.27707	18.0659	2.13389e-05	0.00172013	10	Fayoumi
ENSGALT00000007907	-1.14486	4.4727	18.0398	2.16331e-05	0.00172013	10	Fayoumi
ENSGALT00000074255	-1.0857	5.40089	18.0388	2.16446e-05	0.00172013	10	Fayoumi
ENSGALT00000071199	-1.13177	6.16408	18.038	2.1654e-05	0.00172013	10	Fayoumi
ENSGALT00000018400	1.68339	4.27644	17.9261	2.29645e-05	0.00181432	10	Fayoumi
ENSGALT00000013031	1.99606	6.79056	17.9077	2.3188e-05	0.00182207	10	Fayoumi
ENSGALT00000005511	-2.12141	2.93089	17.8492	2.3912e-05	0.00186594	10	Fayoumi
ENSGALT00000003200	-0.864967	5.72618	17.8386	2.4045e-05	0.00186594	10	Fayoumi
ENSGALT00000013095	-1.49979	6.74794	17.8318	2.41312e-05	0.00186594	10	Fayoumi
ENSGALT00000008172	1.28167	5.22186	17.7929	2.46298e-05	0.00189441	10	Fayoumi
ENSGALT00000012795	-1.05893	7.71751	17.7705	2.4922e-05	0.0019068	10	Fayoumi
ENSGALT00000057987	-1.69296	3.55538	17.7455	2.52508e-05	0.00192184	10	Fayoumi
ENSGALT00000056738	1.01958	5.25572	17.6899	2.60003e-05	0.00196858	10	Fayoumi
ENSGALT00000074807	-0.983241	7.36659	17.6582	2.64372e-05	0.00198068	10	Fayoumi
ENSGALT00000000584	-1.07541	6.50252	17.6507	2.65421e-05	0.00198068	10	Fayoumi
ENSGALT00000059234	-1.38717	6.03181	17.6488	2.65689e-05	0.00198068	10	Fayoumi
ENSGALT00000029296	-1.32724	3.68911	17.6319	2.68054e-05	0.00198811	10	Fayoumi
ENSGALT00000044254	-1.12399	7.3714	17.6074	2.71531e-05	0.00200368	10	Fayoumi
ENSGALT00000069806	1.83003	3.83457	17.5647	2.77699e-05	0.00203884	10	Fayoumi
ENSGALT00000020859	-0.886778	6.94925	17.5192	2.84424e-05	0.00205913	10	Fayoumi
ENSGALT00000039414	1.07853	9.77276	17.5177	2.84649e-05	0.00205913	10	Fayoumi
ENSGALT00000064380	-1.04114	4.98811	17.5173	2.84712e-05	0.00205913	10	Fayoumi
ENSGALT00000043978	-0.940324	8.00021	17.4822	2.90012e-05	0.00208708	10	Fayoumi
ENSGALT00000021374	-1.29627	4.1992	17.4702	2.91847e-05	0.00208994	10	Fayoumi
ENSGALT00000085357	1.05787	4.91487	17.4271	2.98541e-05	0.0021274	10	Fayoumi
ENSGALT00000022247	1.08239	7.45307	17.3924	3.04032e-05	0.00215596	10	Fayoumi
ENSGALT00000003433	-1.45339	4.31307	17.3757	3.06719e-05	0.00216252	10	Fayoumi
ENSGALT00000078943	-1.01689	5.60463	17.3682	3.07933e-05	0.00216252	10	Fayoumi
ENSGALT00000054226	-1.39876	3.93598	17.3436	3.11949e-05	0.00217731	10	Fayoumi
ENSGALT00000077747	1.56174	4.4768	17.337	3.13034e-05	0.00217731	10	Fayoumi
ENSGALT00000076632	-1.02216	6.59975	17.3252	3.1498e-05	0.00218041	10	Fayoumi
ENSGALT00000016215	-2.56651	2.23302	17.3002	3.19156e-05	0.00219885	10	Fayoumi
ENSGALT00000025103	1.8681	3.54902	17.2023	3.36031e-05	0.00226386	10	Fayoumi
ENSGALT00000028049	1.26494	5.53048	17.2014	3.36191e-05	0.00226386	10	Fayoumi
ENSGALT00000003682	1.14517	7.59624	17.1901	3.38193e-05	0.00226386	10	Fayoumi
ENSGALT00000005868	-0.869872	5.59563	17.1834	3.39393e-05	0.00226386	10	Fayoumi
ENSGALT00000090203	1.14524	4.49614	17.1809	3.39838e-05	0.00226386	10	Fayoumi
ENSGALT00000010751	1.45473	6.31168	17.1804	3.39934e-05	0.00226386	10	Fayoumi
ENSGALT00000013744	-0.884765	8.14448	17.179	3.40173e-05	0.00226386	10	Fayoumi
ENSGALT00000021958	-1.02265	6.33732	17.1741	3.41051e-05	0.00226386	10	Fayoumi
ENSGALT00000010119	-1.02046	8.28784	17.1618	3.43264e-05	0.00226819	10	Fayoumi
ENSGALT00000062640	1.75477	7.95759	17.1204	3.50842e-05	0.00230778	10	Fayoumi
ENSGALT00000048548	-1.33576	4.33613	17.1	3.54617e-05	0.00231959	10	Fayoumi
ENSGALT00000023314	-0.939094	6.86646	17.0936	3.55829e-05	0.00231959	10	Fayoumi
ENSGALT00000043683	-1.12073	7.2376	17.075	3.59326e-05	0.00233193	10	Fayoumi
ENSGALT00000081071	1.08688	7.35671	17.0612	3.61936e-05	0.00233843	10	Fayoumi
ENSGALT00000004543	-1.33988	4.9186	17.0404	3.65932e-05	0.00234143	10	Fayoumi
ENSGALT00000056867	-1.17563	8.2301	17.0271	3.68495e-05	0.00234143	10	Fayoumi
ENSGALT00000008438	-0.938118	6.44736	17.0263	3.68654e-05	0.00234143	10	Fayoumi
ENSGALT00000089694	1.80937	2.44572	17.0251	3.68895e-05	0.00234143	10	Fayoumi
ENSGALT00000024723	-0.904695	6.43696	17.0171	3.70454e-05	0.00234143	10	Fayoumi
ENSGALT00000000546	1.37311	3.86275	16.8941	3.95245e-05	0.0024828	10	Fayoumi
ENSGALT00000013336	-0.997271	7.61613	16.8893	3.96237e-05	0.0024828	10	Fayoumi
ENSGALT00000027509	-1.26539	4.55182	16.881	3.97981e-05	0.00248303	10	Fayoumi
ENSGALT00000053819	1.13949	5.28636	16.8412	4.06407e-05	0.00252272	10	Fayoumi
ENSGALT00000070011	1.65408	4.45358	16.8347	4.07814e-05	0.00252272	10	Fayoumi
ENSGALT00000053029	1.54262	2.82618	16.819	4.11198e-05	0.00253288	10	Fayoumi
ENSGALT00000062398	-0.946079	6.4458	16.6881	4.40562e-05	0.0027023	10	Fayoumi
ENSGALT00000077074	-1.58056	6.18501	16.6617	4.46738e-05	0.00271293	10	Fayoumi
ENSGALT00000011714	-0.863698	6.42474	16.6614	4.46816e-05	0.00271293	10	Fayoumi
ENSGALT00000015328	1.24551	5.8393	16.6568	4.47893e-05	0.00271293	10	Fayoumi
ENSGALT00000047816	-1.74765	2.65846	16.6109	4.58874e-05	0.0027679	10	Fayoumi
ENSGALT00000014034	-1.37396	5.65824	16.5948	4.62783e-05	0.00277995	10	Fayoumi
ENSGALT00000016077	-0.959611	5.28126	16.5769	4.67166e-05	0.00278932	10	Fayoumi
ENSGALT00000080452	2.68155	2.22102	16.5728	4.68181e-05	0.00278932	10	Fayoumi
ENSGALT00000003754	1.08348	9.01115	16.5588	4.71653e-05	0.00279495	10	Fayoumi
ENSGALT00000024407	-1.13763	4.01121	16.5466	4.74687e-05	0.00279495	10	Fayoumi
ENSGALT00000015464	-1.07553	5.16481	16.5445	4.75208e-05	0.00279495	10	Fayoumi
ENSGALT00000025326	-1.10036	9.2211	16.5302	4.78818e-05	0.00279495	10	Fayoumi
ENSGALT00000005333	-1.04075	5.95493	16.5226	4.80735e-05	0.00279495	10	Fayoumi
ENSGALT00000079773	-1.45563	8.206	16.5085	4.84316e-05	0.00279495	10	Fayoumi
ENSGALT00000007972	-1.01842	7.35261	16.5078	4.84498e-05	0.00279495	10	Fayoumi
ENSGALT00000005739	-1.38658	6.48825	16.5038	4.8553e-05	0.00279495	10	Fayoumi
ENSGALT00000051748	-1.25543	6.1976	16.4961	4.87498e-05	0.00279495	10	Fayoumi
ENSGALT00000013871	-0.937789	6.59264	16.4928	4.88352e-05	0.00279495	10	Fayoumi
ENSGALT00000067623	-1.6363	5.83257	16.472	4.93729e-05	0.00280405	10	Fayoumi
ENSGALT00000009843	-0.939124	5.82074	16.4718	4.93799e-05	0.00280405	10	Fayoumi
ENSGALT00000012488	-0.984063	6.37817	16.4268	5.05657e-05	0.00286021	10	Fayoumi
ENSGALT00000031978	-1.11444	5.64847	16.3795	5.18422e-05	0.00292105	10	Fayoumi
ENSGALT00000043725	-0.965451	6.66848	16.364	5.22687e-05	0.00292432	10	Fayoumi
ENSGALT00000076271	2.11463	1.53397	16.3628	5.23026e-05	0.00292432	10	Fayoumi
ENSGALT00000083431	-1.92582	1.48722	16.352	5.25994e-05	0.00292964	10	Fayoumi
ENSGALT00000053770	-1.30164	5.77922	16.3349	5.30773e-05	0.00294498	10	Fayoumi
ENSGALT00000067426	-0.957611	5.30213	16.2857	5.44745e-05	0.00300256	10	Fayoumi
ENSGALT00000012173	-1.68586	2.87538	16.2838	5.45281e-05	0.00300256	10	Fayoumi
ENSGALT00000049202	1.84729	3.83013	16.2549	5.53649e-05	0.00302679	10	Fayoumi
ENSGALT00000087528	-2.04956	11.8581	16.2543	5.53847e-05	0.00302679	10	Fayoumi
ENSGALT00000013739	-0.958026	7.89273	16.2363	5.59118e-05	0.00304415	10	Fayoumi
ENSGALT00000058894	1.53717	4.22626	16.1846	5.74594e-05	0.00311101	10	Fayoumi
ENSGALT00000058898	1.00955	8.82472	16.1789	5.76338e-05	0.00311101	10	Fayoumi
ENSGALT00000023609	-0.990822	6.01662	16.172	5.78434e-05	0.00311101	10	Fayoumi
ENSGALT00000084016	1.49864	4.0682	16.1639	5.80907e-05	0.00311101	10	Fayoumi
ENSGALT00000075619	-1.07628	4.8683	16.16	5.82098e-05	0.00311101	10	Fayoumi
ENSGALT00000013199	-1.1251	6.04819	16.1218	5.93979e-05	0.00316288	10	Fayoumi
ENSGALT00000009013	-1.05153	4.68669	16.1066	5.98765e-05	0.00317673	10	Fayoumi
ENSGALT00000009089	-0.831502	7.54205	16.0977	6.01575e-05	0.00318004	10	Fayoumi
ENSGALT00000039145	1.20713	5.37613	16.0778	6.07911e-05	0.00319088	10	Fayoumi
ENSGALT00000080901	0.890675	6.3829	16.0754	6.08698e-05	0.00319088	10	Fayoumi
ENSGALT00000033544	1.41988	4.28697	16.0707	6.10212e-05	0.00319088	10	Fayoumi
ENSGALT00000023766	-0.9684	6.55095	16.0495	6.17093e-05	0.0032153	10	Fayoumi
ENSGALT00000084556	2.75705	1.46633	16.0282	6.24074e-05	0.00324006	10	Fayoumi
ENSGALT00000050691	-0.951533	5.52871	16.0185	6.27272e-05	0.00324507	10	Fayoumi
ENSGALT00000019622	1.26002	6.66815	15.9623	6.46164e-05	0.00330392	10	Fayoumi
ENSGALT00000000339	-1.25217	5.22364	15.9623	6.46176e-05	0.00330392	10	Fayoumi
ENSGALT00000047405	-1.37482	8.13583	15.9605	6.4678e-05	0.00330392	10	Fayoumi
ENSGALT00000005083	-0.850164	6.73734	15.9577	6.47738e-05	0.00330392	10	Fayoumi
ENSGALT00000051455	-1.27024	5.07152	15.9435	6.52622e-05	0.00331719	10	Fayoumi
ENSGALT00000003423	-1.24972	5.18772	15.9316	6.56744e-05	0.00332651	10	Fayoumi
ENSGALT00000033057	-0.817073	6.37371	15.9106	6.64054e-05	0.00334618	10	Fayoumi
ENSGALT00000005338	1.42239	5.08982	15.9053	6.65937e-05	0.00334618	10	Fayoumi
ENSGALT00000056352	-1.31494	4.1795	15.8921	6.7058e-05	0.00334618	10	Fayoumi
ENSGALT00000071806	1.64189	3.65622	15.8883	6.71914e-05	0.00334618	10	Fayoumi
ENSGALT00000005785	-0.723238	6.6849	15.8877	6.72137e-05	0.00334618	10	Fayoumi
ENSGALT00000088894	1.40143	3.43421	15.8792	6.75173e-05	0.00334983	10	Fayoumi
ENSGALT00000055605	1.63342	4.54292	15.8619	6.8136e-05	0.00336902	10	Fayoumi
ENSGALT00000071177	-2.30153	1.74448	15.8424	6.88416e-05	0.0033825	10	Fayoumi
ENSGALT00000059358	-2.95821	0.964104	15.8415	6.88739e-05	0.0033825	10	Fayoumi
ENSGALT00000006531	-1.45984	4.12516	15.8047	7.02273e-05	0.0034271	10	Fayoumi
ENSGALT00000045389	-1.04262	5.16408	15.804	7.02536e-05	0.0034271	10	Fayoumi
ENSGALT00000069176	1.19437	6.08511	15.7862	7.09191e-05	0.00342835	10	Fayoumi
ENSGALT00000028340	-1.30325	6.15999	15.7853	7.09526e-05	0.00342835	10	Fayoumi
ENSGALT00000045782	-1.14016	7.93554	15.7745	7.13594e-05	0.00342835	10	Fayoumi
ENSGALT00000013696	1.32482	4.66525	15.7683	7.15906e-05	0.00342835	10	Fayoumi
ENSGALT00000039757	2.17131	6.36318	15.7647	7.17268e-05	0.00342835	10	Fayoumi
ENSGALT00000043867	1.52696	5.99853	15.7642	7.17482e-05	0.00342835	10	Fayoumi
ENSGALT00000009226	-0.910042	5.99589	15.7543	7.21222e-05	0.00342835	10	Fayoumi
ENSGALT00000077942	1.58131	3.95203	15.7485	7.23459e-05	0.00342835	10	Fayoumi
ENSGALT00000043300	1.08707	5.65066	15.7448	7.24864e-05	0.00342835	10	Fayoumi
ENSGALT00000010632	-0.93678	7.47739	15.7394	7.26953e-05	0.00342835	10	Fayoumi
ENSGALT00000073488	-0.926449	6.57379	15.7347	7.28734e-05	0.00342835	10	Fayoumi
ENSGALT00000001580	-0.894441	6.54455	15.718	7.35226e-05	0.00344774	10	Fayoumi
ENSGALT00000060504	1.15607	8.88546	15.7045	7.40472e-05	0.00346117	10	Fayoumi
ENSGALT00000013668	-0.789219	7.09778	15.6855	7.47971e-05	0.00348502	10	Fayoumi
ENSGALT00000067478	-1.13802	7.02507	15.6659	7.55752e-05	0.00351002	10	Fayoumi
ENSGALT00000038387	-1.75052	6.51703	15.6478	7.63033e-05	0.00353255	10	Fayoumi
ENSGALT00000038170	0.93861	5.97868	15.6111	7.77974e-05	0.00359029	10	Fayoumi
ENSGALT00000089360	0.999628	5.80606	15.5964	7.84019e-05	0.00360674	10	Fayoumi
ENSGALT00000081035	-1.16122	6.6837	15.5705	7.94852e-05	0.00364504	10	Fayoumi
ENSGALT00000043620	-1.12765	4.28455	15.5525	8.02464e-05	0.00366389	10	Fayoumi
ENSGALT00000042652	1.55627	5.05299	15.5489	8.04004e-05	0.00366389	10	Fayoumi
ENSGALT00000082149	1.28608	3.27127	15.5421	8.069e-05	0.0036656	10	Fayoumi
ENSGALT00000019173	-1.17381	12.4999	15.5229	8.15138e-05	0.00368216	10	Fayoumi
ENSGALT00000089907	-1.09213	4.58132	15.5205	8.1617e-05	0.00368216	10	Fayoumi
ENSGALT00000041399	-1.10616	5.45482	15.5159	8.18146e-05	0.00368216	10	Fayoumi
ENSGALT00000058834	-0.856498	7.25426	15.5079	8.21615e-05	0.00368636	10	Fayoumi
ENSGALT00000070004	-1.24135	4.88003	15.4888	8.29956e-05	0.00370625	10	Fayoumi
ENSGALT00000018662	1.12019	6.67856	15.4816	8.33109e-05	0.00370625	10	Fayoumi
ENSGALT00000067439	-1.18057	4.19445	15.4803	8.33696e-05	0.00370625	10	Fayoumi
ENSGALT00000019854	1.3288	5.19465	15.4664	8.39836e-05	0.00372216	10	Fayoumi
ENSGALT00000016501	-0.923342	5.35753	15.4366	8.53198e-05	0.00376989	10	Fayoumi
ENSGALT00000008627	-1.20548	4.19582	15.424	8.58906e-05	0.00378361	10	Fayoumi
ENSGALT00000069547	-0.985878	6.27602	15.4064	8.66937e-05	0.00380745	10	Fayoumi
ENSGALT00000078599	-1.19554	5.54309	15.3984	8.70616e-05	0.00381209	10	Fayoumi
ENSGALT00000084796	-1.22274	4.39861	15.3744	8.81768e-05	0.00384933	10	Fayoumi
ENSGALT00000037747	2.20892	1.96102	15.3382	8.98808e-05	0.00386395	10	Fayoumi
ENSGALT00000046710	1.14216	7.63367	15.3369	8.99448e-05	0.00386395	10	Fayoumi
ENSGALT00000043405	-1.71163	4.89691	15.3365	8.99609e-05	0.00386395	10	Fayoumi
ENSGALT00000056182	1.55336	4.38276	15.331	9.02252e-05	0.00386395	10	Fayoumi
ENSGALT00000007248	-1.03705	5.12563	15.3248	9.05223e-05	0.00386395	10	Fayoumi
ENSGALT00000008648	-0.933225	5.5837	15.324	9.05607e-05	0.00386395	10	Fayoumi
ENSGALT00000089371	-1.20501	6.84195	15.32	9.075e-05	0.00386395	10	Fayoumi
ENSGALT00000008778	-1.11358	7.5654	15.3148	9.10013e-05	0.00386395	10	Fayoumi
ENSGALT00000019062	-0.937822	7.66704	15.314	9.10403e-05	0.00386395	10	Fayoumi
ENSGALT00000001999	-0.869183	8.02694	15.307	9.13779e-05	0.00386395	10	Fayoumi
ENSGALT00000023014	-0.881657	7.71941	15.3058	9.14355e-05	0.00386395	10	Fayoumi
ENSGALT00000011687	-1.26957	12.6552	15.2964	9.18903e-05	0.00387191	10	Fayoumi
ENSGALT00000086801	1.80564	4.82447	15.2828	9.25572e-05	0.00388874	10	Fayoumi
ENSGALT00000035078	-1.2625	6.47853	15.273	9.30371e-05	0.00389764	10	Fayoumi
ENSGALT00000079692	1.17709	6.63789	15.2502	9.41644e-05	0.00393353	10	Fayoumi
ENSGALT00000064838	-1.03551	4.94789	15.2396	9.46975e-05	0.00394446	10	Fayoumi
ENSGALT00000009018	-1.0153	4.66113	15.2303	9.5164e-05	0.00395257	10	Fayoumi
ENSGALT00000016043	-1.27356	3.98335	15.2214	9.56156e-05	0.00396001	10	Fayoumi
ENSGALT00000002207	-0.941578	8.45336	15.1994	9.67355e-05	0.00399501	10	Fayoumi
ENSGALT00000018906	1.17052	7.83147	15.1845	9.74984e-05	0.00400812	10	Fayoumi
ENSGALT00000002716	1.37792	4.56931	15.1805	9.77083e-05	0.00400812	10	Fayoumi
ENSGALT00000064155	-1.0107	6.55085	15.1722	9.81384e-05	0.00400812	10	Fayoumi
ENSGALT00000021019	1.04026	6.77267	15.1692	9.82938e-05	0.00400812	10	Fayoumi
ENSGALT00000044548	-1.31301	3.84537	15.1645	9.85366e-05	0.00400812	10	Fayoumi
ENSGALT00000041024	-1.03533	5.53132	15.1613	9.87071e-05	0.00400812	10	Fayoumi
ENSGALT00000066638	-0.97379	7.39386	15.141	9.97743e-05	0.00402725	10	Fayoumi
ENSGALT00000084241	-1.45174	4.72164	15.1387	9.9894e-05	0.00402725	10	Fayoumi
ENSGALT00000011640	-0.714226	6.76253	15.1316	0.00010027	0.00402725	10	Fayoumi
ENSGALT00000008922	-1.07797	5.85422	15.1226	0.00010075	0.00402725	10	Fayoumi
ENSGALT00000086528	-2.03935	2.43594	15.1216	0.000100804	0.00402725	10	Fayoumi
ENSGALT00000026618	-1.00924	6.47069	15.1187	0.000100956	0.00402725	10	Fayoumi
ENSGALT00000075874	-1.3728	7.48317	15.1136	0.000101232	0.00402725	10	Fayoumi
ENSGALT00000017414	1.30903	5.31056	15.1106	0.000101395	0.00402725	10	Fayoumi
ENSGALT00000036246	1.08554	8.15666	15.0906	0.000102474	0.00405902	10	Fayoumi
ENSGALT00000035393	-4.6156	0.418648	15.0813	0.000102977	0.00406348	10	Fayoumi
ENSGALT00000086904	2.22521	3.24283	15.0782	0.000103145	0.00406348	10	Fayoumi
ENSGALT00000007659	-0.899836	4.73973	15.0692	0.000103638	0.00407186	10	Fayoumi
ENSGALT00000064834	1.00227	8.16393	15.0536	0.000104501	0.00408707	10	Fayoumi
ENSGALT00000003894	1.36296	6.13312	15.0504	0.00010468	0.00408707	10	Fayoumi
ENSGALT00000044280	1.45165	5.46966	15.047	0.000104869	0.00408707	10	Fayoumi
ENSGALT00000019061	0.916577	4.76981	15.0194	0.000106411	0.00413326	10	Fayoumi
ENSGALT00000053012	-0.75281	8.41437	15.0157	0.000106623	0.00413326	10	Fayoumi
ENSGALT00000069857	-0.944162	7.08446	15	0.000107514	0.00415673	10	Fayoumi
ENSGALT00000064754	-0.821185	7.71814	14.9944	0.00010783	0.00415702	10	Fayoumi
ENSGALT00000046070	-1.72956	6.63515	14.9898	0.000108093	0.00415702	10	Fayoumi
ENSGALT00000020480	1.43129	6.43287	14.9669	0.000109413	0.00418835	10	Fayoumi
ENSGALT00000080490	1.27335	4.63195	14.9657	0.000109484	0.00418835	10	Fayoumi
ENSGALT00000075872	-1.19662	4.45615	14.949	0.000110455	0.0042144	10	Fayoumi
ENSGALT00000084567	-1.4914	3.91907	14.9331	0.000111393	0.00423905	10	Fayoumi
ENSGALT00000077804	-1.07577	6.00262	14.9034	0.000113161	0.00429509	10	Fayoumi
ENSGALT00000047727	-2.0683	2.32981	14.8905	0.000113934	0.00430918	10	Fayoumi
ENSGALT00000047631	-1.57286	3.8239	14.8874	0.000114125	0.00430918	10	Fayoumi
ENSGALT00000055863	1.51736	4.30786	14.8701	0.000115176	0.00432505	10	Fayoumi
ENSGALT00000066576	-1.02256	4.1561	14.8669	0.000115372	0.00432505	10	Fayoumi
ENSGALT00000046799	2.46722	1.91238	14.8658	0.000115438	0.00432505	10	Fayoumi
ENSGALT00000022290	-0.94446	5.31004	14.8485	0.000116503	0.00435375	10	Fayoumi
ENSGALT00000040209	-1.05557	5.18526	14.8005	0.000119506	0.00444332	10	Fayoumi
ENSGALT00000028259	-1.18218	4.65514	14.8004	0.000119511	0.00444332	10	Fayoumi
ENSGALT00000013984	-0.883987	9.48593	14.7885	0.000120266	0.00445084	10	Fayoumi
ENSGALT00000047675	1.57024	5.4386	14.7876	0.000120326	0.00445084	10	Fayoumi
ENSGALT00000012402	-0.919513	6.05451	14.7484	0.000122854	0.004523	10	Fayoumi
ENSGALT00000060943	0.781387	6.06297	14.7434	0.000123179	0.004523	10	Fayoumi
ENSGALT00000048411	1.49788	3.42161	14.7406	0.000123363	0.004523	10	Fayoumi
ENSGALT00000027818	-1.01138	5.00876	14.7381	0.000123521	0.004523	10	Fayoumi
ENSGALT00000084269	4.32251	0.697017	14.7234	0.000124495	0.00454719	10	Fayoumi
ENSGALT00000063073	1.0425	7.29841	14.7152	0.000125037	0.00455555	10	Fayoumi
ENSGALT00000083784	-2.93497	0.232036	14.7045	0.000125748	0.00457	10	Fayoumi
ENSGALT00000001898	-0.846998	10.221	14.6921	0.000126577	0.00458865	10	Fayoumi
ENSGALT00000039050	-1.76661	3.06312	14.6873	0.0001269	0.00458891	10	Fayoumi
ENSGALT00000063044	-1.50667	4.02018	14.6759	0.000127671	0.00460536	10	Fayoumi
ENSGALT00000085886	-1.32668	5.57215	14.6668	0.000128288	0.00461613	10	Fayoumi
ENSGALT00000039435	3.66161	0.417948	14.655	0.000129089	0.0046335	10	Fayoumi
ENSGALT00000052371	1.01481	8.6977	14.6386	0.000130218	0.00466035	10	Fayoumi
ENSGALT00000009589	-1.0432	6.03656	14.6345	0.000130503	0.00466035	10	Fayoumi
ENSGALT00000019286	2.36566	8.22134	14.63	0.000130814	0.00466035	10	Fayoumi
ENSGALT00000005077	-0.999818	8.6184	14.6247	0.000131183	0.00466035	10	Fayoumi
ENSGALT00000000200	0.874767	7.84026	14.6175	0.000131687	0.00466035	10	Fayoumi
ENSGALT00000005943	1.16967	6.91212	14.6164	0.000131761	0.00466035	10	Fayoumi
ENSGALT00000053154	1.14574	6.57036	14.6045	0.000132599	0.00467418	10	Fayoumi
ENSGALT00000068703	-2.24991	1.98124	14.6017	0.000132795	0.00467418	10	Fayoumi
ENSGALT00000026675	1.78082	2.73642	14.5622	0.000135608	0.00476149	10	Fayoumi
ENSGALT00000068056	-1.66862	4.72389	14.5577	0.00013593	0.00476149	10	Fayoumi
ENSGALT00000065566	-1.57355	8.90688	14.5353	0.00013756	0.00479598	10	Fayoumi
ENSGALT00000076918	-1.29361	4.964	14.5351	0.000137575	0.00479598	10	Fayoumi
ENSGALT00000014094	1.48262	7.04949	14.5278	0.000138108	0.00480306	10	Fayoumi
ENSGALT00000020221	1.64089	3.96152	14.5181	0.000138817	0.0048106	10	Fayoumi
ENSGALT00000009801	-1.25584	5.60659	14.5086	0.000139521	0.0048106	10	Fayoumi
ENSGALT00000025055	-1.33283	4.93434	14.5057	0.000139737	0.0048106	10	Fayoumi
ENSGALT00000060233	-0.736838	6.87011	14.5046	0.000139819	0.0048106	10	Fayoumi
ENSGALT00000005391	1.3105	6.728	14.5009	0.000140092	0.0048106	10	Fayoumi
ENSGALT00000070660	-1.8776	3.02098	14.498	0.000140311	0.0048106	10	Fayoumi
ENSGALT00000060905	-0.737925	5.69139	14.4879	0.000141061	0.00482496	10	Fayoumi
ENSGALT00000016069	0.845818	5.67835	14.4777	0.000141832	0.00483993	10	Fayoumi
ENSGALT00000082841	-1.07646	5.3405	14.4642	0.000142852	0.00485547	10	Fayoumi
ENSGALT00000079811	1.27511	9.12112	14.4628	0.000142955	0.00485547	10	Fayoumi
ENSGALT00000038999	-0.764166	9.22146	14.4365	0.000144968	0.00491234	10	Fayoumi
ENSGALT00000002834	-0.760625	6.93419	14.409	0.000147095	0.00497271	10	Fayoumi
ENSGALT00000052097	-1.07448	6.06335	14.4022	0.000147629	0.00497271	10	Fayoumi
ENSGALT00000081561	1.38836	3.26093	14.3965	0.000148077	0.00497271	10	Fayoumi
ENSGALT00000023591	1.09102	8.68571	14.396	0.000148117	0.00497271	10	Fayoumi
ENSGALT00000057409	0.959897	5.62445	14.389	0.00014867	0.00497976	10	Fayoumi
ENSGALT00000039057	-1.16837	5.36787	14.3773	0.000149592	0.00498816	10	Fayoumi
ENSGALT00000005664	-1.64206	8.27589	14.3729	0.000149943	0.00498816	10	Fayoumi
ENSGALT00000066586	-1.1748	4.92814	14.3724	0.000149984	0.00498816	10	Fayoumi
ENSGALT00000012888	1.02507	5.81172	14.3685	0.000150293	0.00498816	10	Fayoumi
ENSGALT00000010556	-1.05687	5.17929	14.3581	0.000151127	0.00500441	10	Fayoumi
ENSGALT00000085033	-1.25863	5.23058	14.3363	0.00015289	0.00503509	10	Fayoumi
ENSGALT00000047177	-2.01891	1.95305	14.3307	0.000153346	0.00503509	10	Fayoumi
ENSGALT00000000557	-1.04916	5.83803	14.3238	0.000153906	0.00503509	10	Fayoumi
ENSGALT00000046965	-2.19504	2.29376	14.3211	0.000154129	0.00503509	10	Fayoumi
ENSGALT00000039770	-1.46147	5.81947	14.3055	0.000155409	0.00503509	10	Fayoumi
ENSGALT00000022736	1.39926	5.64362	14.2971	0.000156107	0.00503509	10	Fayoumi
ENSGALT00000009504	-0.781928	7.1807	14.2958	0.000156212	0.00503509	10	Fayoumi
ENSGALT00000012904	1.50934	6.5078	14.294	0.000156363	0.00503509	10	Fayoumi
ENSGALT00000087986	-1.67017	2.40301	14.2929	0.000156458	0.00503509	10	Fayoumi
ENSGALT00000054607	0.940142	6.74467	14.2926	0.000156478	0.00503509	10	Fayoumi
ENSGALT00000002350	0.913694	5.29134	14.2926	0.00015648	0.00503509	10	Fayoumi
ENSGALT00000034549	-0.789403	5.19683	14.2914	0.000156581	0.00503509	10	Fayoumi
ENSGALT00000039540	-1.09785	4.91584	14.2889	0.00015679	0.00503509	10	Fayoumi
ENSGALT00000010814	-0.961595	7.9179	14.2875	0.000156903	0.00503509	10	Fayoumi
ENSGALT00000021209	1.08746	8.30688	14.2827	0.000157308	0.00503696	10	Fayoumi
ENSGALT00000044088	1.24822	4.06674	14.2741	0.000158022	0.00504384	10	Fayoumi
ENSGALT00000052227	-1.41161	9.38756	14.2718	0.000158216	0.00504384	10	Fayoumi
ENSGALT00000080520	-6.43768	0.349978	14.2546	0.000159669	0.00506335	10	Fayoumi
ENSGALT00000014678	1.27969	6.8982	14.2464	0.000160367	0.00506335	10	Fayoumi
ENSGALT00000079326	-1.24385	3.844	14.2454	0.000160456	0.00506335	10	Fayoumi
ENSGALT00000014652	1.70479	4.34963	14.2453	0.000160461	0.00506335	10	Fayoumi
ENSGALT00000061263	-1.64352	2.34745	14.244	0.00016057	0.00506335	10	Fayoumi
ENSGALT00000052076	-0.899393	7.07677	14.2393	0.000160973	0.00506508	10	Fayoumi
ENSGALT00000043053	-1.17034	5.76575	14.2234	0.000162337	0.00508729	10	Fayoumi
ENSGALT00000076775	2.04623	2.11027	14.2229	0.000162379	0.00508729	10	Fayoumi
ENSGALT00000084518	-5.39968	0.611457	14.2026	0.000164144	0.00513153	10	Fayoumi
ENSGALT00000063525	-1.18676	8.06932	14.1953	0.000164777	0.00514028	10	Fayoumi
ENSGALT00000010964	-0.937764	5.7502	14.1885	0.000165382	0.0051481	10	Fayoumi
ENSGALT00000049616	-1.16525	6.38827	14.1769	0.000166399	0.00516867	10	Fayoumi
ENSGALT00000074408	-1.2682	9.80201	14.1713	0.000166895	0.00517305	10	Fayoumi
ENSGALT00000005099	1.00408	8.33238	14.1672	0.000167263	0.00517341	10	Fayoumi
ENSGALT00000047977	-1.19241	9.06834	14.1605	0.000167862	0.0051809	10	Fayoumi
ENSGALT00000053454	-1.35142	3.55486	14.1521	0.000168605	0.00519283	10	Fayoumi
ENSGALT00000057413	-0.961735	7.18071	14.1446	0.000169281	0.00519383	10	Fayoumi
ENSGALT00000037239	1.11095	6.47872	14.1432	0.000169412	0.00519383	10	Fayoumi
ENSGALT00000012033	-1.16895	5.53555	14.1399	0.00016971	0.00519383	10	Fayoumi
ENSGALT00000079062	-0.922737	6.42213	14.1186	0.000171642	0.00524193	10	Fayoumi
ENSGALT00000004816	-0.877335	7.993	14.1076	0.00017264	0.00525658	10	Fayoumi
ENSGALT00000013265	2.07375	1.23425	14.1054	0.000172845	0.00525658	10	Fayoumi
ENSGALT00000009779	0.779665	7.22129	14.0837	0.000174855	0.00530662	10	Fayoumi
ENSGALT00000011592	-0.963265	4.82769	14.0795	0.000175243	0.00530732	10	Fayoumi
ENSGALT00000065802	0.914517	6.54846	14.0624	0.000176844	0.00533828	10	Fayoumi
ENSGALT00000015961	-1.45603	2.76669	14.0564	0.000177414	0.00533828	10	Fayoumi
ENSGALT00000075950	-1.39984	5.17921	14.0546	0.000177581	0.00533828	10	Fayoumi
ENSGALT00000054838	-1.94614	2.3361	14.0519	0.000177835	0.00533828	10	Fayoumi
ENSGALT00000013788	-0.796527	5.94309	14.0491	0.000178102	0.00533828	10	Fayoumi
ENSGALT00000008405	1.00772	7.50182	14.0437	0.000178608	0.00533844	10	Fayoumi
ENSGALT00000027576	-1.27291	3.01392	14.0413	0.000178842	0.00533844	10	Fayoumi
ENSGALT00000087984	-1.35616	4.89461	14.0308	0.00017984	0.00534697	10	Fayoumi
ENSGALT00000006623	-0.780008	6.60272	14.0256	0.000180339	0.00534697	10	Fayoumi
ENSGALT00000065627	0.71068	7.84975	14.0254	0.000180363	0.00534697	10	Fayoumi
ENSGALT00000088121	-0.899885	9.2557	14.0229	0.000180599	0.00534697	10	Fayoumi
ENSGALT00000066530	2.14554	3.09634	14.0174	0.000181125	0.00535166	10	Fayoumi
ENSGALT00000012745	-1.17502	3.56099	14.0097	0.00018187	0.00535268	10	Fayoumi
ENSGALT00000008354	-0.976334	6.25803	14.0094	0.000181896	0.00535268	10	Fayoumi
ENSGALT00000005535	1.3536	5.03327	14.0051	0.000182315	0.00535416	10	Fayoumi
ENSGALT00000043695	-1.16698	6.36719	13.9916	0.000183633	0.00538201	10	Fayoumi
ENSGALT00000075182	-1.4449	5.372	13.9877	0.000184011	0.00538222	10	Fayoumi
ENSGALT00000013808	0.928338	8.39863	13.9749	0.000185271	0.00538928	10	Fayoumi
ENSGALT00000023673	1.35965	3.02361	13.9745	0.00018531	0.00538928	10	Fayoumi
ENSGALT00000057104	-1.00257	5.11736	13.9739	0.000185364	0.00538928	10	Fayoumi
ENSGALT00000043336	1.05567	7.28126	13.9656	0.000186184	0.00540231	10	Fayoumi
ENSGALT00000007541	-0.920594	6.13781	13.9601	0.000186734	0.00540748	10	Fayoumi
ENSGALT00000034212	-0.834318	7.10223	13.9554	0.000187198	0.00541014	10	Fayoumi
ENSGALT00000081607	-1.0741	6.15628	13.9492	0.000187821	0.00541738	10	Fayoumi
ENSGALT00000088872	1.55252	2.26922	13.9121	0.000191556	0.00551417	10	Fayoumi
ENSGALT00000086771	-1.58433	3.15589	13.8986	0.00019294	0.00554302	10	Fayoumi
ENSGALT00000025259	-1.03755	5.58736	13.8939	0.000193426	0.00554602	10	Fayoumi
ENSGALT00000012303	1.24633	6.71696	13.877	0.000195177	0.00558344	10	Fayoumi
ENSGALT00000076481	-1.25025	4.70162	13.8739	0.000195499	0.00558344	10	Fayoumi
ENSGALT00000068658	-0.833385	6.74673	13.8534	0.000197641	0.00562812	10	Fayoumi
ENSGALT00000080305	1.36256	7.80962	13.8515	0.000197838	0.00562812	10	Fayoumi
ENSGALT00000036273	1.27956	6.94121	13.8477	0.000198238	0.00562848	10	Fayoumi
ENSGALT00000073023	1.62858	6.39879	13.8305	0.000200061	0.00566918	10	Fayoumi
ENSGALT00000020582	-0.928	6.56881	13.8106	0.000202196	0.00571683	10	Fayoumi
ENSGALT00000010445	-1.15908	6.15696	13.8056	0.000202733	0.00571683	10	Fayoumi
ENSGALT00000022698	1.11522	7.25734	13.8038	0.00020293	0.00571683	10	Fayoumi
ENSGALT00000031649	-1.11085	4.13007	13.8002	0.000203316	0.00571683	10	Fayoumi
ENSGALT00000006944	-0.854423	6.81396	13.7799	0.00020552	0.00575172	10	Fayoumi
ENSGALT00000015385	-0.830426	6.99302	13.7758	0.000205973	0.00575172	10	Fayoumi
ENSGALT00000073602	-0.976107	4.67046	13.7741	0.000206163	0.00575172	10	Fayoumi
ENSGALT00000011074	-1.11593	6.17337	13.7708	0.000206517	0.00575172	10	Fayoumi
ENSGALT00000047376	1.34936	2.8799	13.7707	0.000206535	0.00575172	10	Fayoumi
ENSGALT00000038638	-1.36039	3.61219	13.7617	0.000207529	0.00576834	10	Fayoumi
ENSGALT00000079047	-0.887344	6.06302	13.7563	0.000208116	0.00577363	10	Fayoumi
ENSGALT00000019497	-0.850938	7.09012	13.7422	0.00020969	0.00580622	10	Fayoumi
ENSGALT00000073781	-0.883947	7.50866	13.737	0.000210274	0.00581133	10	Fayoumi
ENSGALT00000084137	1.78141	5.19185	13.7148	0.000212776	0.0058693	10	Fayoumi
ENSGALT00000007116	-1.34301	5.18382	13.7005	0.000214397	0.00590283	10	Fayoumi
ENSGALT00000075615	-0.934936	6.70883	13.6951	0.000215013	0.00590355	10	Fayoumi
ENSGALT00000045328	1.18714	5.3738	13.6932	0.000215236	0.00590355	10	Fayoumi
ENSGALT00000047328	1.73625	4.14328	13.6832	0.000216385	0.00592389	10	Fayoumi
ENSGALT00000001436	-0.878052	5.26315	13.6667	0.000218297	0.00593649	10	Fayoumi
ENSGALT00000023565	-1.78413	4.6035	13.6654	0.000218438	0.00593649	10	Fayoumi
ENSGALT00000026447	1.39747	3.07003	13.6625	0.000218785	0.00593649	10	Fayoumi
ENSGALT00000080195	-0.900549	8.47546	13.6595	0.000219135	0.00593649	10	Fayoumi
ENSGALT00000086357	-1.06246	8.12394	13.6587	0.000219221	0.00593649	10	Fayoumi
ENSGALT00000053203	1.6747	4.27177	13.6552	0.000219632	0.00593649	10	Fayoumi
ENSGALT00000003887	-0.950605	4.8516	13.6546	0.000219704	0.00593649	10	Fayoumi
ENSGALT00000061929	-0.786064	8.33697	13.6456	0.000220753	0.00594202	10	Fayoumi
ENSGALT00000014337	-1.07492	4.08437	13.6435	0.000221002	0.00594202	10	Fayoumi
ENSGALT00000027718	-0.786384	7.5876	13.6424	0.000221135	0.00594202	10	Fayoumi
ENSGALT00000000749	-1.2188	6.71775	13.6343	0.000222094	0.00594686	10	Fayoumi
ENSGALT00000056392	2.16367	1.73272	13.6339	0.000222133	0.00594686	10	Fayoumi
ENSGALT00000001663	-1.24769	5.09514	13.623	0.000223434	0.0059707	10	Fayoumi
ENSGALT00000010979	-0.841589	7.00314	13.6153	0.000224344	0.00597965	10	Fayoumi
ENSGALT00000074202	-6.08002	0.641057	13.6116	0.000224794	0.00597965	10	Fayoumi
ENSGALT00000004168	-0.922349	8.76566	13.6098	0.000225003	0.00597965	10	Fayoumi
ENSGALT00000050399	-1.51859	4.75644	13.5947	0.000226828	0.00599479	10	Fayoumi
ENSGALT00000081376	-0.857195	7.28235	13.5937	0.000226943	0.00599479	10	Fayoumi
ENSGALT00000062475	1.71561	1.97007	13.5925	0.000227097	0.00599479	10	Fayoumi
ENSGALT00000019298	1.75384	6.5126	13.5914	0.000227222	0.00599479	10	Fayoumi
ENSGALT00000035054	-1.94249	8.58321	13.5852	0.00022798	0.00600388	10	Fayoumi
ENSGALT00000045698	-1.12733	5.54712	13.5817	0.000228398	0.00600403	10	Fayoumi
ENSGALT00000088737	-0.898038	7.90571	13.5723	0.000229543	0.00602324	10	Fayoumi
ENSGALT00000013922	2.24537	1.94748	13.5618	0.000230831	0.00604611	10	Fayoumi
ENSGALT00000022552	-0.918263	5.7648	13.5489	0.000232429	0.00604851	10	Fayoumi
ENSGALT00000015842	-1.00296	6.96711	13.5466	0.000232712	0.00604851	10	Fayoumi
ENSGALT00000074623	-1.41084	4.74352	13.5409	0.000233422	0.00604851	10	Fayoumi
ENSGALT00000057419	1.03476	5.50053	13.5409	0.000233423	0.00604851	10	Fayoumi
ENSGALT00000001289	1.07587	5.8292	13.5401	0.000233514	0.00604851	10	Fayoumi
ENSGALT00000020504	1.80126	1.82934	13.5384	0.000233726	0.00604851	10	Fayoumi
ENSGALT00000019792	-0.828752	5.02482	13.5376	0.000233835	0.00604851	10	Fayoumi
ENSGALT00000026988	-1.237	3.70575	13.5309	0.000234667	0.00605926	10	Fayoumi
ENSGALT00000061752	-0.765899	6.73686	13.5157	0.000236575	0.00609767	10	Fayoumi
ENSGALT00000057084	-1.81786	6.19705	13.5063	0.000237762	0.00611743	10	Fayoumi
ENSGALT00000057501	-1.60346	2.85191	13.495	0.000239203	0.00614362	10	Fayoumi
ENSGALT00000052482	-1.19585	5.22845	13.4916	0.000239632	0.0061438	10	Fayoumi
ENSGALT00000010394	-0.735896	6.36887	13.4833	0.000240691	0.00616007	10	Fayoumi
ENSGALT00000057192	-1.34508	4.68828	13.4754	0.000241717	0.00617078	10	Fayoumi
ENSGALT00000083539	-1.83919	3.17013	13.4735	0.000241958	0.00617078	10	Fayoumi
ENSGALT00000073458	1.65561	3.48727	13.469	0.000242543	0.00617486	10	Fayoumi
ENSGALT00000061818	1.21747	5.30067	13.4611	0.000243557	0.00618984	10	Fayoumi
ENSGALT00000006491	0.992654	7.63814	13.4408	0.00024621	0.00624634	10	Fayoumi
ENSGALT00000020376	1.13835	6.99009	13.4308	0.000247525	0.00626878	10	Fayoumi
ENSGALT00000083334	-0.937105	5.68588	13.4249	0.00024831	0.00627772	10	Fayoumi
ENSGALT00000070970	-1.18412	5.42454	13.4161	0.00024947	0.00628297	10	Fayoumi
ENSGALT00000049065	-1.31392	4.30206	13.4131	0.000249873	0.00628297	10	Fayoumi
ENSGALT00000070751	-1.10172	5.73353	13.411	0.000250157	0.00628297	10	Fayoumi
ENSGALT00000027969	1.23039	5.37809	13.4103	0.000250247	0.00628297	10	Fayoumi
ENSGALT00000008658	1.1831	5.62556	13.398	0.000251895	0.00629611	10	Fayoumi
ENSGALT00000026634	1.66211	2.72811	13.3976	0.000251943	0.00629611	10	Fayoumi
ENSGALT00000043927	-1.09123	6.28943	13.394	0.000252427	0.00629611	10	Fayoumi
ENSGALT00000017280	-0.826907	5.92643	13.3935	0.000252503	0.00629611	10	Fayoumi
ENSGALT00000049430	1.30305	4.47852	13.3764	0.000254814	0.00633458	10	Fayoumi
ENSGALT00000004246	1.08416	5.5509	13.3756	0.000254917	0.00633458	10	Fayoumi
ENSGALT00000060863	-0.872647	4.81853	13.3709	0.000255556	0.00633962	10	Fayoumi
ENSGALT00000024312	-1.73217	2.48016	13.3634	0.00025658	0.00635417	10	Fayoumi
ENSGALT00000089783	0.834049	6.67016	13.3487	0.000258595	0.00638189	10	Fayoumi
ENSGALT00000013999	-1.28513	6.45565	13.343	0.000259391	0.00638189	10	Fayoumi
ENSGALT00000019060	-0.973448	5.40126	13.3386	0.000260001	0.00638189	10	Fayoumi
ENSGALT00000013975	1.61402	4.60787	13.3379	0.000260091	0.00638189	10	Fayoumi
ENSGALT00000015764	1.59149	3.81292	13.3374	0.000260159	0.00638189	10	Fayoumi
ENSGALT00000063484	1.78494	2.90169	13.3356	0.00026041	0.00638189	10	Fayoumi
ENSGALT00000085274	-1.00885	5.68141	13.333	0.000260772	0.00638189	10	Fayoumi
ENSGALT00000010597	-1.32826	4.26241	13.3232	0.000262136	0.00639948	10	Fayoumi
ENSGALT00000056842	-1.0161	4.90676	13.3216	0.000262371	0.00639948	10	Fayoumi
ENSGALT00000081302	1.24579	7.16606	13.3087	0.000264177	0.00643273	10	Fayoumi
ENSGALT00000017035	-1.14334	5.42664	13.2945	0.000266179	0.00647065	10	Fayoumi
ENSGALT00000068553	-1.87108	3.71534	13.2846	0.000267592	0.00649283	10	Fayoumi
ENSGALT00000070216	-1.35535	5.77836	13.2794	0.000268343	0.00649283	10	Fayoumi
ENSGALT00000035246	-0.865475	7.50838	13.2787	0.000268442	0.00649283	10	Fayoumi
ENSGALT00000003162	-1.37941	6.26028	13.2756	0.000268878	0.00649283	10	Fayoumi
ENSGALT00000079204	-0.73165	7.63347	13.26	0.000271127	0.00653204	10	Fayoumi
ENSGALT00000023747	-0.979748	4.56354	13.2574	0.0002715	0.00653204	10	Fayoumi
ENSGALT00000089806	-1.92142	1.25381	13.2528	0.00027217	0.00653204	10	Fayoumi
ENSGALT00000083546	2.25173	1.95826	13.2519	0.000272299	0.00653204	10	Fayoumi
ENSGALT00000064252	1.89153	3.23855	13.2473	0.000272967	0.00653726	10	Fayoumi
ENSGALT00000024990	-0.892074	6.53201	13.2429	0.00027361	0.00654188	10	Fayoumi
ENSGALT00000018214	1.29032	8.13207	13.2343	0.00027487	0.00655325	10	Fayoumi
ENSGALT00000039643	1.141	4.16551	13.2335	0.000274987	0.00655325	10	Fayoumi
ENSGALT00000026848	-0.806452	5.39041	13.2297	0.000275553	0.00655442	10	Fayoumi
ENSGALT00000009932	-0.951351	6.36329	13.2271	0.000275938	0.00655442	10	Fayoumi
ENSGALT00000087364	-1.29118	2.72363	13.2239	0.000276396	0.00655461	10	Fayoumi
ENSGALT00000061482	1.12748	4.37353	13.2199	0.000276985	0.00655787	10	Fayoumi
ENSGALT00000022666	-2.30282	1.6479	13.204	0.000279357	0.00660326	10	Fayoumi
ENSGALT00000073980	-1.44124	3.58903	13.1791	0.000283085	0.00667572	10	Fayoumi
ENSGALT00000050706	0.719038	8.33129	13.1774	0.000283341	0.00667572	10	Fayoumi
ENSGALT00000063653	-0.853388	6.21475	13.1619	0.000285706	0.00671315	10	Fayoumi
ENSGALT00000064247	-0.859901	6.31829	13.1609	0.000285853	0.00671315	10	Fayoumi
ENSGALT00000056328	-1.03007	5.26361	13.1536	0.000286971	0.00672853	10	Fayoumi
ENSGALT00000075314	1.28546	6.45738	13.1477	0.000287868	0.00673273	10	Fayoumi
ENSGALT00000084457	-0.938422	5.70565	13.1464	0.000288076	0.00673273	10	Fayoumi
ENSGALT00000083353	-1.23143	3.94823	13.1202	0.000292125	0.00681324	10	Fayoumi
ENSGALT00000057246	0.968396	8.6323	13.1181	0.000292458	0.00681324	10	Fayoumi
ENSGALT00000062303	1.03996	8.11673	13.0995	0.000295378	0.00687025	10	Fayoumi
ENSGALT00000077174	1.54344	4.30139	13.0909	0.00029674	0.00688453	10	Fayoumi
ENSGALT00000058106	4.10679	0.183554	13.0896	0.000296939	0.00688453	10	Fayoumi
ENSGALT00000067745	1.17463	3.92553	13.0841	0.000297809	0.00689371	10	Fayoumi
ENSGALT00000072192	-0.885518	5.41563	13.0743	0.000299378	0.00691858	10	Fayoumi
ENSGALT00000037980	-1.61468	2.46808	13.0694	0.000300159	0.00691858	10	Fayoumi
ENSGALT00000026329	-0.987418	5.25381	13.0685	0.000300311	0.00691858	10	Fayoumi
ENSGALT00000038234	-0.901533	6.07615	13.0607	0.000301555	0.00693624	10	Fayoumi
ENSGALT00000074411	-1.02812	7.1181	13.0467	0.000303816	0.00697721	10	Fayoumi
ENSGALT00000080148	-1.45968	2.70192	13.0416	0.000304652	0.00697739	10	Fayoumi
ENSGALT00000077916	-1.97652	2.25733	13.0393	0.000305018	0.00697739	10	Fayoumi
ENSGALT00000035062	-1.1319	4.1573	13.0378	0.000305264	0.00697739	10	Fayoumi
ENSGALT00000048270	-1.30213	4.64897	13.0271	0.00030702	0.0069907	10	Fayoumi
ENSGALT00000000559	0.920691	5.99461	13.0255	0.000307279	0.0069907	10	Fayoumi
ENSGALT00000004314	-0.869132	5.55102	13.0254	0.000307289	0.0069907	10	Fayoumi
ENSGALT00000012959	-0.877089	5.62656	13.0155	0.00030892	0.00700669	10	Fayoumi
ENSGALT00000081861	-1.26602	4.01376	13.0125	0.000309426	0.00700669	10	Fayoumi
ENSGALT00000010949	1.44145	6.44696	13.0124	0.000309437	0.00700669	10	Fayoumi
ENSGALT00000089896	-2.63433	1.58028	13.0034	0.000310925	0.00702941	10	Fayoumi
ENSGALT00000080267	-1.39136	8.49795	12.9883	0.000313447	0.00707544	10	Fayoumi
ENSGALT00000004815	3.82271	0.0115706	12.9577	0.000318609	0.00718081	10	Fayoumi
ENSGALT00000057565	0.907618	4.86184	12.9532	0.000319375	0.00718694	10	Fayoumi
ENSGALT00000047308	1.49896	4.90555	12.9464	0.000320535	0.00720189	10	Fayoumi
ENSGALT00000061514	0.906518	8.227	12.9367	0.000322208	0.0072283	10	Fayoumi
ENSGALT00000020401	-1.00652	5.97681	12.9189	0.000325278	0.00726856	10	Fayoumi
ENSGALT00000075847	-1.12608	5.89578	12.918	0.000325434	0.00726856	10	Fayoumi
ENSGALT00000066431	0.902326	7.95779	12.9142	0.000326102	0.00726856	10	Fayoumi
ENSGALT00000068227	-1.08882	3.82572	12.9127	0.000326353	0.00726856	10	Fayoumi
ENSGALT00000089407	2.6811	1.53396	12.9118	0.00032652	0.00726856	10	Fayoumi
ENSGALT00000059714	2.22571	0.990123	12.909	0.000327003	0.00726856	10	Fayoumi
ENSGALT00000006261	-0.916623	5.67712	12.8981	0.000328909	0.00729977	10	Fayoumi
ENSGALT00000055379	-1.03951	4.87811	12.8872	0.000330845	0.00733155	10	Fayoumi
ENSGALT00000012637	-1.33632	3.18905	12.8715	0.00033363	0.00737234	10	Fayoumi
ENSGALT00000069184	1.68806	6.18071	12.8691	0.000334059	0.00737234	10	Fayoumi
ENSGALT00000086688	-1.4947	2.91638	12.8682	0.000334207	0.00737234	10	Fayoumi
ENSGALT00000080172	1.22934	5.12165	12.8646	0.000334858	0.00737551	10	Fayoumi
ENSGALT00000084439	-0.827962	6.79767	12.8576	0.000336111	0.00739191	10	Fayoumi
ENSGALT00000057865	-1.17579	8.13584	12.8372	0.000339787	0.00745518	10	Fayoumi
ENSGALT00000071723	1.7871	5.31363	12.836	0.000340014	0.00745518	10	Fayoumi
ENSGALT00000059116	0.863559	7.65592	12.8224	0.000342501	0.00749389	10	Fayoumi
ENSGALT00000080017	0.883945	8.2371	12.8185	0.000343208	0.00749389	10	Fayoumi
ENSGALT00000043362	1.12749	6.51355	12.8157	0.000343724	0.00749389	10	Fayoumi
ENSGALT00000053397	1.15692	3.20506	12.813	0.000344217	0.00749389	10	Fayoumi
ENSGALT00000073686	-1.20946	5.29543	12.8123	0.000344357	0.00749389	10	Fayoumi
ENSGALT00000026181	0.871649	7.21949	12.7917	0.000348156	0.00756402	10	Fayoumi
ENSGALT00000055252	0.841166	7.69613	12.7892	0.00034862	0.00756402	10	Fayoumi
ENSGALT00000037727	-1.40853	5.27671	12.7707	0.000352086	0.00762782	10	Fayoumi
ENSGALT00000013539	1.48232	6.86936	12.759	0.000354303	0.00766444	10	Fayoumi
ENSGALT00000056717	1.03954	4.54746	12.7404	0.000357838	0.00772941	10	Fayoumi
ENSGALT00000063658	-1.31015	2.95399	12.7341	0.000359058	0.00773461	10	Fayoumi
ENSGALT00000084708	1.34318	3.54415	12.7325	0.000359347	0.00773461	10	Fayoumi
ENSGALT00000043441	-0.965467	5.46621	12.73	0.000359827	0.00773461	10	Fayoumi
ENSGALT00000033908	-1.17057	4.70604	12.718	0.000362154	0.00773461	10	Fayoumi
ENSGALT00000026678	1.09505	6.96756	12.7151	0.000362713	0.00773461	10	Fayoumi
ENSGALT00000010851	-0.858578	7.30145	12.7147	0.000362788	0.00773461	10	Fayoumi
ENSGALT00000013526	-1.35578	4.98759	12.7146	0.000362806	0.00773461	10	Fayoumi
ENSGALT00000086867	-1.51291	2.61635	12.712	0.000363323	0.00773461	10	Fayoumi
ENSGALT00000030337	-0.716099	7.25684	12.7116	0.000363388	0.00773461	10	Fayoumi
ENSGALT00000017886	-2.48319	1.68842	12.7116	0.0003634	0.00773461	10	Fayoumi
ENSGALT00000072101	1.42919	3.69185	12.701	0.000365458	0.00776706	10	Fayoumi
ENSGALT00000023154	0.92043	6.71839	12.6954	0.000366565	0.00777921	10	Fayoumi
ENSGALT00000079543	1.26076	4.17382	12.6741	0.000370747	0.00785649	10	Fayoumi
ENSGALT00000048126	-1.22006	2.90812	12.6566	0.000374234	0.00791883	10	Fayoumi
ENSGALT00000022100	1.1938	8.40471	12.6515	0.000375263	0.00792906	10	Fayoumi
ENSGALT00000012698	-1.06318	5.10104	12.6441	0.000376756	0.00794906	10	Fayoumi
ENSGALT00000015119	-0.980882	4.87255	12.635	0.00037859	0.00796898	10	Fayoumi
ENSGALT00000021003	-0.857099	5.35654	12.6316	0.000379274	0.00796898	10	Fayoumi
ENSGALT00000047684	1.84797	2.12516	12.6267	0.000380273	0.00796898	10	Fayoumi
ENSGALT00000080329	-1.14929	6.43711	12.6267	0.000380278	0.00796898	10	Fayoumi
ENSGALT00000080878	1.36454	4.83681	12.6259	0.000380441	0.00796898	10	Fayoumi
ENSGALT00000050437	-1.2961	8.43242	12.6158	0.000382506	0.00798958	10	Fayoumi
ENSGALT00000008243	0.999211	6.25189	12.6134	0.000382989	0.00798958	10	Fayoumi
ENSGALT00000046597	-0.752516	6.58739	12.6123	0.000383212	0.00798958	10	Fayoumi
ENSGALT00000005309	-0.829802	7.01467	12.6103	0.000383623	0.00798958	10	Fayoumi
ENSGALT00000044688	-1.64526	2.65823	12.592	0.000387412	0.00805694	10	Fayoumi
ENSGALT00000057872	-1.01541	8.65685	12.5875	0.000388326	0.00806443	10	Fayoumi
ENSGALT00000003796	-1.10472	4.58615	12.5822	0.00038944	0.00807601	10	Fayoumi
ENSGALT00000014998	-0.711264	6.43637	12.5757	0.000390788	0.00809244	10	Fayoumi
ENSGALT00000048313	1.18366	5.30904	12.5629	0.000393489	0.00812567	10	Fayoumi
ENSGALT00000018600	-1.56534	2.72967	12.5628	0.000393511	0.00812567	10	Fayoumi
ENSGALT00000006056	-0.925396	8.27496	12.5565	0.00039482	0.00814114	10	Fayoumi
ENSGALT00000022879	-1.0303	5.94307	12.5509	0.000396005	0.008154	10	Fayoumi
ENSGALT00000001001	-0.756617	7.97311	12.528	0.000400904	0.00824319	10	Fayoumi
ENSGALT00000076936	0.686297	6.49966	12.5161	0.000403468	0.0082842	10	Fayoumi
ENSGALT00000017033	-0.753542	7.64425	12.5111	0.000404531	0.00829422	10	Fayoumi
ENSGALT00000005630	1.59057	5.34944	12.5085	0.000405097	0.00829422	10	Fayoumi
ENSGALT00000039049	0.974259	7.67125	12.502	0.000406526	0.00831178	10	Fayoumi
ENSGALT00000045248	1.24249	4.87773	12.4904	0.000409042	0.00835147	10	Fayoumi
ENSGALT00000007038	-0.902869	6.43655	12.483	0.000410682	0.00837318	10	Fayoumi
ENSGALT00000073978	2.19434	2.79319	12.4708	0.000413361	0.00840933	10	Fayoumi
ENSGALT00000039052	-1.51175	3.71667	12.461	0.000415546	0.00840933	10	Fayoumi
ENSGALT00000010534	-1.74557	4.7897	12.4571	0.000416403	0.00840933	10	Fayoumi
ENSGALT00000004950	1.52366	4.18961	12.457	0.000416428	0.00840933	10	Fayoumi
ENSGALT00000003874	-0.98024	5.20067	12.4568	0.000416479	0.00840933	10	Fayoumi
ENSGALT00000026538	-0.711317	7.91913	12.4548	0.000416924	0.00840933	10	Fayoumi
ENSGALT00000018603	1.77268	5.05528	12.4508	0.000417803	0.00840933	10	Fayoumi
ENSGALT00000046939	0.989021	11.8396	12.4497	0.000418068	0.00840933	10	Fayoumi
ENSGALT00000007066	-2.72077	1.28967	12.4475	0.000418544	0.00840933	10	Fayoumi
ENSGALT00000040255	-1.05309	12.1222	12.447	0.000418665	0.00840933	10	Fayoumi
ENSGALT00000061328	-1.33874	4.35054	12.4463	0.000418818	0.00840933	10	Fayoumi
ENSGALT00000010296	1.19025	6.31474	12.4352	0.000421308	0.00842866	10	Fayoumi
ENSGALT00000084608	-1.22794	3.59685	12.4347	0.000421426	0.00842866	10	Fayoumi
ENSGALT00000055904	1.14585	6.97314	12.4343	0.00042152	0.00842866	10	Fayoumi
ENSGALT00000008132	1.22825	4.70666	12.4296	0.000422593	0.00843851	10	Fayoumi
ENSGALT00000043760	-1.19321	5.45547	12.4234	0.000423983	0.00845464	10	Fayoumi
ENSGALT00000018475	-0.849995	4.76271	12.4141	0.000426096	0.00848515	10	Fayoumi
ENSGALT00000083007	3.28031	0.659295	12.4108	0.000426865	0.00848884	10	Fayoumi
ENSGALT00000073766	-1.98849	1.6551	12.4004	0.000429249	0.00852458	10	Fayoumi
ENSGALT00000000960	-1.03023	7.29098	12.3921	0.000431162	0.00855088	10	Fayoumi
ENSGALT00000075891	1.6471	4.49265	12.3851	0.000432783	0.00856123	10	Fayoumi
ENSGALT00000068474	-0.760107	7.44546	12.3847	0.000432861	0.00856123	10	Fayoumi
ENSGALT00000030348	-0.606536	6.20193	12.3794	0.000434107	0.0085742	10	Fayoumi
ENSGALT00000009495	-0.956552	4.92625	12.3767	0.000434735	0.00857495	10	Fayoumi
ENSGALT00000000550	-0.687291	7.07951	12.3668	0.00043704	0.00860874	10	Fayoumi
ENSGALT00000080477	-1.45158	5.7091	12.3556	0.000439676	0.00862966	10	Fayoumi
ENSGALT00000058604	1.24266	6.15218	12.3543	0.000439973	0.00862966	10	Fayoumi
ENSGALT00000046907	-0.817952	10.1309	12.3536	0.000440132	0.00862966	10	Fayoumi
ENSGALT00000027066	-0.775824	8.46078	12.3522	0.000440476	0.00862966	10	Fayoumi
ENSGALT00000060043	-1.74907	1.68934	12.3462	0.00044188	0.00864549	10	Fayoumi
ENSGALT00000081985	-1.05368	6.19771	12.3382	0.000443775	0.00866203	10	Fayoumi
ENSGALT00000015296	-1.01124	5.12775	12.3354	0.000444444	0.00866203	10	Fayoumi
ENSGALT00000082196	-1.20124	8.18958	12.3351	0.000444512	0.00866203	10	Fayoumi
ENSGALT00000023871	-0.813477	6.31727	12.3193	0.000448304	0.00872422	10	Fayoumi
ENSGALT00000085327	-1.8898	1.5572	12.3132	0.000449763	0.00874091	10	Fayoumi
ENSGALT00000044520	-1.24675	4.47549	12.301	0.000452722	0.0087818	10	Fayoumi
ENSGALT00000080941	-1.12317	3.20355	12.2995	0.000453075	0.0087818	10	Fayoumi
ENSGALT00000002410	-0.938194	5.64854	12.2896	0.000455482	0.0088167	10	Fayoumi
ENSGALT00000024737	-0.821522	7.08529	12.2818	0.000457389	0.00883109	10	Fayoumi
ENSGALT00000063434	-1.15629	4.99116	12.2802	0.000457781	0.00883109	10	Fayoumi
ENSGALT00000084170	-0.86353	5.3744	12.2791	0.000458048	0.00883109	10	Fayoumi
ENSGALT00000005096	-0.835933	5.12417	12.2765	0.000458692	0.00883179	10	Fayoumi
ENSGALT00000013545	0.97133	6.35783	12.2689	0.000460575	0.00884763	10	Fayoumi
ENSGALT00000009906	1.5043	5.9521	12.2667	0.000461105	0.00884763	10	Fayoumi
ENSGALT00000020041	-1.10632	5.01219	12.2658	0.00046134	0.00884763	10	Fayoumi
ENSGALT00000038940	-0.851728	5.59617	12.2597	0.000462845	0.00886086	10	Fayoumi
ENSGALT00000008166	-1.52177	2.7078	12.2581	0.000463249	0.00886086	10	Fayoumi
ENSGALT00000022537	-1.0185	4.81883	12.2431	0.000466994	0.00890773	10	Fayoumi
ENSGALT00000025818	1.34902	5.97745	12.2411	0.00046749	0.00890773	10	Fayoumi
ENSGALT00000068898	-0.882125	6.09299	12.2403	0.000467674	0.00890773	10	Fayoumi
ENSGALT00000012265	-1.6716	2.19725	12.238	0.000468249	0.00890773	10	Fayoumi
ENSGALT00000054070	-0.777697	5.83107	12.236	0.000468763	0.00890773	10	Fayoumi
ENSGALT00000079903	-1.82676	5.23935	12.2297	0.000470343	0.00892607	10	Fayoumi
ENSGALT00000013847	0.935378	7.21036	12.221	0.000472536	0.00894592	10	Fayoumi
ENSGALT00000003142	0.704187	6.85041	12.2207	0.000472619	0.00894592	10	Fayoumi
ENSGALT00000033241	-0.979879	5.97499	12.216	0.000473807	0.00894596	10	Fayoumi
ENSGALT00000089391	-1.39137	3.60862	12.2158	0.000473852	0.00894596	10	Fayoumi
ENSGALT00000035333	-4.15816	1.28017	12.1841	0.000481996	0.00908791	10	Fayoumi
ENSGALT00000047494	1.02036	6.75058	12.1753	0.000484269	0.00911894	10	Fayoumi
ENSGALT00000047664	3.21013	0.236122	12.169	0.000485899	0.00913779	10	Fayoumi
ENSGALT00000011789	0.717309	7.78319	12.1623	0.000487653	0.00914858	10	Fayoumi
ENSGALT00000048945	1.11273	5.57972	12.162	0.000487731	0.00914858	10	Fayoumi
ENSGALT00000010668	1.26634	6.52017	12.1494	0.000491025	0.00919265	10	Fayoumi
ENSGALT00000003907	1.18277	7.97531	12.1482	0.000491345	0.00919265	10	Fayoumi
ENSGALT00000053789	0.767572	6.51574	12.1456	0.000492033	0.00919369	10	Fayoumi
ENSGALT00000004936	-1.3466	5.59761	12.1417	0.00049308	0.00919776	10	Fayoumi
ENSGALT00000047064	-1.10107	4.80831	12.1377	0.000494126	0.00919776	10	Fayoumi
ENSGALT00000013365	-0.708635	8.9338	12.1376	0.000494149	0.00919776	10	Fayoumi
ENSGALT00000066497	1.57119	3.42219	12.1312	0.000495856	0.00921772	10	Fayoumi
ENSGALT00000010046	1.30627	5.4678	12.1203	0.000498762	0.00925991	10	Fayoumi
ENSGALT00000018544	0.666878	6.25763	12.107	0.000502328	0.00931421	10	Fayoumi
ENSGALT00000067005	1.385	2.74461	12.1012	0.000503902	0.0093315	10	Fayoumi
ENSGALT00000043520	1.75179	3.40371	12.0925	0.000506254	0.00935812	10	Fayoumi
ENSGALT00000065415	-0.79095	6.97661	12.0911	0.000506627	0.00935812	10	Fayoumi
ENSGALT00000058062	-0.89585	3.79946	12.0824	0.000508996	0.00938994	10	Fayoumi
ENSGALT00000008241	-0.720968	6.42478	12.0738	0.000511348	0.00940747	10	Fayoumi
ENSGALT00000036375	-0.867785	8.31701	12.0723	0.000511777	0.00940747	10	Fayoumi
ENSGALT00000027995	0.876449	5.50074	12.0719	0.000511887	0.00940747	10	Fayoumi
ENSGALT00000057974	0.999716	6.13782	12.0665	0.00051336	0.00942132	10	Fayoumi
ENSGALT00000007218	0.982001	6.04654	12.0644	0.000513937	0.00942132	10	Fayoumi
ENSGALT00000039586	-2.41802	1.88332	12.0525	0.000517239	0.00946534	10	Fayoumi
ENSGALT00000009936	-0.861711	5.50845	12.051	0.000517641	0.00946534	10	Fayoumi
ENSGALT00000085923	-1.30721	5.34186	12.0474	0.000518644	0.00947176	10	Fayoumi
ENSGALT00000081390	-0.982721	6.53532	12.0426	0.000519984	0.00948432	10	Fayoumi
ENSGALT00000024125	1.49323	2.85524	12.0393	0.000520916	0.00948943	10	Fayoumi
ENSGALT00000050649	-1.61184	2.90071	12.0365	0.000521681	0.00949146	10	Fayoumi
ENSGALT00000050784	1.07531	6.01522	12.0297	0.000523607	0.00950729	10	Fayoumi
ENSGALT00000025939	1.03369	5.32807	12.0288	0.000523859	0.00950729	10	Fayoumi
ENSGALT00000047622	1.2699	4.2158	12.006	0.000530309	0.00959684	10	Fayoumi
ENSGALT00000088357	-1.1921	3.65486	12.0052	0.000530517	0.00959684	10	Fayoumi
ENSGALT00000013392	-0.828046	5.96473	12.0006	0.000531836	0.00959684	10	Fayoumi
ENSGALT00000032563	-0.853177	5.42117	11.9996	0.000532115	0.00959684	10	Fayoumi
ENSGALT00000058392	1.38159	2.89911	11.9965	0.000533015	0.00959684	10	Fayoumi
ENSGALT00000018413	1.04573	5.65704	11.9958	0.000533196	0.00959684	10	Fayoumi
ENSGALT00000028252	-0.883022	5.73208	11.9937	0.000533817	0.00959684	10	Fayoumi
ENSGALT00000080620	-0.880321	4.14983	11.9928	0.000534075	0.00959684	10	Fayoumi
ENSGALT00000009301	-1.55839	3.01095	11.9875	0.00053559	0.00961218	10	Fayoumi
ENSGALT00000058480	-5.17001	-0.255842	11.9808	0.000537524	0.009635	10	Fayoumi
ENSGALT00000046927	1.67254	3.29655	11.9744	0.000539367	0.00965612	10	Fayoumi
ENSGALT00000002375	1.55336	7.88047	11.9665	0.000541652	0.00968511	10	Fayoumi
ENSGALT00000072063	-1.3878	5.42289	11.9586	0.000543961	0.00971445	10	Fayoumi
ENSGALT00000087149	-0.697606	6.0734	11.9518	0.000545938	0.00973778	10	Fayoumi
ENSGALT00000020790	0.997297	7.61947	11.9391	0.000549694	0.00979278	10	Fayoumi
ENSGALT00000060117	-0.972122	7.72423	11.9304	0.000552245	0.00982617	10	Fayoumi
ENSGALT00000078606	-0.906068	5.58627	11.9272	0.000553203	0.00983119	10	Fayoumi
ENSGALT00000010517	-0.621113	7.66434	11.9207	0.000555137	0.00985351	10	Fayoumi
ENSGALT00000012086	-0.930093	4.36076	11.9038	0.000560196	0.00991985	10	Fayoumi
ENSGALT00000085477	-1.34777	4.59954	11.9037	0.000560239	0.00991985	10	Fayoumi
ENSGALT00000072699	1.06062	4.20485	11.8919	0.000563778	0.00996037	10	Fayoumi
ENSGALT00000009671	1.03859	5.34713	11.8915	0.000563898	0.00996037	10	Fayoumi
ENSGALT00000006957	0.923927	7.43154	11.8817	0.000566868	0.00999257	10	Fayoumi
ENSGALT00000059054	-0.894111	5.96547	11.8805	0.000567232	0.00999257	10	Fayoumi
ENSGALT00000010749	-0.749536	6.98848	11.8773	0.000568223	0.00999257	10	Fayoumi
ENSGALT00000039252	-0.908094	4.3467	11.8765	0.000568471	0.00999257	10	Fayoumi
ENSGALT00000076725	1.54259	4.07944	11.8698	0.000570528	0.0100166	10	Fayoumi
ENSGALT00000005688	0.759135	7.42759	11.8602	0.000573459	0.010046	10	Fayoumi
ENSGALT00000069413	-0.832565	6.41083	11.8598	0.000573584	0.010046	10	Fayoumi
ENSGALT00000014587	-0.781539	6.75449	11.8559	0.000574774	0.0100501	10	Fayoumi
ENSGALT00000068238	-0.791506	6.1523	11.8546	0.000575202	0.0100501	10	Fayoumi
ENSGALT00000007773	-0.737106	8.34848	11.8286	0.000583287	0.0101792	10	Fayoumi
ENSGALT00000005988	1.49187	6.36956	11.8251	0.000584388	0.0101861	10	Fayoumi
ENSGALT00000002082	1.22738	3.85856	11.8158	0.00058731	0.0102171	10	Fayoumi
ENSGALT00000072834	-1.02788	5.25934	11.8149	0.000587572	0.0102171	10	Fayoumi
ENSGALT00000062228	1.07005	4.88373	11.8118	0.000588568	0.0102177	10	Fayoumi
ENSGALT00000016256	-0.783402	5.76712	11.8104	0.00058901	0.0102177	10	Fayoumi
ENSGALT00000052148	-1.0322	4.61317	11.8038	0.000591097	0.0102417	10	Fayoumi
ENSGALT00000002525	-0.779439	6.89333	11.7978	0.000593022	0.0102628	10	Fayoumi
ENSGALT00000002423	-0.921992	6.29707	11.7947	0.000593992	0.0102674	10	Fayoumi
ENSGALT00000062715	1.6474	2.53871	11.7848	0.000597162	0.0103099	10	Fayoumi
ENSGALT00000078913	0.679292	6.75006	11.7759	0.000600013	0.0103469	10	Fayoumi
ENSGALT00000055136	-1.00458	4.15879	11.7664	0.000603094	0.0103877	10	Fayoumi
ENSGALT00000024900	-0.792291	5.87359	11.7609	0.000604877	0.0103966	10	Fayoumi
ENSGALT00000004545	-0.768726	5.34736	11.7604	0.000605042	0.0103966	10	Fayoumi
ENSGALT00000019931	1.29095	6.38704	11.7483	0.000608983	0.0104519	10	Fayoumi
ENSGALT00000070686	-1.72646	2.76435	11.7388	0.00061211	0.0104874	10	Fayoumi
ENSGALT00000045958	-1.30172	3.48993	11.7376	0.000612494	0.0104874	10	Fayoumi
ENSGALT00000058525	0.911428	7.82991	11.7329	0.000614062	0.0105019	10	Fayoumi
ENSGALT00000052673	1.09739	6.67913	11.7224	0.00061752	0.010537	10	Fayoumi
ENSGALT00000062194	-1.10024	3.3476	11.7209	0.000618016	0.010537	10	Fayoumi
ENSGALT00000071295	-1.06951	4.21478	11.7166	0.000619465	0.010537	10	Fayoumi
ENSGALT00000018456	-0.881191	3.98992	11.7148	0.000620049	0.010537	10	Fayoumi
ENSGALT00000070497	-0.839607	8.107	11.7134	0.00062053	0.010537	10	Fayoumi
ENSGALT00000056358	1.46829	3.3003	11.712	0.000620981	0.010537	10	Fayoumi
ENSGALT00000079462	1.77342	3.57696	11.7114	0.000621187	0.010537	10	Fayoumi
ENSGALT00000077166	0.963522	6.78068	11.7079	0.000622365	0.0105447	10	Fayoumi
ENSGALT00000014145	1.89997	3.13628	11.7045	0.000623504	0.0105517	10	Fayoumi
ENSGALT00000030474	-0.94734	6.94601	11.6912	0.000627965	0.0106068	10	Fayoumi
ENSGALT00000044403	-1.30421	3.09215	11.6903	0.000628277	0.0106068	10	Fayoumi
ENSGALT00000050442	1.13024	7.2909	11.6883	0.000628948	0.0106068	10	Fayoumi
ENSGALT00000018498	-1.40178	4.09688	11.6839	0.000630422	0.0106154	10	Fayoumi
ENSGALT00000069055	2.4279	0.754181	11.6825	0.000630922	0.0106154	10	Fayoumi
ENSGALT00000008535	1.12621	8.60946	11.6565	0.000639777	0.0107447	10	Fayoumi
ENSGALT00000088354	-1.25334	7.34732	11.6556	0.000640085	0.0107447	10	Fayoumi
ENSGALT00000009961	1.1853	6.73959	11.6533	0.000640897	0.0107459	10	Fayoumi
ENSGALT00000005891	1.04256	7.42614	11.6461	0.000643363	0.0107748	10	Fayoumi
ENSGALT00000083921	-1.95106	1.89521	11.6367	0.000646623	0.010817	10	Fayoumi
ENSGALT00000065970	0.753826	6.36437	11.6298	0.000649029	0.0108448	10	Fayoumi
ENSGALT00000004848	-1.0143	4.44441	11.6162	0.000653784	0.0109117	10	Fayoumi
ENSGALT00000088131	-1.21703	3.68893	11.614	0.000654562	0.0109121	10	Fayoumi
ENSGALT00000082727	-0.782053	6.82325	11.6084	0.000656546	0.0109327	10	Fayoumi
ENSGALT00000076677	0.89752	5.28621	11.5986	0.000660012	0.0109743	10	Fayoumi
ENSGALT00000079627	1.10174	4.49427	11.5971	0.000660559	0.0109743	10	Fayoumi
ENSGALT00000057666	-0.816934	6.59317	11.5919	0.000662405	0.0109925	10	Fayoumi
ENSGALT00000043263	1.1266	9.03836	11.5867	0.000664247	0.0110042	10	Fayoumi
ENSGALT00000009002	1.24016	8.46468	11.5856	0.00066463	0.0110042	10	Fayoumi
ENSGALT00000063380	-0.65806	7.36416	11.581	0.000666285	0.0110191	10	Fayoumi
ENSGALT00000013914	-1.34228	3.52471	11.5781	0.000667315	0.0110236	10	Fayoumi
ENSGALT00000068192	1.12457	4.11764	11.5708	0.000669964	0.0110548	10	Fayoumi
ENSGALT00000012207	-0.868412	6.65357	11.5657	0.000671806	0.0110673	10	Fayoumi
ENSGALT00000087496	-1.56782	2.34191	11.5645	0.000672246	0.0110673	10	Fayoumi
ENSGALT00000005527	-0.816402	6.89912	11.5617	0.000673261	0.0110714	10	Fayoumi
ENSGALT00000056955	1.97146	2.35536	11.5596	0.000674018	0.0110714	10	Fayoumi
ENSGALT00000073186	-0.851689	6.09245	11.5535	0.000676232	0.0110851	10	Fayoumi
ENSGALT00000008981	0.778358	6.82077	11.5531	0.000676378	0.0110851	10	Fayoumi
ENSGALT00000015853	-1.10901	3.8084	11.5502	0.000677435	0.0110899	10	Fayoumi
ENSGALT00000032758	-0.888461	5.00064	11.5464	0.000678799	0.0110998	10	Fayoumi
ENSGALT00000058366	1.39571	4.94366	11.5427	0.000680146	0.0111093	10	Fayoumi
ENSGALT00000046015	-0.96657	6.26727	11.5402	0.000681072	0.0111119	10	Fayoumi
ENSGALT00000000362	-0.700435	6.07568	11.5342	0.000683284	0.0111241	10	Fayoumi
ENSGALT00000088998	-2.1908	2.97916	11.534	0.000683348	0.0111241	10	Fayoumi
ENSGALT00000079618	-0.757027	5.1593	11.5292	0.000685103	0.0111376	10	Fayoumi
ENSGALT00000025859	0.813945	7.66789	11.5276	0.000685708	0.0111376	10	Fayoumi
ENSGALT00000026905	1.2646	5.61312	11.5187	0.000688991	0.0111721	10	Fayoumi
ENSGALT00000016952	1.10448	7.33892	11.5177	0.000689369	0.0111721	10	Fayoumi
ENSGALT00000006863	1.45845	7.51317	11.5105	0.000692048	0.0111795	10	Fayoumi
ENSGALT00000023392	-0.965388	5.38105	11.5075	0.000693176	0.0111795	10	Fayoumi
ENSGALT00000015018	-0.709025	8.75085	11.5052	0.000694019	0.0111795	10	Fayoumi
ENSGALT00000010657	-1.15702	5.6184	11.504	0.000694468	0.0111795	10	Fayoumi
ENSGALT00000051495	1.03546	6.93936	11.5039	0.000694488	0.0111795	10	Fayoumi
ENSGALT00000087174	-0.805425	6.8023	11.5023	0.000695101	0.0111795	10	Fayoumi
ENSGALT00000012260	-1.12373	6.21672	11.502	0.000695208	0.0111795	10	Fayoumi
ENSGALT00000085388	-1.49571	3.39712	11.4989	0.000696372	0.0111858	10	Fayoumi
ENSGALT00000016052	0.910271	6.1772	11.4947	0.000697959	0.011186	10	Fayoumi
ENSGALT00000014837	-0.681515	6.11379	11.4943	0.000698118	0.011186	10	Fayoumi
ENSGALT00000013608	1.21381	3.38668	11.4927	0.000698695	0.011186	10	Fayoumi
ENSGALT00000052489	-1.26192	4.55543	11.4718	0.000706609	0.0113003	10	Fayoumi
ENSGALT00000044167	-1.29467	4.26268	11.4675	0.000708222	0.0113137	10	Fayoumi
ENSGALT00000011648	-0.916009	4.34952	11.4609	0.000710773	0.0113419	10	Fayoumi
ENSGALT00000035713	-0.900743	7.9908	11.422	0.000725815	0.0115693	10	Fayoumi
ENSGALT00000026808	-1.31303	3.14042	11.4175	0.000727543	0.0115813	10	Fayoumi
ENSGALT00000019600	-1.15305	4.73731	11.416	0.000728162	0.0115813	10	Fayoumi
ENSGALT00000058393	-1.44627	3.04656	11.4131	0.000729284	0.0115816	10	Fayoumi
ENSGALT00000050172	2.0815	5.30156	11.4118	0.000729776	0.0115816	10	Fayoumi
ENSGALT00000005131	-1.23749	4.55353	11.4047	0.000732582	0.0116037	10	Fayoumi
ENSGALT00000004577	-0.846868	5.35941	11.4043	0.000732761	0.0116037	10	Fayoumi
ENSGALT00000084818	-1.5328	2.88012	11.3954	0.000736256	0.0116463	10	Fayoumi
ENSGALT00000006955	-2.15784	1.19918	11.3932	0.000737129	0.0116474	10	Fayoumi
ENSGALT00000026253	1.34793	3.24944	11.3889	0.000738834	0.0116599	10	Fayoumi
ENSGALT00000073077	-0.906679	4.76734	11.3872	0.000739525	0.0116599	10	Fayoumi
ENSGALT00000014724	-0.836862	6.14328	11.3783	0.00074307	0.0117032	10	Fayoumi
ENSGALT00000044493	-1.28268	8.61899	11.3749	0.000744437	0.011705	10	Fayoumi
ENSGALT00000080710	-1.35173	3.76419	11.374	0.000744795	0.011705	10	Fayoumi
ENSGALT00000044443	-0.973189	6.95174	11.3682	0.000747111	0.0117186	10	Fayoumi
ENSGALT00000047912	-5.067	2.37747	11.3678	0.000747274	0.0117186	10	Fayoumi
ENSGALT00000089231	0.962223	5.66385	11.3611	0.000749972	0.0117482	10	Fayoumi
ENSGALT00000011643	-0.778915	7.80178	11.3531	0.000753237	0.0117867	10	Fayoumi
ENSGALT00000024033	-0.719694	6.62164	11.3471	0.000755674	0.0118063	10	Fayoumi
ENSGALT00000026992	1.29652	6.07822	11.346	0.000756114	0.0118063	10	Fayoumi
ENSGALT00000048338	-0.884268	6.06927	11.3343	0.000760878	0.0118679	10	Fayoumi
ENSGALT00000024744	1.05615	6.18596	11.3318	0.00076192	0.0118714	10	Fayoumi
ENSGALT00000000895	-2.38722	1.67979	11.3171	0.000767968	0.0119528	10	Fayoumi
ENSGALT00000075191	0.942405	5.02845	11.3124	0.000769922	0.0119592	10	Fayoumi
ENSGALT00000002342	-1.04253	4.6041	11.3121	0.000770023	0.0119592	10	Fayoumi
ENSGALT00000067413	-1.12744	6.42458	11.3093	0.000771214	0.0119649	10	Fayoumi
ENSGALT00000088209	-0.966142	7.3204	11.3058	0.000772662	0.0119746	10	Fayoumi
ENSGALT00000023931	1.266	4.77435	11.3006	0.000774837	0.0119955	10	Fayoumi
ENSGALT00000083191	-1.3885	3.17987	11.295	0.000777177	0.012011	10	Fayoumi
ENSGALT00000018510	-0.755572	6.41685	11.294	0.00077758	0.012011	10	Fayoumi
ENSGALT00000053246	-1.78817	2.56897	11.2922	0.000778315	0.012011	10	Fayoumi
ENSGALT00000063766	1.04019	4.8718	11.2868	0.000780599	0.0120247	10	Fayoumi
ENSGALT00000041279	-1.55647	7.82209	11.2862	0.000780856	0.0120247	10	Fayoumi
ENSGALT00000062110	2.63341	1.57209	11.282	0.000782624	0.0120358	10	Fayoumi
ENSGALT00000056170	1.13783	7.30417	11.2805	0.000783235	0.0120358	10	Fayoumi
ENSGALT00000053918	0.947486	6.51812	11.2737	0.00078613	0.0120538	10	Fayoumi
ENSGALT00000051352	1.04587	7.4777	11.2737	0.000786141	0.0120538	10	Fayoumi
ENSGALT00000061326	0.738072	6.78705	11.2711	0.000787243	0.0120538	10	Fayoumi
ENSGALT00000006629	1.2134	7.504	11.2699	0.000787719	0.0120538	10	Fayoumi
ENSGALT00000003930	-1.73723	11.8019	11.2656	0.000789562	0.0120693	10	Fayoumi
ENSGALT00000019362	-0.770529	4.44709	11.2604	0.000791799	0.0120907	10	Fayoumi
ENSGALT00000021332	-0.744193	8.68097	11.256	0.000793675	0.0120989	10	Fayoumi
ENSGALT00000076311	-0.898786	6.73433	11.2542	0.00079442	0.0120989	10	Fayoumi
ENSGALT00000009079	1.07175	6.26493	11.2533	0.000794829	0.0120989	10	Fayoumi
ENSGALT00000018317	-0.609139	6.1321	11.249	0.000796678	0.0121087	10	Fayoumi
ENSGALT00000067587	3.53571	0.402407	11.2479	0.000797143	0.0121087	10	Fayoumi
ENSGALT00000068770	1.56552	5.42392	11.2446	0.000798552	0.0121175	10	Fayoumi
ENSGALT00000038158	-0.717592	5.73071	11.239	0.000800976	0.0121416	10	Fayoumi
ENSGALT00000079363	-0.884467	6.44223	11.2282	0.000805617	0.0121992	10	Fayoumi
ENSGALT00000059160	0.610785	8.55274	11.2227	0.000808025	0.0122126	10	Fayoumi
ENSGALT00000002384	-0.804957	7.63291	11.2219	0.000808378	0.0122126	10	Fayoumi
ENSGALT00000026630	0.950011	6.13392	11.2204	0.000809023	0.0122126	10	Fayoumi
ENSGALT00000051407	-1.28545	5.62065	11.2159	0.000810974	0.0122294	10	Fayoumi
ENSGALT00000050835	1.7713	1.66883	11.2094	0.00081386	0.0122602	10	Fayoumi
ENSGALT00000084466	1.00242	5.26831	11.2066	0.000815058	0.0122655	10	Fayoumi
ENSGALT00000077005	-1.66307	2.51603	11.1951	0.000820115	0.0123095	10	Fayoumi
ENSGALT00000075348	-0.86617	6.03135	11.195	0.000820191	0.0123095	10	Fayoumi
ENSGALT00000071707	-0.820407	6.15174	11.1942	0.000820518	0.0123095	10	Fayoumi
ENSGALT00000013707	0.951214	6.02837	11.1861	0.000824114	0.0123507	10	Fayoumi
ENSGALT00000005939	1.07061	4.9357	11.173	0.00082998	0.0124099	10	Fayoumi
ENSGALT00000067629	-1.48264	4.97326	11.1722	0.000830305	0.0124099	10	Fayoumi
ENSGALT00000043393	1.08896	6.14689	11.1683	0.000832078	0.0124099	10	Fayoumi
ENSGALT00000080328	-1.1205	5.66847	11.1668	0.000832723	0.0124099	10	Fayoumi
ENSGALT00000053824	1.34775	5.38333	11.1662	0.000832993	0.0124099	10	Fayoumi
ENSGALT00000033928	-1.01259	8.97292	11.1647	0.000833687	0.0124099	10	Fayoumi
ENSGALT00000044491	-1.12321	9.7396	11.1639	0.000834045	0.0124099	10	Fayoumi
ENSGALT00000068774	1.2018	6.79351	11.1419	0.000843973	0.0125448	10	Fayoumi
ENSGALT00000088237	-0.805031	6.66173	11.1326	0.000848244	0.0125941	10	Fayoumi
ENSGALT00000008904	-0.849049	5.09879	11.1309	0.000849023	0.0125941	10	Fayoumi
ENSGALT00000014889	1.73119	5.18018	11.1289	0.000849917	0.0125945	10	Fayoumi
ENSGALT00000018187	1.12287	7.80208	11.1254	0.000851542	0.0126038	10	Fayoumi
ENSGALT00000045094	-1.42118	4.40544	11.1238	0.000852275	0.0126038	10	Fayoumi
ENSGALT00000027597	0.904701	4.29907	11.1133	0.000857123	0.0126626	10	Fayoumi
ENSGALT00000072443	4.83082	0.171214	11.1077	0.000859688	0.0126771	10	Fayoumi
ENSGALT00000009976	1.00894	5.6173	11.106	0.000860487	0.0126771	10	Fayoumi
ENSGALT00000004648	-0.952964	5.10989	11.1055	0.000860721	0.0126771	10	Fayoumi
ENSGALT00000005561	-0.535766	6.28643	11.0904	0.000867764	0.0127679	10	Fayoumi
ENSGALT00000085312	0.676932	6.43572	11.0882	0.000868779	0.012769	10	Fayoumi
ENSGALT00000013000	-0.806958	6.57091	11.0839	0.000870808	0.012769	10	Fayoumi
ENSGALT00000073823	1.35966	3.91163	11.0835	0.000871004	0.012769	10	Fayoumi
ENSGALT00000022472	0.830793	6.89509	11.0797	0.000872774	0.012769	10	Fayoumi
ENSGALT00000077085	1.15741	4.64449	11.0791	0.000873061	0.012769	10	Fayoumi
ENSGALT00000079822	-0.755529	6.68872	11.079	0.000873112	0.012769	10	Fayoumi
ENSGALT00000045618	1.21289	3.99624	11.0731	0.0008759	0.0127925	10	Fayoumi
ENSGALT00000066690	0.963099	7.75156	11.0719	0.000876477	0.0127925	10	Fayoumi
ENSGALT00000077530	-1.2668	3.58598	11.069	0.000877843	0.0127996	10	Fayoumi
ENSGALT00000063671	-1.12568	5.35694	11.0671	0.000878742	0.0127999	10	Fayoumi
ENSGALT00000010528	4.61869	-0.0209817	11.0508	0.000886484	0.0128747	10	Fayoumi
ENSGALT00000054930	1.1686	5.88445	11.0487	0.000887477	0.0128747	10	Fayoumi
ENSGALT00000013589	-0.702899	10.2259	11.0484	0.000887658	0.0128747	10	Fayoumi
ENSGALT00000008859	-0.666834	7.13831	11.0471	0.000888267	0.0128747	10	Fayoumi
ENSGALT00000064678	-0.9389	5.13946	11.0469	0.000888364	0.0128747	10	Fayoumi
ENSGALT00000071248	0.967392	7.33677	11.0417	0.000890852	0.0128747	10	Fayoumi
ENSGALT00000001475	-1.13636	8.14504	11.0417	0.000890866	0.0128747	10	Fayoumi
ENSGALT00000003587	-0.678936	7.43987	11.0401	0.000891634	0.0128747	10	Fayoumi
ENSGALT00000006659	-0.53486	7.14356	11.0381	0.000892598	0.0128747	10	Fayoumi
ENSGALT00000078721	1.11543	9.42266	11.0378	0.000892735	0.0128747	10	Fayoumi
ENSGALT00000001690	0.768986	7.64104	11.032	0.000895512	0.0129019	10	Fayoumi
ENSGALT00000053457	0.896157	4.03015	11.0282	0.000897374	0.012916	10	Fayoumi
ENSGALT00000077953	1.03494	4.52709	11.0219	0.000900407	0.0129468	10	Fayoumi
ENSGALT00000025150	1.42216	5.24875	11.0143	0.000904129	0.0129875	10	Fayoumi
ENSGALT00000013285	-0.650661	8.13719	11.0072	0.000907581	0.0129943	10	Fayoumi
ENSGALT00000062923	-0.70772	6.00815	11.0072	0.000907593	0.0129943	10	Fayoumi
ENSGALT00000020190	0.880205	4.61361	11.0065	0.000907948	0.0129943	10	Fayoumi
ENSGALT00000077443	0.665759	7.65307	11.006	0.000908178	0.0129943	10	Fayoumi
ENSGALT00000085367	-2.80467	1.02256	11.0026	0.000909857	0.0130055	10	Fayoumi
ENSGALT00000050685	-0.697986	6.58582	10.9982	0.000912008	0.0130234	10	Fayoumi
ENSGALT00000013633	1.26616	6.08949	10.9931	0.000914528	0.0130431	10	Fayoumi
ENSGALT00000066914	-0.767832	7.55247	10.9918	0.000915182	0.0130431	10	Fayoumi
ENSGALT00000016762	-1.02149	5.79456	10.9833	0.000919371	0.01309	10	Fayoumi
ENSGALT00000007388	-0.744028	7.29103	10.9805	0.000920781	0.0130972	10	Fayoumi
ENSGALT00000007177	-1.42753	2.75413	10.9724	0.000924773	0.0131412	10	Fayoumi
ENSGALT00000070554	-1.01812	10.8587	10.9701	0.000925932	0.0131448	10	Fayoumi
ENSGALT00000063570	-0.734511	6.65464	10.965	0.000928482	0.0131681	10	Fayoumi
ENSGALT00000078549	-2.80444	0.67472	10.9605	0.000930729	0.0131776	10	Fayoumi
ENSGALT00000033730	-0.716776	7.98598	10.9601	0.000930962	0.0131776	10	Fayoumi
ENSGALT00000049276	1.30561	4.69635	10.9541	0.000933955	0.0131956	10	Fayoumi
ENSGALT00000087544	1.10623	4.07462	10.9509	0.000935577	0.0131956	10	Fayoumi
ENSGALT00000058558	1.35646	3.98639	10.9498	0.000936138	0.0131956	10	Fayoumi
ENSGALT00000025924	-0.800244	5.71268	10.946	0.000938041	0.0131956	10	Fayoumi
ENSGALT00000018595	1.00008	5.82279	10.9443	0.000938897	0.0131956	10	Fayoumi
ENSGALT00000009143	0.808694	6.00431	10.9436	0.000939287	0.0131956	10	Fayoumi
ENSGALT00000016203	1.62703	2.0975	10.9435	0.000939306	0.0131956	10	Fayoumi
ENSGALT00000011172	0.976594	6.25567	10.9432	0.000939492	0.0131956	10	Fayoumi
ENSGALT00000012100	-0.749224	6.39966	10.9378	0.00094222	0.0132097	10	Fayoumi
ENSGALT00000017501	2.95729	0.494982	10.9335	0.000944399	0.0132097	10	Fayoumi
ENSGALT00000024799	-0.767158	5.85637	10.9326	0.000944854	0.0132097	10	Fayoumi
ENSGALT00000076953	1.51788	2.75465	10.9325	0.000944902	0.0132097	10	Fayoumi
ENSGALT00000063169	2.05988	0.874192	10.9323	0.000945046	0.0132097	10	Fayoumi
ENSGALT00000045584	-0.691141	5.58378	10.9286	0.000946908	0.0132231	10	Fayoumi
ENSGALT00000086446	-1.35349	3.97022	10.9254	0.000948535	0.0132331	10	Fayoumi
ENSGALT00000006731	1.22203	5.01461	10.9205	0.000951082	0.0132484	10	Fayoumi
ENSGALT00000074826	-1.14528	4.21911	10.9197	0.000951457	0.0132484	10	Fayoumi
ENSGALT00000075217	-1.09622	5.30067	10.9172	0.000952775	0.0132541	10	Fayoumi
ENSGALT00000081958	-1.23076	5.32917	10.9138	0.000954512	0.0132655	10	Fayoumi
ENSGALT00000058055	1.40763	2.34207	10.9096	0.000956649	0.0132694	10	Fayoumi
ENSGALT00000084983	-0.697665	6.13146	10.9095	0.00095672	0.0132694	10	Fayoumi
ENSGALT00000086201	-1.20387	5.24887	10.9037	0.000959709	0.0132694	10	Fayoumi
ENSGALT00000079823	-2.19469	1.44875	10.9035	0.000959847	0.0132694	10	Fayoumi
ENSGALT00000085892	-1.64712	2.76851	10.9028	0.00096021	0.0132694	10	Fayoumi
ENSGALT00000022579	1.14124	6.16274	10.9014	0.000960912	0.0132694	10	Fayoumi
ENSGALT00000016792	0.869305	6.70528	10.9009	0.000961181	0.0132694	10	Fayoumi
ENSGALT00000020351	0.815996	7.47987	10.8935	0.000964999	0.0132997	10	Fayoumi
ENSGALT00000007098	0.743313	5.30687	10.8932	0.000965202	0.0132997	10	Fayoumi
ENSGALT00000013375	1.32771	3.98908	10.8901	0.000966818	0.0133093	10	Fayoumi
ENSGALT00000050974	-1.43147	3.77885	10.8882	0.000967789	0.0133101	10	Fayoumi
ENSGALT00000079723	-0.823757	5.32205	10.8835	0.000970231	0.0133262	10	Fayoumi
ENSGALT00000031597	1.2272	6.65033	10.8825	0.000970792	0.0133262	10	Fayoumi
ENSGALT00000053045	0.760436	7.17047	10.8773	0.000973489	0.0133506	10	Fayoumi
ENSGALT00000023289	-0.686634	6.14319	10.8664	0.000979252	0.0134115	10	Fayoumi
ENSGALT00000045755	1.05723	8.10064	10.8653	0.000979841	0.0134115	10	Fayoumi
ENSGALT00000009943	0.775496	6.85151	10.8635	0.00098076	0.0134115	10	Fayoumi
ENSGALT00000079832	0.968323	5.25499	10.8619	0.000981624	0.0134115	10	Fayoumi
ENSGALT00000019157	0.875762	5.82823	10.8558	0.000984853	0.0134358	10	Fayoumi
ENSGALT00000067594	-1.10848	4.60781	10.8545	0.000985578	0.0134358	10	Fayoumi
ENSGALT00000059499	-5.25419	0.593985	10.8518	0.000986985	0.0134358	10	Fayoumi
ENSGALT00000043782	1.08624	5.03919	10.8516	0.000987094	0.0134358	10	Fayoumi
ENSGALT00000067127	-0.74722	8.4953	10.8445	0.000990903	0.0134667	10	Fayoumi
ENSGALT00000003983	-1.54197	2.68383	10.8439	0.000991223	0.0134667	10	Fayoumi
ENSGALT00000071738	-0.628722	7.05349	10.8369	0.000994985	0.0134997	10	Fayoumi
ENSGALT00000068896	-0.772836	5.6582	10.8346	0.000996218	0.0134997	10	Fayoumi
ENSGALT00000001394	-0.814932	6.45986	10.8342	0.000996434	0.0134997	10	Fayoumi
ENSGALT00000037175	0.850414	6.33621	10.8292	0.000999143	0.0135238	10	Fayoumi
ENSGALT00000076536	-0.723817	7.27439	10.8256	0.00100106	0.0135372	10	Fayoumi
ENSGALT00000022512	-0.989472	6.71089	10.8137	0.00100754	0.0135955	10	Fayoumi
ENSGALT00000006167	-1.22121	5.02103	10.8128	0.00100798	0.0135955	10	Fayoumi
ENSGALT00000019146	1.12993	3.5604	10.8125	0.00100818	0.0135955	10	Fayoumi
ENSGALT00000020181	-1.28499	4.09842	10.8042	0.00101272	0.013644	10	Fayoumi
ENSGALT00000024978	1.95239	2.40392	10.8	0.00101498	0.0136604	10	Fayoumi
ENSGALT00000051358	-4.98988	0.0942573	10.7985	0.00101581	0.0136604	10	Fayoumi
ENSGALT00000007316	1.84697	5.12761	10.7948	0.00101785	0.0136639	10	Fayoumi
ENSGALT00000005245	4.59209	-0.104801	10.7946	0.00101795	0.0136639	10	Fayoumi
ENSGALT00000077418	-1.57064	3.39125	10.7886	0.00102125	0.0136819	10	Fayoumi
ENSGALT00000061120	1.38121	5.02347	10.7879	0.00102166	0.0136819	10	Fayoumi
ENSGALT00000032856	1.0329	5.80294	10.7871	0.00102212	0.0136819	10	Fayoumi
ENSGALT00000078550	-0.960157	5.32548	10.7804	0.00102582	0.0137188	10	Fayoumi
ENSGALT00000070720	1.98123	2.74063	10.7786	0.00102679	0.0137192	10	Fayoumi
ENSGALT00000025946	1.08459	6.23933	10.7748	0.00102893	0.0137352	10	Fayoumi
ENSGALT00000002505	-1.15409	5.06811	10.7509	0.00104226	0.0138724	10	Fayoumi
ENSGALT00000081272	1.18493	7.12954	10.7508	0.00104235	0.0138724	10	Fayoumi
ENSGALT00000055455	-5.0482	0.0616555	10.7504	0.00104256	0.0138724	10	Fayoumi
ENSGALT00000064654	-0.829728	5.77538	10.7496	0.00104303	0.0138724	10	Fayoumi
ENSGALT00000003856	-0.917178	8.16784	10.7457	0.00104521	0.0138887	10	Fayoumi
ENSGALT00000013557	-0.782303	5.53014	10.7415	0.00104757	0.0139073	10	Fayoumi
ENSGALT00000077748	-1.26247	4.22012	10.7292	0.00105459	0.0139877	10	Fayoumi
ENSGALT00000009006	0.897612	6.13451	10.7222	0.00105859	0.014028	10	Fayoumi
ENSGALT00000003543	1.0208	7.98648	10.7193	0.00106022	0.0140335	10	Fayoumi
ENSGALT00000002421	1.41229	2.55768	10.7181	0.00106093	0.0140335	10	Fayoumi
ENSGALT00000063215	-1.14809	5.83118	10.7087	0.00106631	0.0140917	10	Fayoumi
ENSGALT00000070704	0.996101	9.068	10.7029	0.00106966	0.0141231	10	Fayoumi
ENSGALT00000006654	-0.722232	6.19296	10.6952	0.00107415	0.0141697	10	Fayoumi
ENSGALT00000043640	1.38189	4.12496	10.6913	0.00107643	0.0141868	10	Fayoumi
ENSGALT00000047239	0.914657	5.13563	10.6867	0.0010791	0.0142091	10	Fayoumi
ENSGALT00000007737	-1.56032	3.24156	10.6836	0.00108091	0.0142101	10	Fayoumi
ENSGALT00000071641	1.34946	2.1914	10.6832	0.00108113	0.0142101	10	Fayoumi
ENSGALT00000055423	-0.670111	8.3758	10.6802	0.00108288	0.0142203	10	Fayoumi
ENSGALT00000077264	1.31219	5.2222	10.6718	0.00108783	0.0142631	10	Fayoumi
ENSGALT00000019419	1.21962	5.47733	10.6713	0.00108811	0.0142631	10	Fayoumi
ENSGALT00000074061	-1.20639	3.33176	10.662	0.0010936	0.0143222	10	Fayoumi
ENSGALT00000044766	-0.669442	7.14602	10.6556	0.00109737	0.0143587	10	Fayoumi
ENSGALT00000023428	-0.766401	5.23006	10.6415	0.00110577	0.0144556	10	Fayoumi
ENSGALT00000012964	-0.915978	3.88289	10.6397	0.00110687	0.0144569	10	Fayoumi
ENSGALT00000004276	1.05096	7.15097	10.6361	0.00110902	0.0144627	10	Fayoumi
ENSGALT00000051992	-0.986892	4.77935	10.6336	0.00111051	0.0144627	10	Fayoumi
ENSGALT00000048074	2.36992	1.30662	10.6331	0.00111083	0.0144627	10	Fayoumi
ENSGALT00000018588	-0.791369	6.96871	10.6323	0.00111129	0.0144627	10	Fayoumi
ENSGALT00000006321	4.57751	-0.179735	10.6298	0.00111283	0.0144697	10	Fayoumi
ENSGALT00000076133	1.1459	4.29858	10.6274	0.00111424	0.0144752	10	Fayoumi
ENSGALT00000007256	1.24894	5.32022	10.6182	0.0011198	0.0145119	10	Fayoumi
ENSGALT00000046328	1.61855	2.84795	10.6181	0.00111988	0.0145119	10	Fayoumi
ENSGALT00000010368	0.837847	5.5623	10.6178	0.00112006	0.0145119	10	Fayoumi
ENSGALT00000028061	1.37382	4.6074	10.6134	0.00112274	0.0145255	10	Fayoumi
ENSGALT00000006011	0.940865	3.77114	10.6127	0.00112311	0.0145255	10	Fayoumi
ENSGALT00000014039	-0.839066	5.81267	10.6086	0.00112561	0.0145448	10	Fayoumi
ENSGALT00000018558	-1.5173	4.19617	10.601	0.00113028	0.0145923	10	Fayoumi
ENSGALT00000011356	0.70658	7.46679	10.5986	0.00113176	0.0145983	10	Fayoumi
ENSGALT00000014690	-1.05691	5.7804	10.5969	0.00113276	0.0145984	10	Fayoumi
ENSGALT00000073089	-1.14269	7.55237	10.5918	0.00113592	0.014626	10	Fayoumi
ENSGALT00000018422	-0.707973	6.8948	10.5859	0.00113954	0.0146439	10	Fayoumi
ENSGALT00000058134	1.81763	3.7277	10.5849	0.00114013	0.0146439	10	Fayoumi
ENSGALT00000072056	1.03202	4.49534	10.5846	0.00114033	0.0146439	10	Fayoumi
ENSGALT00000013850	-0.856683	5.46368	10.578	0.00114443	0.0146837	10	Fayoumi
ENSGALT00000007244	0.972843	5.72225	10.5734	0.00114726	0.014707	10	Fayoumi
ENSGALT00000081666	1.12143	6.50741	10.565	0.00115248	0.0147609	10	Fayoumi
ENSGALT00000028004	1.09379	2.97725	10.5596	0.00115585	0.014791	10	Fayoumi
ENSGALT00000009353	3.70464	0.140656	10.5575	0.00115717	0.0147949	10	Fayoumi
ENSGALT00000021134	1.02616	7.13624	10.5553	0.00115853	0.0147992	10	Fayoumi
ENSGALT00000074046	-0.74871	6.17797	10.5485	0.00116285	0.014831	10	Fayoumi
ENSGALT00000055327	-0.800116	5.4568	10.5481	0.00116306	0.014831	10	Fayoumi
ENSGALT00000090315	-0.91755	4.57187	10.5434	0.00116606	0.0148479	10	Fayoumi
ENSGALT00000076291	-0.621865	6.84219	10.5396	0.00116843	0.0148479	10	Fayoumi
ENSGALT00000036226	1.21498	5.03268	10.5395	0.00116853	0.0148479	10	Fayoumi
ENSGALT00000004733	-3.42287	0.361592	10.5391	0.00116875	0.0148479	10	Fayoumi
ENSGALT00000043946	-0.776198	6.10616	10.5379	0.00116949	0.0148479	10	Fayoumi
ENSGALT00000026572	0.864609	5.45903	10.536	0.00117073	0.0148507	10	Fayoumi
ENSGALT00000060524	1.24743	5.36758	10.5269	0.00117649	0.0149107	10	Fayoumi
ENSGALT00000008364	-0.908062	11.1862	10.5248	0.00117785	0.014915	10	Fayoumi
ENSGALT00000012245	-1.27055	4.2744	10.5217	0.00117984	0.0149189	10	Fayoumi
ENSGALT00000005860	-0.85973	4.57918	10.5211	0.00118021	0.0149189	10	Fayoumi
ENSGALT00000004147	1.45392	6.87623	10.5101	0.00118724	0.0149947	10	Fayoumi
ENSGALT00000088958	2.15611	5.03758	10.5041	0.00119109	0.0150303	10	Fayoumi
ENSGALT00000014860	0.955645	6.2144	10.4935	0.00119798	0.0151041	10	Fayoumi
ENSGALT00000044185	-0.773576	6.54452	10.4881	0.00120143	0.0151345	10	Fayoumi
ENSGALT00000001266	-0.810085	4.79384	10.4785	0.00120773	0.0152006	10	Fayoumi
ENSGALT00000006943	-0.957713	7.9242	10.4746	0.00121028	0.0152173	10	Fayoumi
ENSGALT00000006196	-1.39346	2.32277	10.4728	0.00121142	0.0152173	10	Fayoumi
ENSGALT00000050794	-2.35931	2.28604	10.4717	0.00121219	0.0152173	10	Fayoumi
ENSGALT00000051779	-0.799171	6.5447	10.4652	0.00121645	0.0152576	10	Fayoumi
ENSGALT00000073528	0.853719	6.99336	10.4632	0.00121775	0.0152608	10	Fayoumi
ENSGALT00000001886	-0.993797	5.87852	10.4565	0.00122218	0.015303	10	Fayoumi
ENSGALT00000002514	1.20976	4.41205	10.4542	0.00122374	0.0153093	10	Fayoumi
ENSGALT00000000748	1.26056	5.88847	10.4482	0.00122768	0.0153347	10	Fayoumi
ENSGALT00000074831	1.91502	1.50397	10.4479	0.00122788	0.0153347	10	Fayoumi
ENSGALT00000016617	0.858291	6.07788	10.4455	0.00122952	0.0153421	10	Fayoumi
ENSGALT00000005076	-0.593752	7.41728	10.4438	0.00123061	0.0153426	10	Fayoumi
ENSGALT00000049194	0.862175	4.97916	10.4409	0.00123252	0.0153532	10	Fayoumi
ENSGALT00000026832	-0.639389	5.684	10.4301	0.00123975	0.015411	10	Fayoumi
ENSGALT00000070999	-0.938876	5.53892	10.4293	0.00124029	0.015411	10	Fayoumi
ENSGALT00000047158	1.50169	2.68809	10.4293	0.00124034	0.015411	10	Fayoumi
ENSGALT00000072588	-1.43832	3.9088	10.4107	0.00125289	0.0155536	10	Fayoumi
ENSGALT00000018820	1.16988	7.46232	10.4013	0.00125929	0.0156198	10	Fayoumi
ENSGALT00000034726	-1.39242	3.66889	10.3973	0.001262	0.0156399	10	Fayoumi
ENSGALT00000050747	1.30147	6.73748	10.393	0.00126495	0.0156594	10	Fayoumi
ENSGALT00000054440	0.947134	4.66812	10.3919	0.00126572	0.0156594	10	Fayoumi
ENSGALT00000022259	-1.52962	2.71486	10.3881	0.00126833	0.0156784	10	Fayoumi
ENSGALT00000061988	1.42292	3.49804	10.3744	0.00127778	0.0157794	10	Fayoumi
ENSGALT00000068709	1.39849	4.84479	10.3727	0.00127893	0.0157794	10	Fayoumi
ENSGALT00000003070	0.826625	6.5842	10.3702	0.00128067	0.0157794	10	Fayoumi
ENSGALT00000047339	1.65121	3.34466	10.3692	0.00128134	0.0157794	10	Fayoumi
ENSGALT00000010265	-0.666106	6.79882	10.3684	0.00128194	0.0157794	10	Fayoumi
ENSGALT00000073555	2.71471	1.11994	10.3638	0.00128508	0.0158048	10	Fayoumi
ENSGALT00000079051	-1.64017	2.662	10.3606	0.00128736	0.0158194	10	Fayoumi
ENSGALT00000076111	-1.53867	4.24974	10.35	0.00129471	0.0158843	10	Fayoumi
ENSGALT00000005554	-1.6219	7.59836	10.3499	0.00129483	0.0158843	10	Fayoumi
ENSGALT00000056980	0.996818	5.54441	10.3452	0.0012981	0.0159034	10	Fayoumi
ENSGALT00000005344	0.86154	8.72923	10.3446	0.00129857	0.0159034	10	Fayoumi
ENSGALT00000021288	1.53594	5.24281	10.3361	0.00130453	0.0159496	10	Fayoumi
ENSGALT00000010681	-0.805754	6.53835	10.3361	0.00130454	0.0159496	10	Fayoumi
ENSGALT00000084216	1.27107	5.71933	10.3314	0.00130783	0.0159643	10	Fayoumi
ENSGALT00000013166	-2.20851	1.17542	10.3313	0.00130794	0.0159643	10	Fayoumi
ENSGALT00000087947	-1.50755	9.56569	10.3244	0.00131283	0.0160106	10	Fayoumi
ENSGALT00000044894	1.59348	3.97216	10.32	0.00131597	0.0160354	10	Fayoumi
ENSGALT00000070492	-0.911745	5.35486	10.3029	0.00132823	0.0161712	10	Fayoumi
ENSGALT00000046822	1.21841	5.34473	10.2973	0.00133222	0.0162062	10	Fayoumi
ENSGALT00000014755	1.54327	3.67654	10.2894	0.00133795	0.0162598	10	Fayoumi
ENSGALT00000072334	-1.15933	3.86226	10.2882	0.00133886	0.0162598	10	Fayoumi
ENSGALT00000018168	1.27872	3.55708	10.2863	0.00134025	0.0162631	10	Fayoumi
ENSGALT00000016264	-0.620884	6.81156	10.2836	0.00134217	0.0162653	10	Fayoumi
ENSGALT00000008873	0.926511	5.45037	10.2827	0.00134282	0.0162653	10	Fayoumi
ENSGALT00000007562	1.55582	2.30179	10.2813	0.00134384	0.0162653	10	Fayoumi
ENSGALT00000007951	1.06744	3.96688	10.2799	0.00134491	0.0162653	10	Fayoumi
ENSGALT00000078093	-1.396	2.88069	10.2748	0.00134861	0.0162966	10	Fayoumi
ENSGALT00000019339	0.916318	6.66615	10.2666	0.00135458	0.0163338	10	Fayoumi
ENSGALT00000065126	-0.937537	5.20331	10.2659	0.00135513	0.0163338	10	Fayoumi
ENSGALT00000002613	1.00069	4.18149	10.2658	0.0013552	0.0163338	10	Fayoumi
ENSGALT00000011925	-0.611547	6.41863	10.2644	0.00135618	0.0163338	10	Fayoumi
ENSGALT00000052018	1.12243	5.80703	10.2555	0.00136281	0.0164	10	Fayoumi
ENSGALT00000060709	1.95068	3.3058	10.2527	0.00136488	0.0164113	10	Fayoumi
ENSGALT00000086047	2.69731	0.681872	10.2395	0.00137462	0.0165148	10	Fayoumi
ENSGALT00000000123	-0.719436	5.43762	10.238	0.00137576	0.0165148	10	Fayoumi
ENSGALT00000024341	-0.697894	7.63266	10.2328	0.00137964	0.0165477	10	Fayoumi
ENSGALT00000014298	-0.902044	4.00465	10.2225	0.00138737	0.0166159	10	Fayoumi
ENSGALT00000071149	0.780896	7.70667	10.2222	0.00138761	0.0166159	10	Fayoumi
ENSGALT00000058539	-0.71369	7.55862	10.2095	0.00139722	0.0167163	10	Fayoumi
ENSGALT00000009401	1.08913	8.67065	10.208	0.0013983	0.0167163	10	Fayoumi
ENSGALT00000050813	-1.02491	5.5286	10.2006	0.00140396	0.016754	10	Fayoumi
ENSGALT00000000648	1.40699	4.1162	10.1996	0.00140474	0.016754	10	Fayoumi
ENSGALT00000045016	1.12473	3.47932	10.1993	0.00140491	0.016754	10	Fayoumi
ENSGALT00000054287	-0.937256	4.35113	10.196	0.00140744	0.0167704	10	Fayoumi
ENSGALT00000017165	-0.57442	7.05339	10.19	0.00141206	0.0168117	10	Fayoumi
ENSGALT00000075043	-1.45075	1.88087	10.1786	0.00142078	0.0168884	10	Fayoumi
ENSGALT00000068342	-0.983351	7.55357	10.1786	0.00142082	0.0168884	10	Fayoumi
ENSGALT00000048558	0.671351	7.40465	10.1747	0.00142384	0.0169104	10	Fayoumi
ENSGALT00000073799	-0.935077	6.67658	10.1692	0.00142807	0.0169468	10	Fayoumi
ENSGALT00000047518	2.12556	0.953859	10.1671	0.00142971	0.0169525	10	Fayoumi
ENSGALT00000065466	1.4534	7.48289	10.1557	0.00143856	0.0170369	10	Fayoumi
ENSGALT00000003486	1.35143	6.57764	10.1542	0.0014397	0.0170369	10	Fayoumi
ENSGALT00000070613	-0.653116	8.41535	10.1532	0.00144048	0.0170369	10	Fayoumi
ENSGALT00000069256	-0.756002	7.24854	10.1509	0.00144235	0.0170369	10	Fayoumi
ENSGALT00000057119	-0.663272	5.40463	10.1504	0.00144269	0.0170369	10	Fayoumi
ENSGALT00000018712	1.04185	5.86978	10.1454	0.00144665	0.0170698	10	Fayoumi
ENSGALT00000050740	0.647116	8.11661	10.1429	0.0014486	0.0170789	10	Fayoumi
ENSGALT00000061335	1.58059	4.25785	10.1405	0.00145047	0.0170871	10	Fayoumi
ENSGALT00000014876	1.02019	5.86488	10.1357	0.00145425	0.0171178	10	Fayoumi
ENSGALT00000017236	1.48766	6.93783	10.1342	0.00145544	0.017118	10	Fayoumi
ENSGALT00000084919	1.92231	1.90275	10.1311	0.0014579	0.0171296	10	Fayoumi
ENSGALT00000015694	1.08042	7.11326	10.13	0.00145879	0.0171296	10	Fayoumi
ENSGALT00000015006	1.12237	4.95196	10.1284	0.00146	0.01713	10	Fayoumi
ENSGALT00000026464	0.798997	7.29131	10.1259	0.00146203	0.0171312	10	Fayoumi
ENSGALT00000060823	4.49814	0.198972	10.1253	0.00146247	0.0171312	10	Fayoumi
ENSGALT00000063101	-1.34064	5.72954	10.1198	0.00146682	0.0171684	10	Fayoumi
ENSGALT00000052650	1.45966	6.22646	10.1133	0.001472	0.0172056	10	Fayoumi
ENSGALT00000051183	-1.04241	4.57242	10.1129	0.00147237	0.0172056	10	Fayoumi
ENSGALT00000003489	-0.658308	6.23307	10.109	0.00147547	0.0172259	10	Fayoumi
ENSGALT00000069402	0.74136	4.9601	10.1071	0.00147697	0.0172259	10	Fayoumi
ENSGALT00000027620	-0.774264	5.04882	10.1063	0.00147766	0.0172259	10	Fayoumi
ENSGALT00000046634	-1.41121	3.55504	10.1032	0.00148014	0.0172279	10	Fayoumi
ENSGALT00000085633	-1.44001	9.0516	10.1019	0.00148114	0.0172279	10	Fayoumi
ENSGALT00000085616	-0.99474	7.33624	10.1016	0.00148138	0.0172279	10	Fayoumi
ENSGALT00000054799	-1.31472	4.04325	10.1	0.00148269	0.0172293	10	Fayoumi
ENSGALT00000003008	0.70639	6.74893	10.0943	0.00148731	0.0172583	10	Fayoumi
ENSGALT00000082220	1.79821	2.00294	10.094	0.00148756	0.0172583	10	Fayoumi
ENSGALT00000014169	0.850512	4.78073	10.0891	0.00149148	0.0172899	10	Fayoumi
ENSGALT00000045163	1.09581	5.10144	10.0827	0.00149666	0.0173141	10	Fayoumi
ENSGALT00000043800	1.23245	3.50013	10.0821	0.00149719	0.0173141	10	Fayoumi
ENSGALT00000036163	-1.33082	6.52923	10.0812	0.00149791	0.0173141	10	Fayoumi
ENSGALT00000088701	-1.0995	3.87234	10.0807	0.00149832	0.0173141	10	Fayoumi
ENSGALT00000007724	-2.4618	1.10537	10.0726	0.00150488	0.0173628	10	Fayoumi
ENSGALT00000036870	-0.871979	4.09746	10.0726	0.00150492	0.0173628	10	Fayoumi
ENSGALT00000010128	-0.78906	6.33553	10.0596	0.00151559	0.0174719	10	Fayoumi
ENSGALT00000009539	0.977134	6.0978	10.0575	0.00151731	0.0174752	10	Fayoumi
ENSGALT00000082471	1.4087	6.29803	10.0545	0.00151973	0.0174752	10	Fayoumi
ENSGALT00000042094	-1.0053	3.29012	10.0543	0.0015199	0.0174752	10	Fayoumi
ENSGALT00000024152	0.890971	6.81986	10.0525	0.00152143	0.0174752	10	Fayoumi
ENSGALT00000001138	1.04424	4.78939	10.0519	0.00152189	0.0174752	10	Fayoumi
ENSGALT00000088082	-1.05495	4.68338	10.0478	0.0015253	0.0174891	10	Fayoumi
ENSGALT00000080980	-1.03428	4.11744	10.0463	0.00152655	0.0174891	10	Fayoumi
ENSGALT00000009221	1.41356	2.66418	10.0449	0.00152773	0.0174891	10	Fayoumi
ENSGALT00000073493	1.04145	5.31909	10.0433	0.00152903	0.0174891	10	Fayoumi
ENSGALT00000004046	-1.16643	4.09348	10.0412	0.0015308	0.0174891	10	Fayoumi
ENSGALT00000038040	1.10955	6.25614	10.0403	0.00153149	0.0174891	10	Fayoumi
ENSGALT00000006471	-0.628726	6.66698	10.0403	0.00153152	0.0174891	10	Fayoumi
ENSGALT00000063763	0.753466	7.48807	10.0263	0.00154321	0.0176088	10	Fayoumi
ENSGALT00000079946	1.30012	4.953	10.0248	0.00154448	0.0176095	10	Fayoumi
ENSGALT00000031908	2.14102	1.64016	10.0135	0.00155394	0.0176971	10	Fayoumi
ENSGALT00000021905	1.3255	5.09944	10.0125	0.00155484	0.0176971	10	Fayoumi
ENSGALT00000087140	1.02477	6.90125	10.0102	0.00155675	0.0176971	10	Fayoumi
ENSGALT00000001514	1.04279	6.42463	10.0087	0.00155805	0.0176971	10	Fayoumi
ENSGALT00000004981	0.811674	6.40406	10.0084	0.00155831	0.0176971	10	Fayoumi
ENSGALT00000016923	1.17744	4.2196	10.007	0.00155947	0.0176971	10	Fayoumi
ENSGALT00000015453	-0.914151	4.89146	9.99533	0.00156938	0.0177957	10	Fayoumi
ENSGALT00000055415	1.6913	2.21095	9.98023	0.0015823	0.0179282	10	Fayoumi
ENSGALT00000014612	1.19157	6.78921	9.97577	0.00158613	0.0179474	10	Fayoumi
ENSGALT00000081952	1.3175	3.09599	9.97539	0.00158646	0.0179474	10	Fayoumi
ENSGALT00000012021	-0.552969	7.86483	9.96884	0.00159211	0.0179849	10	Fayoumi
ENSGALT00000084349	-1.17079	4.27904	9.96868	0.00159225	0.0179849	10	Fayoumi
ENSGALT00000084003	-1.45966	3.63345	9.96718	0.00159355	0.0179856	10	Fayoumi
ENSGALT00000090086	-5.01636	-0.0707909	9.9641	0.00159622	0.0180018	10	Fayoumi
ENSGALT00000067919	1.01913	4.03212	9.96085	0.00159905	0.018011	10	Fayoumi
ENSGALT00000071709	1.18604	6.57885	9.9603	0.00159952	0.018011	10	Fayoumi
ENSGALT00000002511	0.600259	7.17907	9.95657	0.00160276	0.0180295	10	Fayoumi
ENSGALT00000083449	0.944234	4.95046	9.95556	0.00160364	0.0180295	10	Fayoumi
ENSGALT00000052435	2.97732	0.357987	9.95111	0.00160752	0.0180592	10	Fayoumi
ENSGALT00000080026	-0.944326	5.58851	9.94314	0.0016145	0.0181087	10	Fayoumi
ENSGALT00000070716	-1.44095	3.64477	9.9405	0.00161682	0.0181087	10	Fayoumi
ENSGALT00000032304	-0.751989	6.75542	9.94042	0.00161689	0.0181087	10	Fayoumi
ENSGALT00000055823	-1.44936	3.10654	9.94034	0.00161696	0.0181087	10	Fayoumi
ENSGALT00000047372	1.3241	3.09122	9.93746	0.00161949	0.0181087	10	Fayoumi
ENSGALT00000006147	1.09368	4.79972	9.93715	0.00161976	0.0181087	10	Fayoumi
ENSGALT00000081525	-2.2562	1.38425	9.93614	0.00162065	0.0181087	10	Fayoumi
ENSGALT00000081251	1.06887	4.91148	9.93249	0.00162387	0.0181187	10	Fayoumi
ENSGALT00000007807	0.884794	5.41087	9.9323	0.00162404	0.0181187	10	Fayoumi
ENSGALT00000007403	-0.723594	6.7338	9.91357	0.00164065	0.0182899	10	Fayoumi
ENSGALT00000063238	0.952639	3.9679	9.91047	0.00164341	0.0183067	10	Fayoumi
ENSGALT00000012629	0.975171	5.38828	9.90836	0.00164529	0.0183136	10	Fayoumi
ENSGALT00000065289	1.26617	3.29904	9.89819	0.00165441	0.0184011	10	Fayoumi
ENSGALT00000005651	1.21904	5.03963	9.88903	0.00166267	0.0184766	10	Fayoumi
ENSGALT00000060406	-0.648541	7.40584	9.88753	0.00166403	0.0184766	10	Fayoumi
ENSGALT00000085597	2.92496	0.382683	9.88643	0.00166502	0.0184766	10	Fayoumi
ENSGALT00000063891	-1.18202	5.61554	9.88495	0.00166636	0.0184774	10	Fayoumi
ENSGALT00000002854	-1.09205	3.69473	9.88151	0.00166947	0.0184978	10	Fayoumi
ENSGALT00000065181	-1.51452	2.34274	9.87774	0.0016729	0.0185144	10	Fayoumi
ENSGALT00000066903	-0.997319	5.01245	9.87656	0.00167398	0.0185144	10	Fayoumi
ENSGALT00000068092	0.873196	5.00242	9.87566	0.00167479	0.0185144	10	Fayoumi
ENSGALT00000078667	-0.779484	7.59364	9.87239	0.00167778	0.0185333	10	Fayoumi
ENSGALT00000043592	-1.7485	2.76342	9.8696	0.00168032	0.0185474	10	Fayoumi
ENSGALT00000024803	-1.17822	7.19492	9.8663	0.00168334	0.0185665	10	Fayoumi
ENSGALT00000014804	-0.780564	4.92488	9.85928	0.00168977	0.0186015	10	Fayoumi
ENSGALT00000043316	-0.695945	6.87307	9.85919	0.00168985	0.0186015	10	Fayoumi
ENSGALT00000004361	1.09588	6.07081	9.85866	0.00169034	0.0186015	10	Fayoumi
ENSGALT00000067377	-0.929773	5.0059	9.85449	0.00169418	0.0186252	10	Fayoumi
ENSGALT00000040744	0.593461	6.77859	9.85269	0.00169584	0.0186252	10	Fayoumi
ENSGALT00000055606	-0.953475	7.71491	9.85214	0.00169635	0.0186252	10	Fayoumi
ENSGALT00000059817	-0.865407	5.41519	9.84212	0.00170561	0.0186976	10	Fayoumi
ENSGALT00000053621	-0.82747	6.49819	9.84054	0.00170708	0.0186976	10	Fayoumi
ENSGALT00000064042	-1.37521	4.01287	9.83995	0.00170762	0.0186976	10	Fayoumi
ENSGALT00000010381	0.770167	6.24824	9.83945	0.00170808	0.0186976	10	Fayoumi
ENSGALT00000059158	1.40873	2.09583	9.83065	0.00171627	0.0187731	10	Fayoumi
ENSGALT00000014401	-0.714629	5.30553	9.82513	0.00172143	0.0187986	10	Fayoumi
ENSGALT00000013406	2.71963	0.598575	9.82382	0.00172266	0.0187986	10	Fayoumi
ENSGALT00000013274	1.16889	3.6842	9.82206	0.00172431	0.0187986	10	Fayoumi
ENSGALT00000080972	0.873796	6.68241	9.82173	0.00172462	0.0187986	10	Fayoumi
ENSGALT00000003714	0.804107	5.57595	9.82125	0.00172507	0.0187986	10	Fayoumi
ENSGALT00000016820	1.07328	6.46608	9.81914	0.00172705	0.0188061	10	Fayoumi
ENSGALT00000065715	1.3232	5.21349	9.81246	0.00173333	0.0188587	10	Fayoumi
ENSGALT00000044915	-0.729169	5.21631	9.81125	0.00173447	0.0188587	10	Fayoumi
ENSGALT00000043246	-1.0749	6.98578	9.80848	0.00173709	0.018863	10	Fayoumi
ENSGALT00000008713	2.05223	1.44219	9.80808	0.00173747	0.018863	10	Fayoumi
ENSGALT00000006306	1.28531	6.03779	9.80497	0.00174041	0.0188809	10	Fayoumi
ENSGALT00000032997	0.93947	6.01964	9.8027	0.00174256	0.01889	10	Fayoumi
ENSGALT00000057898	-0.795129	5.03095	9.80127	0.00174392	0.0188907	10	Fayoumi
ENSGALT00000058867	-2.29631	1.46878	9.79844	0.0017466	0.0189057	10	Fayoumi
ENSGALT00000018679	1.14415	6.43957	9.79642	0.00174852	0.0189069	10	Fayoumi
ENSGALT00000050285	0.921057	5.38259	9.79558	0.00174932	0.0189069	10	Fayoumi
ENSGALT00000075350	4.7557	-0.345443	9.79411	0.00175072	0.0189081	10	Fayoumi
ENSGALT00000079511	-1.36804	6.77796	9.79013	0.00175451	0.0189349	10	Fayoumi
ENSGALT00000061450	4.52799	-0.0496748	9.78781	0.00175673	0.0189448	10	Fayoumi
ENSGALT00000007793	-0.781104	5.45397	9.78016	0.00176405	0.0190014	10	Fayoumi
ENSGALT00000008694	-0.832665	5.50504	9.77734	0.00176676	0.0190014	10	Fayoumi
ENSGALT00000011455	-0.68515	5.11252	9.77702	0.00176706	0.0190014	10	Fayoumi
ENSGALT00000064075	-0.730853	6.43911	9.77687	0.00176721	0.0190014	10	Fayoumi
ENSGALT00000043958	0.792649	4.3006	9.76834	0.00177543	0.0190757	10	Fayoumi
ENSGALT00000011871	1.38741	4.99384	9.76536	0.0017783	0.0190925	10	Fayoumi
ENSGALT00000013839	1.04408	6.92069	9.76388	0.00177974	0.0190938	10	Fayoumi
ENSGALT00000064679	-0.654728	6.42677	9.75681	0.0017866	0.0191532	10	Fayoumi
ENSGALT00000013007	-1.49191	2.67582	9.75073	0.00179252	0.0192025	10	Fayoumi
ENSGALT00000046560	1.02891	5.38942	9.74613	0.00179701	0.0192237	10	Fayoumi
ENSGALT00000042076	-2.48182	0.97533	9.74577	0.00179736	0.0192237	10	Fayoumi
ENSGALT00000043628	-1.72941	2.18359	9.74465	0.00179846	0.0192237	10	Fayoumi
ENSGALT00000071430	-1.16084	3.7786	9.73659	0.00180636	0.0192939	10	Fayoumi
ENSGALT00000011631	1.14433	2.26514	9.7342	0.0018087	0.0193044	10	Fayoumi
ENSGALT00000065789	-0.783898	6.23659	9.73289	0.00181	0.0193044	10	Fayoumi
ENSGALT00000049853	-1.19243	4.86773	9.7292	0.00181363	0.0193101	10	Fayoumi
ENSGALT00000026223	1.68821	3.01925	9.72726	0.00181555	0.0193101	10	Fayoumi
ENSGALT00000006023	-0.54908	7.39823	9.72533	0.00181746	0.0193101	10	Fayoumi
ENSGALT00000008250	1.06654	9.08646	9.72526	0.00181753	0.0193101	10	Fayoumi
ENSGALT00000058124	0.921915	7.69789	9.72515	0.00181764	0.0193101	10	Fayoumi
ENSGALT00000005424	0.858365	7.23849	9.72427	0.0018185	0.0193101	10	Fayoumi
ENSGALT00000013188	-0.807321	5.0024	9.72115	0.00182159	0.0193204	10	Fayoumi
ENSGALT00000049925	1.4387	2.12379	9.72059	0.00182215	0.0193204	10	Fayoumi
ENSGALT00000020771	-0.68977	6.49867	9.71928	0.00182345	0.0193204	10	Fayoumi
ENSGALT00000063990	-1.31441	5.33156	9.71773	0.00182498	0.0193225	10	Fayoumi
ENSGALT00000024332	1.15899	5.44577	9.71278	0.00182991	0.0193275	10	Fayoumi
ENSGALT00000031860	-0.735169	5.14781	9.71212	0.00183056	0.0193275	10	Fayoumi
ENSGALT00000048865	-0.920156	4.55114	9.71088	0.00183181	0.0193275	10	Fayoumi
ENSGALT00000006419	-0.713672	5.9232	9.71061	0.00183207	0.0193275	10	Fayoumi
ENSGALT00000006725	0.65782	6.06329	9.70947	0.00183321	0.0193275	10	Fayoumi
ENSGALT00000050898	0.621484	5.39215	9.70821	0.00183446	0.0193275	10	Fayoumi
ENSGALT00000014643	-1.06134	3.76179	9.70732	0.00183536	0.0193275	10	Fayoumi
ENSGALT00000026050	-1.50165	7.08292	9.70659	0.00183609	0.0193275	10	Fayoumi
ENSGALT00000058814	-1.1776	3.01439	9.69797	0.00184472	0.0193714	10	Fayoumi
ENSGALT00000027434	0.987772	5.81471	9.69766	0.00184503	0.0193714	10	Fayoumi
ENSGALT00000077979	-1.0655	3.65143	9.69672	0.00184597	0.0193714	10	Fayoumi
ENSGALT00000038163	-1.39295	5.95824	9.69625	0.00184645	0.0193714	10	Fayoumi
ENSGALT00000018328	-0.619374	7.85102	9.69577	0.00184693	0.0193714	10	Fayoumi
ENSGALT00000080944	1.60137	5.79154	9.69386	0.00184885	0.0193776	10	Fayoumi
ENSGALT00000069187	-1.02708	3.59042	9.69027	0.00185246	0.0193833	10	Fayoumi
ENSGALT00000008588	1.08156	5.54851	9.68866	0.00185409	0.0193833	10	Fayoumi
ENSGALT00000002041	-0.605303	7.61483	9.68836	0.00185439	0.0193833	10	Fayoumi
ENSGALT00000072749	-2.58725	1.61526	9.68803	0.00185473	0.0193833	10	Fayoumi
ENSGALT00000008119	-1.046	4.17681	9.68339	0.00185941	0.0194157	10	Fayoumi
ENSGALT00000064578	-0.862799	4.13646	9.68231	0.0018605	0.0194157	10	Fayoumi
ENSGALT00000018984	-0.939706	4.84928	9.67816	0.00186471	0.0194331	10	Fayoumi
ENSGALT00000031839	-1.21651	2.20424	9.67804	0.00186484	0.0194331	10	Fayoumi
ENSGALT00000020082	0.82379	6.07428	9.67244	0.00187053	0.0194784	10	Fayoumi
ENSGALT00000053612	1.13843	2.80134	9.66893	0.0018741	0.0195017	10	Fayoumi
ENSGALT00000007983	-0.733173	4.65559	9.66426	0.00187887	0.0195373	10	Fayoumi
ENSGALT00000045737	-1.12045	4.82474	9.6583	0.00188497	0.0195868	10	Fayoumi
ENSGALT00000038610	-1.24824	3.92049	9.65662	0.0018867	0.0195907	10	Fayoumi
ENSGALT00000014506	-1.11298	5.44831	9.65476	0.00188862	0.0195966	10	Fayoumi
ENSGALT00000076147	1.07992	6.03744	9.64772	0.00189587	0.0196578	10	Fayoumi
ENSGALT00000046447	1.64493	1.70716	9.63797	0.00190596	0.0197484	10	Fayoumi
ENSGALT00000066848	-1.3517	2.30289	9.63614	0.00190786	0.0197527	10	Fayoumi
ENSGALT00000008032	1.01108	4.37666	9.63495	0.0019091	0.0197527	10	Fayoumi
ENSGALT00000002385	-0.985145	5.94772	9.63083	0.00191339	0.0197662	10	Fayoumi
ENSGALT00000024417	0.859392	4.85318	9.63021	0.00191403	0.0197662	10	Fayoumi
ENSGALT00000024208	3.17855	0.446095	9.62977	0.00191448	0.0197662	10	Fayoumi
ENSGALT00000086212	4.48664	0.0889277	9.62643	0.00191797	0.0197866	10	Fayoumi
ENSGALT00000000815	1.54548	4.19774	9.62527	0.00191918	0.0197866	10	Fayoumi
ENSGALT00000019488	-2.27198	1.00932	9.61609	0.0019288	0.019855	10	Fayoumi
ENSGALT00000054648	-1.16258	3.36239	9.61562	0.00192929	0.019855	10	Fayoumi
ENSGALT00000010099	-0.870362	5.83287	9.61503	0.00192991	0.019855	10	Fayoumi
ENSGALT00000018327	-0.687865	5.75735	9.61368	0.00193133	0.0198556	10	Fayoumi
ENSGALT00000079592	-1.03387	5.09851	9.6095	0.00193573	0.0198678	10	Fayoumi
ENSGALT00000039988	0.795926	8.6097	9.60868	0.0019366	0.0198678	10	Fayoumi
ENSGALT00000087047	1.49589	3.02863	9.60729	0.00193807	0.0198678	10	Fayoumi
ENSGALT00000062472	1.05609	6.13719	9.60699	0.00193839	0.0198678	10	Fayoumi
ENSGALT00000022856	-0.646801	8.33072	9.60607	0.00193936	0.0198678	10	Fayoumi
ENSGALT00000089460	1.65024	3.72291	9.60126	0.00194444	0.0198927	10	Fayoumi
ENSGALT00000009713	-0.877812	4.97035	9.60118	0.00194452	0.0198927	10	Fayoumi
ENSGALT00000035122	-1.06522	4.69017	9.59907	0.00194676	0.0199015	10	Fayoumi
ENSGALT00000073615	0.910654	3.34534	9.59056	0.00195581	0.01998	10	Fayoumi
ENSGALT00000074582	0.952886	7.04636	9.58881	0.00195767	0.0199846	10	Fayoumi
ENSGALT00000044368	-1.16467	4.24941	9.58701	0.00195958	0.0199846	10	Fayoumi
ENSGALT00000007883	0.790354	6.91956	9.58567	0.00196102	0.0199846	10	Fayoumi
ENSGALT00000042662	0.917783	6.23819	9.58498	0.00196176	0.0199846	10	Fayoumi
ENSGALT00000022435	1.13677	6.6292	9.57371	0.00197383	0.0200935	10	Fayoumi
ENSGALT00000054492	1.16206	4.22955	9.56929	0.00197859	0.0201279	10	Fayoumi
ENSGALT00000068724	1.29775	3.34592	9.56316	0.00198521	0.0201811	10	Fayoumi
ENSGALT00000067215	0.778762	8.1746	9.5615	0.00198701	0.0201853	10	Fayoumi
ENSGALT00000041395	-0.592722	6.96223	9.55881	0.00198992	0.0201955	10	Fayoumi
ENSGALT00000059653	-1.2932	7.74563	9.558	0.0019908	0.0201955	10	Fayoumi
ENSGALT00000024377	-0.914913	7.49629	9.55594	0.00199303	0.0202041	10	Fayoumi
ENSGALT00000004183	0.865089	5.06043	9.55249	0.00199678	0.0202281	10	Fayoumi
ENSGALT00000066675	-5.35985	0.59736	9.54803	0.00200165	0.0202632	10	Fayoumi
ENSGALT00000082294	-1.04673	9.2757	9.54425	0.00200577	0.0202908	10	Fayoumi
ENSGALT00000000388	0.93753	7.7423	9.5394	0.00201108	0.0203301	10	Fayoumi
ENSGALT00000058463	-1.31562	4.26374	9.53814	0.00201245	0.0203301	10	Fayoumi
ENSGALT00000015469	1.04899	6.31845	9.52656	0.0020252	0.0204446	10	Fayoumi
ENSGALT00000022035	0.86856	8.29013	9.52132	0.00203099	0.0204889	10	Fayoumi
ENSGALT00000056375	1.98793	1.36659	9.51859	0.002034	0.0205051	10	Fayoumi
ENSGALT00000057564	1.40491	2.22337	9.51659	0.00203623	0.0205133	10	Fayoumi
ENSGALT00000058299	-1.01827	4.68562	9.50653	0.00204742	0.0206117	10	Fayoumi
ENSGALT00000044551	-1.04151	4.63809	9.50172	0.00205279	0.0206515	10	Fayoumi
ENSGALT00000054190	3.31149	0.341682	9.4919	0.00206381	0.020748	10	Fayoumi
ENSGALT00000012281	1.26656	5.71999	9.49064	0.00206523	0.020748	10	Fayoumi
ENSGALT00000045575	-0.656319	5.89717	9.48539	0.00207115	0.020783	10	Fayoumi
ENSGALT00000001189	0.899439	5.66139	9.48501	0.00207158	0.020783	10	Fayoumi
ENSGALT00000012774	0.803331	4.95651	9.48196	0.00207502	0.0207992	10	Fayoumi
ENSGALT00000021234	-0.696466	8.80514	9.47962	0.00207767	0.0207992	10	Fayoumi
ENSGALT00000073746	1.10786	3.33503	9.47824	0.00207924	0.0207992	10	Fayoumi
ENSGALT00000012154	0.796656	6.44276	9.47785	0.00207968	0.0207992	10	Fayoumi
ENSGALT00000043828	0.966567	5.7849	9.47719	0.00208043	0.0207992	10	Fayoumi
ENSGALT00000009899	1.16376	3.01091	9.476	0.00208178	0.0207992	10	Fayoumi
ENSGALT00000082272	3.04012	0.668987	9.47416	0.00208387	0.0208057	10	Fayoumi
ENSGALT00000060588	1.14686	4.80901	9.4692	0.00208951	0.0208477	10	Fayoumi
ENSGALT00000005307	-0.880572	4.67127	9.4657	0.0020935	0.0208733	10	Fayoumi
ENSGALT00000014414	1.15543	5.07875	9.4632	0.00209635	0.0208873	10	Fayoumi
ENSGALT00000039358	0.811863	4.93808	9.46035	0.00209961	0.0209006	10	Fayoumi
ENSGALT00000018023	1.87184	2.01197	9.45952	0.00210056	0.0209006	10	Fayoumi
ENSGALT00000067890	-1.33886	6.09107	9.45017	0.00211129	0.0209931	10	Fayoumi
ENSGALT00000007029	-0.762319	6.98692	9.44601	0.00211609	0.0210264	10	Fayoumi
ENSGALT00000008325	0.842409	7.95736	9.43798	0.00212538	0.0211043	10	Fayoumi
ENSGALT00000055308	-0.918754	3.85069	9.43489	0.00212896	0.0211253	10	Fayoumi
ENSGALT00000005250	1.01196	7.03051	9.43195	0.00213237	0.0211448	10	Fayoumi
ENSGALT00000069026	-1.28325	3.5282	9.42931	0.00213545	0.0211609	10	Fayoumi
ENSGALT00000057896	1.14783	5.49413	9.42636	0.00213888	0.0211805	10	Fayoumi
ENSGALT00000002426	1.16632	6.29723	9.42455	0.00214099	0.0211869	10	Fayoumi
ENSGALT00000022506	-1.12057	3.70924	9.42214	0.00214381	0.0212004	10	Fayoumi
ENSGALT00000070961	-1.24137	9.11564	9.42046	0.00214578	0.0212055	10	Fayoumi
ENSGALT00000007833	0.736351	5.35345	9.41729	0.00214949	0.0212206	10	Fayoumi
ENSGALT00000043548	-0.852733	4.65076	9.41609	0.0021509	0.0212206	10	Fayoumi
ENSGALT00000019422	-0.639515	6.82995	9.41541	0.00215169	0.0212206	10	Fayoumi
ENSGALT00000000294	-0.639911	7.02472	9.41156	0.00215621	0.0212508	10	Fayoumi
ENSGALT00000010339	0.665909	7.66901	9.40836	0.00215999	0.0212735	10	Fayoumi
ENSGALT00000017942	1.49853	2.54804	9.40591	0.00216287	0.0212776	10	Fayoumi
ENSGALT00000007174	-1.36637	2.3039	9.40553	0.00216332	0.0212776	10	Fayoumi
ENSGALT00000024747	1.5675	5.21807	9.40346	0.00216577	0.0212872	10	Fayoumi
ENSGALT00000043296	-0.915569	7.28878	9.40087	0.00216883	0.0213029	10	Fayoumi
ENSGALT00000081223	-1.03161	3.31449	9.39364	0.0021774	0.0213508	10	Fayoumi
ENSGALT00000010920	-1.07506	7.08577	9.3934	0.00217768	0.0213508	10	Fayoumi
ENSGALT00000086225	0.813146	4.58514	9.39303	0.00217812	0.0213508	10	Fayoumi
ENSGALT00000049251	2.46276	0.419046	9.38917	0.00218271	0.0213815	10	Fayoumi
ENSGALT00000022182	0.744703	7.1429	9.38666	0.0021857	0.0213857	10	Fayoumi
ENSGALT00000057513	-0.633855	5.25446	9.38634	0.00218608	0.0213857	10	Fayoumi
ENSGALT00000004817	1.0714	6.29243	9.38002	0.00219363	0.0213977	10	Fayoumi
ENSGALT00000086700	1.0623	7.59475	9.37977	0.00219393	0.0213977	10	Fayoumi
ENSGALT00000052902	-1.08004	4.29467	9.37894	0.00219492	0.0213977	10	Fayoumi
ENSGALT00000081173	-2.08866	0.409254	9.37854	0.0021954	0.0213977	10	Fayoumi
ENSGALT00000071858	2.4017	0.382053	9.37846	0.0021955	0.0213977	10	Fayoumi
ENSGALT00000005000	1.52176	2.93012	9.37792	0.00219614	0.0213977	10	Fayoumi
ENSGALT00000015631	-0.635836	6.22955	9.37349	0.00220146	0.0214351	10	Fayoumi
ENSGALT00000023311	-0.845128	8.63305	9.37154	0.00220381	0.0214436	10	Fayoumi
ENSGALT00000051272	-0.639679	8.60189	9.37	0.00220566	0.0214472	10	Fayoumi
ENSGALT00000026684	-1.73648	2.02434	9.36799	0.00220808	0.0214492	10	Fayoumi
ENSGALT00000044885	1.02558	5.35349	9.36738	0.00220881	0.0214492	10	Fayoumi
ENSGALT00000071221	0.802069	8.89074	9.36299	0.0022141	0.0214701	10	Fayoumi
ENSGALT00000032445	-0.832427	4.50494	9.36204	0.00221526	0.0214701	10	Fayoumi
ENSGALT00000013697	-1.0723	6.63463	9.36193	0.00221539	0.0214701	10	Fayoumi
ENSGALT00000056559	-0.704014	7.13782	9.36006	0.00221765	0.0214715	10	Fayoumi
ENSGALT00000009569	-1.60817	1.56421	9.35937	0.00221849	0.0214715	10	Fayoumi
ENSGALT00000009331	1.48028	3.11801	9.35318	0.00222599	0.0215298	10	Fayoumi
ENSGALT00000026723	0.972559	4.6453	9.34749	0.00223291	0.0215823	10	Fayoumi
ENSGALT00000086466	1.9255	1.41538	9.34525	0.00223565	0.0215944	10	Fayoumi
ENSGALT00000020294	-0.695215	5.09685	9.339	0.00224328	0.0216263	10	Fayoumi
ENSGALT00000017152	0.862739	3.64863	9.33899	0.00224329	0.0216263	10	Fayoumi
ENSGALT00000002652	0.785902	5.09131	9.33864	0.00224372	0.0216263	10	Fayoumi
ENSGALT00000055170	0.681614	5.68319	9.33664	0.00224617	0.0216263	10	Fayoumi
ENSGALT00000057297	0.922509	7.2022	9.33646	0.00224639	0.0216263	10	Fayoumi
ENSGALT00000012759	-0.703687	5.97074	9.33346	0.00225007	0.0216474	10	Fayoumi
ENSGALT00000048537	-0.765276	6.15265	9.33162	0.00225233	0.0216548	10	Fayoumi
ENSGALT00000012492	-0.595642	7.94856	9.32896	0.0022556	0.0216611	10	Fayoumi
ENSGALT00000027116	1.22234	5.23753	9.32867	0.00225596	0.0216611	10	Fayoumi
ENSGALT00000059036	-1.44675	1.88086	9.32706	0.00225795	0.0216635	10	Fayoumi
ENSGALT00000019910	-0.876772	4.0748	9.32605	0.00225919	0.0216635	10	Fayoumi
ENSGALT00000022474	1.48587	1.87022	9.31345	0.00227477	0.0217985	10	Fayoumi
ENSGALT00000022818	1.66489	2.26909	9.31003	0.00227903	0.0218249	10	Fayoumi
ENSGALT00000005018	1.52694	6.58304	9.30655	0.00228336	0.021852	10	Fayoumi
ENSGALT00000066490	-3.30442	0.262561	9.30212	0.00228888	0.0218904	10	Fayoumi
ENSGALT00000020720	-0.882273	4.90606	9.29927	0.00229245	0.0219102	10	Fayoumi
ENSGALT00000064902	1.39654	2.8768	9.29131	0.00230243	0.0219816	10	Fayoumi
ENSGALT00000020241	0.745419	8.6984	9.2909	0.00230295	0.0219816	10	Fayoumi
ENSGALT00000060610	-1.48635	8.15233	9.28805	0.00230654	0.0220014	10	Fayoumi
ENSGALT00000070773	1.74768	1.58754	9.28636	0.00230867	0.0220043	10	Fayoumi
ENSGALT00000053233	-1.21759	4.19464	9.28531	0.00230999	0.0220043	10	Fayoumi
ENSGALT00000033054	3.20038	-0.299551	9.28326	0.00231257	0.0220043	10	Fayoumi
ENSGALT00000016749	-1.01082	4.84336	9.28301	0.00231289	0.0220043	10	Fayoumi
ENSGALT00000048321	-1.6882	2.20685	9.28029	0.00231633	0.0220136	10	Fayoumi
ENSGALT00000049764	-1.14305	5.45866	9.27983	0.0023169	0.0220136	10	Fayoumi
ENSGALT00000037690	1.98831	1.24546	9.27708	0.00232039	0.0220323	10	Fayoumi
ENSGALT00000006632	-0.684081	5.85871	9.27273	0.00232591	0.0220693	10	Fayoumi
ENSGALT00000021199	0.993943	6.90808	9.27103	0.00232807	0.0220693	10	Fayoumi
ENSGALT00000036649	1.68793	2.25511	9.27042	0.00232884	0.0220693	10	Fayoumi
ENSGALT00000077974	-4.60016	-0.118309	9.26576	0.00233477	0.0221057	10	Fayoumi
ENSGALT00000072661	-0.816874	5.22614	9.26494	0.00233582	0.0221057	10	Fayoumi
ENSGALT00000013179	1.03191	4.24237	9.26383	0.00233724	0.0221057	10	Fayoumi
ENSGALT00000025455	0.975542	5.51191	9.25066	0.00235411	0.0222413	10	Fayoumi
ENSGALT00000002661	1.06595	6.4803	9.25025	0.00235464	0.0222413	10	Fayoumi
ENSGALT00000022893	0.981049	4.45582	9.24723	0.00235852	0.0222477	10	Fayoumi
ENSGALT00000007197	-0.95776	11.2842	9.24494	0.00236147	0.0222477	10	Fayoumi
ENSGALT00000003821	-0.960339	4.35134	9.24468	0.0023618	0.0222477	10	Fayoumi
ENSGALT00000077874	0.89807	5.80834	9.24283	0.00236419	0.0222477	10	Fayoumi
ENSGALT00000046404	-0.94561	6.63305	9.24149	0.00236592	0.0222477	10	Fayoumi
ENSGALT00000008691	0.880646	4.91946	9.24101	0.00236654	0.0222477	10	Fayoumi
ENSGALT00000014256	0.900167	6.17685	9.24059	0.00236708	0.0222477	10	Fayoumi
ENSGALT00000077526	1.45497	4.94284	9.24022	0.00236756	0.0222477	10	Fayoumi
ENSGALT00000001448	-0.634486	6.44471	9.23769	0.00237084	0.0222641	10	Fayoumi
ENSGALT00000069306	4.1686	0.460762	9.23478	0.00237462	0.0222761	10	Fayoumi
ENSGALT00000005036	-0.777167	4.13061	9.23333	0.00237649	0.0222761	10	Fayoumi
ENSGALT00000016032	0.956008	5.25578	9.23218	0.00237798	0.0222761	10	Fayoumi
ENSGALT00000088513	0.721127	6.36098	9.23198	0.00237825	0.0222761	10	Fayoumi
ENSGALT00000012696	-0.644705	5.20121	9.22719	0.00238448	0.0223201	10	Fayoumi
ENSGALT00000076834	-0.70871	5.77139	9.22361	0.00238915	0.0223456	10	Fayoumi
ENSGALT00000000640	1.40128	6.58354	9.22222	0.00239095	0.0223456	10	Fayoumi
ENSGALT00000075311	0.984295	3.77	9.22156	0.00239181	0.0223456	10	Fayoumi
ENSGALT00000054974	1.40347	3.07374	9.21771	0.00239685	0.0223783	10	Fayoumi
ENSGALT00000059872	-0.742564	10.8015	9.21645	0.00239851	0.0223794	10	Fayoumi
ENSGALT00000084783	-1.66459	2.37839	9.21322	0.00240274	0.0224045	10	Fayoumi
ENSGALT00000033813	-2.34194	0.953441	9.21094	0.00240573	0.022418	10	Fayoumi
ENSGALT00000054490	-0.864626	5.22686	9.20708	0.00241081	0.0224509	10	Fayoumi
ENSGALT00000070372	0.616738	7.40722	9.20256	0.00241677	0.0224921	10	Fayoumi
ENSGALT00000061124	-0.86166	4.73189	9.19135	0.00243161	0.0226157	10	Fayoumi
ENSGALT00000074299	-0.636249	7.69728	9.18934	0.00243428	0.0226261	10	Fayoumi
ENSGALT00000015109	-1.26712	2.93773	9.18512	0.0024399	0.0226593	10	Fayoumi
ENSGALT00000025294	1.08543	5.33569	9.18405	0.00244134	0.0226593	10	Fayoumi
ENSGALT00000008499	-0.633606	7.95353	9.18315	0.00244253	0.0226593	10	Fayoumi
ENSGALT00000007010	1.25359	6.69338	9.18113	0.00244523	0.0226622	10	Fayoumi
ENSGALT00000009849	-0.719688	6.11649	9.1797	0.00244714	0.0226622	10	Fayoumi
ENSGALT00000072203	1.60912	2.82122	9.17853	0.00244871	0.0226622	10	Fayoumi
ENSGALT00000087543	0.99837	5.45351	9.17825	0.00244909	0.0226622	10	Fayoumi
ENSGALT00000043098	-0.900402	6.58923	9.17467	0.00245388	0.0226875	10	Fayoumi
ENSGALT00000005397	0.840727	7.4502	9.17388	0.00245494	0.0226875	10	Fayoumi
ENSGALT00000012049	1.43948	6.09905	9.17014	0.00245996	0.0227195	10	Fayoumi
ENSGALT00000063663	-1.13567	4.43996	9.16681	0.00246443	0.0227463	10	Fayoumi
ENSGALT00000056073	-1.16868	5.1915	9.16361	0.00246875	0.0227717	10	Fayoumi
ENSGALT00000071353	-0.718962	7.69455	9.16081	0.00247254	0.0227854	10	Fayoumi
ENSGALT00000006745	1.06795	3.12631	9.16019	0.00247337	0.0227854	10	Fayoumi
ENSGALT00000078960	0.903612	7.02921	9.15681	0.00247794	0.022807	10	Fayoumi
ENSGALT00000049854	-0.614075	6.8133	9.15614	0.00247885	0.022807	10	Fayoumi
ENSGALT00000027208	0.852601	11.9294	9.15047	0.00248654	0.0228627	10	Fayoumi
ENSGALT00000039368	-1.03937	6.17898	9.14936	0.00248805	0.0228627	10	Fayoumi
ENSGALT00000021097	1.26649	4.14155	9.14811	0.00248976	0.0228639	10	Fayoumi
ENSGALT00000068195	-0.871383	4.87309	9.14674	0.00249162	0.0228666	10	Fayoumi
ENSGALT00000002623	1.03412	6.8615	9.1455	0.00249331	0.0228676	10	Fayoumi
ENSGALT00000027800	-0.666727	6.9217	9.14141	0.00249888	0.0229043	10	Fayoumi
ENSGALT00000061485	-0.945389	5.29847	9.13982	0.00250106	0.0229098	10	Fayoumi
ENSGALT00000024718	0.770134	4.67342	9.13111	0.00251299	0.0230046	10	Fayoumi
ENSGALT00000031283	-0.631835	5.89612	9.1199	0.00252844	0.0231315	10	Fayoumi
ENSGALT00000007167	-0.832337	4.49932	9.11852	0.00253035	0.0231344	10	Fayoumi
ENSGALT00000020904	1.07146	4.84451	9.11559	0.00253441	0.0231569	10	Fayoumi
ENSGALT00000051451	-0.657347	6.41549	9.11017	0.00254192	0.023211	10	Fayoumi
ENSGALT00000002261	1.15245	4.19058	9.10831	0.00254451	0.0232182	10	Fayoumi
ENSGALT00000088984	0.86349	4.70547	9.1073	0.00254591	0.0232182	10	Fayoumi
ENSGALT00000056088	-0.666147	6.91987	9.10249	0.00255262	0.0232461	10	Fayoumi
ENSGALT00000026137	1.14293	5.63387	9.10226	0.00255294	0.0232461	10	Fayoumi
ENSGALT00000056286	-1.33179	7.03216	9.10167	0.00255377	0.0232461	10	Fayoumi
ENSGALT00000002265	-0.649052	5.84227	9.09645	0.00256107	0.0232968	10	Fayoumi
ENSGALT00000050287	-1.09898	5.26842	9.0954	0.00256254	0.0232968	10	Fayoumi
ENSGALT00000020391	-1.05697	3.5883	9.09251	0.00256659	0.0233138	10	Fayoumi
ENSGALT00000062206	-0.982321	8.58927	9.08985	0.00257032	0.0233138	10	Fayoumi
ENSGALT00000011145	0.762828	7.7169	9.08978	0.00257042	0.0233138	10	Fayoumi
ENSGALT00000083117	1.61617	2.16341	9.08949	0.00257082	0.0233138	10	Fayoumi
ENSGALT00000011619	1.45618	7.61527	9.08735	0.00257384	0.0233266	10	Fayoumi
ENSGALT00000064925	-0.829345	4.99675	9.08418	0.00257829	0.0233524	10	Fayoumi
ENSGALT00000066033	-0.978252	5.60757	9.07967	0.00258466	0.0233937	10	Fayoumi
ENSGALT00000038920	-0.60129	9.36052	9.0777	0.00258745	0.0233937	10	Fayoumi
ENSGALT00000062748	-1.43947	5.89613	9.07754	0.00258768	0.0233937	10	Fayoumi
ENSGALT00000025350	1.17358	7.61317	9.073	0.00259411	0.0234366	10	Fayoumi
ENSGALT00000066218	0.751707	5.16916	9.07156	0.00259616	0.0234366	10	Fayoumi
ENSGALT00000090133	-0.624429	7.78986	9.07078	0.00259726	0.0234366	10	Fayoumi
ENSGALT00000009318	1.35897	4.29587	9.06655	0.00260328	0.0234764	10	Fayoumi
ENSGALT00000063140	-1.35019	2.35263	9.06417	0.00260667	0.0234855	10	Fayoumi
ENSGALT00000015356	1.12779	2.90838	9.06357	0.00260752	0.0234855	10	Fayoumi
ENSGALT00000063497	1.2746	3.48508	9.05708	0.00261679	0.0235544	10	Fayoumi
ENSGALT00000003571	0.644903	6.42142	9.0537	0.00262164	0.0235624	10	Fayoumi
ENSGALT00000088715	-3.05935	0.235328	9.05364	0.00262173	0.0235624	10	Fayoumi
ENSGALT00000081803	-1.20013	2.43328	9.05306	0.00262255	0.0235624	10	Fayoumi
ENSGALT00000029074	1.10449	4.49561	9.04905	0.00262831	0.0235996	10	Fayoumi
ENSGALT00000071826	-1.06828	5.9771	9.04728	0.00263086	0.0236079	10	Fayoumi
ENSGALT00000022836	1.00199	6.18179	9.04589	0.00263286	0.0236113	10	Fayoumi
ENSGALT00000004489	0.944747	5.63259	9.04182	0.00263873	0.0236348	10	Fayoumi
ENSGALT00000012370	2.17073	10.3154	9.04167	0.00263894	0.0236348	10	Fayoumi
ENSGALT00000068765	0.770938	6.28318	9.04069	0.00264036	0.0236348	10	Fayoumi
ENSGALT00000006953	-1.57561	2.26349	9.03956	0.00264199	0.0236348	10	Fayoumi
ENSGALT00000007335	1.0234	6.68271	9.03827	0.00264386	0.023637	10	Fayoumi
ENSGALT00000046644	-1.21111	3.47057	9.03562	0.00264769	0.0236567	10	Fayoumi
ENSGALT00000059924	0.801495	5.37656	9.03104	0.00265433	0.0237015	10	Fayoumi
ENSGALT00000055483	1.6847	1.61673	9.02631	0.00266121	0.0237483	10	Fayoumi
ENSGALT00000051956	1.51214	2.76723	9.01567	0.00267675	0.0238723	10	Fayoumi
ENSGALT00000071997	1.7493	1.94141	9.01214	0.00268193	0.0239039	10	Fayoumi
ENSGALT00000000721	0.993843	3.25173	9.00606	0.00269086	0.0239688	10	Fayoumi
ENSGALT00000021781	0.756042	5.38162	9.00331	0.00269491	0.0239902	10	Fayoumi
ENSGALT00000088004	-1.29809	2.66146	8.99663	0.00270477	0.0240599	10	Fayoumi
ENSGALT00000036686	1.12957	6.62484	8.99576	0.00270606	0.0240599	10	Fayoumi
ENSGALT00000018533	-0.613468	6.01714	8.99081	0.0027134	0.0241105	10	Fayoumi
ENSGALT00000015267	1.3436	3.23336	8.98911	0.00271594	0.0241182	10	Fayoumi
ENSGALT00000082658	0.9184	4.1312	8.9803	0.00272906	0.02422	10	Fayoumi
ENSGALT00000019842	0.984706	4.65879	8.96805	0.00274741	0.024368	10	Fayoumi
ENSGALT00000023835	1.26855	3.07334	8.95496	0.00276718	0.0245283	10	Fayoumi
ENSGALT00000010978	1.12188	5.22664	8.94878	0.00277655	0.0245964	10	Fayoumi
ENSGALT00000040505	1.29141	6.27081	8.94312	0.00278516	0.0246577	10	Fayoumi
ENSGALT00000027510	0.885216	5.70554	8.94067	0.00278891	0.0246758	10	Fayoumi
ENSGALT00000031934	1.03431	4.344	8.93835	0.00279245	0.0246921	10	Fayoumi
ENSGALT00000066005	-1.38692	2.6988	8.93709	0.00279438	0.0246942	10	Fayoumi
ENSGALT00000076330	-1.04004	3.89889	8.93583	0.00279631	0.0246962	10	Fayoumi
ENSGALT00000009152	-0.914766	5.42905	8.93343	0.00279999	0.0247007	10	Fayoumi
ENSGALT00000016353	-0.668768	8.11979	8.93328	0.00280022	0.0247007	10	Fayoumi
ENSGALT00000076494	-0.719501	5.75773	8.9292	0.00280647	0.0247409	10	Fayoumi
ENSGALT00000016303	1.42173	5.54076	8.92706	0.00280977	0.0247549	10	Fayoumi
ENSGALT00000013623	-3.25705	0.265081	8.92458	0.00281357	0.0247734	10	Fayoumi
ENSGALT00000052668	-1.07431	4.51485	8.92209	0.00281742	0.0247819	10	Fayoumi
ENSGALT00000004103	-1.05295	5.63218	8.92175	0.00281795	0.0247819	10	Fayoumi
ENSGALT00000062447	-0.632998	6.98595	8.91707	0.00282517	0.0248117	10	Fayoumi
ENSGALT00000054711	-1.08698	6.49704	8.91702	0.00282525	0.0248117	10	Fayoumi
ENSGALT00000038867	1.70232	5.46421	8.91624	0.00282646	0.0248117	10	Fayoumi
ENSGALT00000090145	-0.865333	8.65278	8.91321	0.00283116	0.024835	10	Fayoumi
ENSGALT00000079369	-0.830237	4.43299	8.91232	0.00283253	0.024835	10	Fayoumi
ENSGALT00000073646	2.04106	1.43094	8.90862	0.00283827	0.0248493	10	Fayoumi
ENSGALT00000023644	-1.1354	6.69778	8.90818	0.00283897	0.0248493	10	Fayoumi
ENSGALT00000008185	1.35517	5.11075	8.90797	0.00283928	0.0248493	10	Fayoumi
ENSGALT00000055383	-2.31934	1.16532	8.90401	0.00284545	0.0248882	10	Fayoumi
ENSGALT00000050048	1.95012	3.69484	8.90137	0.00284957	0.0249093	10	Fayoumi
ENSGALT00000008865	0.897381	6.74013	8.90005	0.00285163	0.0249123	10	Fayoumi
ENSGALT00000007637	-0.618691	6.00422	8.89388	0.00286128	0.0249817	10	Fayoumi
ENSGALT00000007962	0.60915	6.3886	8.88713	0.00287189	0.0250592	10	Fayoumi
ENSGALT00000018146	0.765357	7.70992	8.88055	0.00288225	0.0251346	10	Fayoumi
ENSGALT00000029706	0.635931	6.90952	8.87719	0.00288756	0.0251657	10	Fayoumi
ENSGALT00000014012	1.13	5.45713	8.87294	0.00289428	0.0252092	10	Fayoumi
ENSGALT00000044498	-0.633945	6.49009	8.87009	0.00289881	0.0252198	10	Fayoumi
ENSGALT00000039070	-0.796111	4.66645	8.86999	0.00289897	0.0252198	10	Fayoumi
ENSGALT00000061584	0.925726	8.54037	8.86438	0.00290789	0.0252823	10	Fayoumi
ENSGALT00000089314	0.680658	7.83148	8.85922	0.00291612	0.0253387	10	Fayoumi
ENSGALT00000071796	-0.713526	5.27652	8.85725	0.00291927	0.0253509	10	Fayoumi
ENSGALT00000058110	-2.02199	1.81664	8.85563	0.00292186	0.0253545	10	Fayoumi
ENSGALT00000005170	-0.625585	8.9418	8.85481	0.00292318	0.0253545	10	Fayoumi
ENSGALT00000071383	1.40174	4.71957	8.85358	0.00292514	0.0253564	10	Fayoumi
ENSGALT00000074732	0.997262	5.55232	8.85059	0.00292994	0.0253648	10	Fayoumi
ENSGALT00000052377	1.88247	2.13458	8.85006	0.0029308	0.0253648	10	Fayoumi
ENSGALT00000080375	0.974625	4.32368	8.84972	0.00293134	0.0253648	10	Fayoumi
ENSGALT00000067363	0.871372	6.13873	8.84544	0.00293823	0.0254093	10	Fayoumi
ENSGALT00000088810	-1.97476	1.82444	8.84299	0.00294217	0.0254282	10	Fayoumi
ENSGALT00000081027	-1.16865	6.80538	8.84171	0.00294423	0.0254309	10	Fayoumi
ENSGALT00000003589	-0.643986	6.43242	8.82497	0.00297137	0.0256501	10	Fayoumi
ENSGALT00000082983	0.931949	6.97013	8.81912	0.00298091	0.0257172	10	Fayoumi
ENSGALT00000054701	0.987768	4.64262	8.81512	0.00298744	0.0257583	10	Fayoumi
ENSGALT00000026069	-3.90468	0.278697	8.80675	0.00300117	0.0258613	10	Fayoumi
ENSGALT00000067404	1.80597	6.36771	8.80328	0.00300689	0.025871	10	Fayoumi
ENSGALT00000050262	1.16415	5.9327	8.80294	0.00300746	0.025871	10	Fayoumi
ENSGALT00000015070	1.03237	7.92801	8.80169	0.00300951	0.025871	10	Fayoumi
ENSGALT00000018958	1.34199	6.79227	8.80089	0.00301083	0.025871	10	Fayoumi
ENSGALT00000067029	-0.865143	3.92542	8.79887	0.00301418	0.025871	10	Fayoumi
ENSGALT00000039557	-0.875924	5.48768	8.79881	0.00301428	0.025871	10	Fayoumi
ENSGALT00000014751	1.37954	3.19496	8.79852	0.00301475	0.025871	10	Fayoumi
ENSGALT00000060624	-2.24077	0.878044	8.79367	0.00302277	0.0259245	10	Fayoumi
ENSGALT00000088809	-1.32592	3.34093	8.79145	0.00302646	0.0259409	10	Fayoumi
ENSGALT00000072624	1.59882	5.63874	8.78699	0.00303386	0.0259889	10	Fayoumi
ENSGALT00000004699	0.735308	6.72116	8.78534	0.00303661	0.0259972	10	Fayoumi
ENSGALT00000045756	-1.18283	5.59842	8.78118	0.00304355	0.0260372	10	Fayoumi
ENSGALT00000017059	-0.663693	7.542	8.78039	0.00304486	0.0260372	10	Fayoumi
ENSGALT00000024760	1.00545	4.74547	8.77777	0.00304924	0.0260472	10	Fayoumi
ENSGALT00000061465	-0.816413	4.59384	8.77754	0.00304962	0.0260472	10	Fayoumi
ENSGALT00000013395	0.931453	5.9896	8.77154	0.00305968	0.0261177	10	Fayoumi
ENSGALT00000011075	1.89291	1.58099	8.76463	0.00307128	0.0262014	10	Fayoumi
ENSGALT00000010256	-0.875088	5.98492	8.75786	0.00308271	0.0262808	10	Fayoumi
ENSGALT00000006269	-0.661487	7.55111	8.75635	0.00308526	0.0262808	10	Fayoumi
ENSGALT00000049432	1.74285	5.38779	8.75591	0.00308601	0.0262808	10	Fayoumi
ENSGALT00000040447	-0.801042	5.66127	8.75413	0.00308901	0.0262909	10	Fayoumi
ENSGALT00000001926	0.763569	5.18644	8.74306	0.00310783	0.0264357	10	Fayoumi
ENSGALT00000003018	0.590816	5.52268	8.73962	0.0031137	0.0264569	10	Fayoumi
ENSGALT00000016648	-1.5893	1.77608	8.73946	0.00311396	0.0264569	10	Fayoumi
ENSGALT00000006529	0.639256	7.09664	8.73597	0.00311993	0.0264681	10	Fayoumi
ENSGALT00000040026	-0.618719	7.40976	8.73562	0.00312053	0.0264681	10	Fayoumi
ENSGALT00000004779	-0.529568	6.83546	8.73452	0.00312242	0.0264681	10	Fayoumi
ENSGALT00000063623	1.03373	2.93121	8.73433	0.00312273	0.0264681	10	Fayoumi
ENSGALT00000090015	2.58124	0.580904	8.73336	0.00312439	0.0264681	10	Fayoumi
ENSGALT00000027435	-1.01894	7.37162	8.7306	0.00312913	0.0264823	10	Fayoumi
ENSGALT00000020462	-0.788033	5.73287	8.73026	0.00312971	0.0264823	10	Fayoumi
ENSGALT00000024379	1.14732	3.84126	8.72893	0.00313201	0.0264863	10	Fayoumi
ENSGALT00000053293	0.69599	6.0941	8.72634	0.00313645	0.0265085	10	Fayoumi
ENSGALT00000063965	0.778657	6.43405	8.7243	0.00313996	0.0265227	10	Fayoumi
ENSGALT00000025209	1.33069	6.92751	8.72249	0.00314309	0.0265337	10	Fayoumi
ENSGALT00000006426	-1.25922	3.00446	8.71803	0.00315078	0.0265832	10	Fayoumi
ENSGALT00000010653	-0.85535	5.2657	8.71587	0.00315452	0.0265861	10	Fayoumi
ENSGALT00000020698	0.979211	6.43515	8.71572	0.00315478	0.0265861	10	Fayoumi
ENSGALT00000024217	1.84893	3.37358	8.71137	0.00316232	0.0266342	10	Fayoumi
ENSGALT00000065525	0.555201	7.67638	8.70996	0.00316476	0.0266393	10	Fayoumi
ENSGALT00000049612	-0.805443	6.33102	8.70673	0.00317038	0.0266712	10	Fayoumi
ENSGALT00000007813	-0.902574	6.79776	8.70399	0.00317514	0.0266958	10	Fayoumi
ENSGALT00000082412	0.767536	5.09583	8.70172	0.00317911	0.0267137	10	Fayoumi
ENSGALT00000021580	0.81416	6.26113	8.68823	0.00320272	0.0268965	10	Fayoumi
ENSGALT00000013866	-0.623584	6.4209	8.68388	0.00321036	0.0269452	10	Fayoumi
ENSGALT00000012233	1.80732	2.25912	8.6822	0.00321332	0.0269544	10	Fayoumi
ENSGALT00000067850	1.4634	3.56836	8.67988	0.00321742	0.026963	10	Fayoumi
ENSGALT00000017342	-0.575856	6.2585	8.67808	0.0032206	0.026963	10	Fayoumi
ENSGALT00000025057	1.43372	2.90424	8.67726	0.00322206	0.026963	10	Fayoumi
ENSGALT00000066281	0.998065	4.59016	8.67643	0.00322352	0.026963	10	Fayoumi
ENSGALT00000011226	0.913137	6.55732	8.67612	0.00322406	0.026963	10	Fayoumi
ENSGALT00000015470	-0.596459	6.25222	8.67533	0.00322547	0.026963	10	Fayoumi
ENSGALT00000065202	3.30131	0.285875	8.66913	0.00323646	0.0270289	10	Fayoumi
ENSGALT00000005205	-0.881154	5.10225	8.66879	0.00323707	0.0270289	10	Fayoumi
ENSGALT00000056166	-1.85963	0.844198	8.66444	0.0032448	0.0270644	10	Fayoumi
ENSGALT00000008795	0.985618	6.61018	8.6643	0.00324504	0.0270644	10	Fayoumi
ENSGALT00000007275	1.3847	6.13238	8.66282	0.00324768	0.0270708	10	Fayoumi
ENSGALT00000084555	-2.69354	0.543661	8.65831	0.00325573	0.0271086	10	Fayoumi
ENSGALT00000081836	2.79073	0.141901	8.65796	0.00325635	0.0271086	10	Fayoumi
ENSGALT00000080917	-1.1996	3.97836	8.65715	0.00325781	0.0271086	10	Fayoumi
ENSGALT00000084572	-0.859822	5.28516	8.65506	0.00326155	0.0271242	10	Fayoumi
ENSGALT00000080774	-0.9781	4.46811	8.65346	0.00326441	0.0271325	10	Fayoumi
ENSGALT00000013266	1.23029	5.62661	8.65235	0.00326639	0.0271335	10	Fayoumi
ENSGALT00000060147	-0.860704	4.7821	8.65079	0.00326919	0.0271412	10	Fayoumi
ENSGALT00000020279	-0.705948	5.48357	8.64951	0.00327149	0.0271447	10	Fayoumi
ENSGALT00000061280	-0.79748	5.06594	8.64301	0.00328318	0.0272262	10	Fayoumi
ENSGALT00000023256	-0.905701	7.16279	8.63929	0.0032899	0.0272664	10	Fayoumi
ENSGALT00000060488	1.9649	0.665172	8.63098	0.00330493	0.0273629	10	Fayoumi
ENSGALT00000022440	-0.805165	6.24155	8.6299	0.0033069	0.0273629	10	Fayoumi
ENSGALT00000018081	0.62124	6.45653	8.62932	0.00330795	0.0273629	10	Fayoumi
ENSGALT00000061946	-0.753788	5.07568	8.6287	0.00330907	0.0273629	10	Fayoumi
ENSGALT00000033975	1.23179	4.96698	8.62514	0.00331555	0.0274009	10	Fayoumi
ENSGALT00000089741	-1.10344	3.10504	8.62218	0.00332094	0.027419	10	Fayoumi
ENSGALT00000043260	1.56466	1.55641	8.62187	0.00332151	0.027419	10	Fayoumi
ENSGALT00000006984	1.08145	4.63026	8.61757	0.00332936	0.0274681	10	Fayoumi
ENSGALT00000059797	-1.17587	2.99003	8.61647	0.00333137	0.0274691	10	Fayoumi
ENSGALT00000006990	-0.721054	5.02659	8.61412	0.00333567	0.0274834	10	Fayoumi
ENSGALT00000026220	-0.603244	7.62024	8.61346	0.00333688	0.0274834	10	Fayoumi
ENSGALT00000064530	-1.11852	3.29231	8.60948	0.00334419	0.0275175	10	Fayoumi
ENSGALT00000071423	0.932837	5.76284	8.60914	0.00334481	0.0275175	10	Fayoumi
ENSGALT00000018727	1.47042	4.96194	8.60729	0.00334819	0.0275298	10	Fayoumi
ENSGALT00000081530	-0.791997	3.86972	8.6047	0.00335297	0.0275535	10	Fayoumi
ENSGALT00000046366	-0.771756	5.27301	8.6013	0.00335924	0.0275738	10	Fayoumi
ENSGALT00000045451	1.43695	4.53637	8.60098	0.00335982	0.0275738	10	Fayoumi
ENSGALT00000021576	0.956527	5.97487	8.6001	0.00336145	0.0275738	10	Fayoumi
ENSGALT00000073335	0.556426	6.74369	8.59924	0.00336303	0.0275738	10	Fayoumi
ENSGALT00000004765	-1.94398	1.57168	8.596	0.00336902	0.0276073	10	Fayoumi
ENSGALT00000059147	0.8566	3.76644	8.59489	0.00337107	0.0276086	10	Fayoumi
ENSGALT00000032338	-0.583456	5.78404	8.5918	0.00337681	0.0276313	10	Fayoumi
ENSGALT00000026333	-0.925087	4.51769	8.59134	0.00337765	0.0276313	10	Fayoumi
ENSGALT00000080559	-1.09599	6.875	8.58873	0.0033825	0.0276554	10	Fayoumi
ENSGALT00000023070	0.769656	5.14354	8.57868	0.00340122	0.0277929	10	Fayoumi
ENSGALT00000070717	-1.1586	2.91636	8.57685	0.00340464	0.0278029	10	Fayoumi
ENSGALT00000048421	0.698388	5.32134	8.57598	0.00340627	0.0278029	10	Fayoumi
ENSGALT00000083441	0.999282	3.48781	8.57444	0.00340914	0.0278107	10	Fayoumi
ENSGALT00000009297	0.705187	5.78837	8.57292	0.00341199	0.0278183	10	Fayoumi
ENSGALT00000037951	-0.974222	5.68142	8.56719	0.00342276	0.0278712	10	Fayoumi
ENSGALT00000080177	0.942534	5.71311	8.56669	0.00342368	0.0278712	10	Fayoumi
ENSGALT00000002921	-1.1376	7.68924	8.56641	0.00342422	0.0278712	10	Fayoumi
ENSGALT00000017276	0.571636	6.75787	8.5613	0.00343384	0.0279152	10	Fayoumi
ENSGALT00000014492	1.63857	1.53212	8.56112	0.00343418	0.0279152	10	Fayoumi
ENSGALT00000069309	1.64499	1.72019	8.5597	0.00343685	0.0279152	10	Fayoumi
ENSGALT00000061985	1.28928	5.59146	8.55923	0.00343775	0.0279152	10	Fayoumi
ENSGALT00000025213	0.729395	7.23618	8.55844	0.00343924	0.0279152	10	Fayoumi
ENSGALT00000045316	0.999761	6.20467	8.55688	0.00344218	0.0279236	10	Fayoumi
ENSGALT00000040547	0.628409	6.3383	8.5536	0.0034484	0.0279499	10	Fayoumi
ENSGALT00000084272	-0.787075	9.8436	8.55314	0.00344927	0.0279499	10	Fayoumi
ENSGALT00000038599	1.01387	2.95059	8.55064	0.003454	0.0279726	10	Fayoumi
ENSGALT00000032336	-1.46808	2.3078	8.54831	0.00345844	0.0279929	10	Fayoumi
ENSGALT00000087952	-1.37289	3.78619	8.54677	0.00346136	0.028001	10	Fayoumi
ENSGALT00000057497	-3.39612	0.193521	8.54095	0.00347244	0.028075	10	Fayoumi
ENSGALT00000026773	0.969457	2.62988	8.53759	0.00347885	0.0281112	10	Fayoumi
ENSGALT00000079857	-1.60835	3.40012	8.53611	0.0034817	0.0281186	10	Fayoumi
ENSGALT00000085631	-1.34022	2.20774	8.52981	0.00349376	0.0281921	10	Fayoumi
ENSGALT00000046501	-0.992308	4.82774	8.52849	0.00349629	0.0281921	10	Fayoumi
ENSGALT00000057316	0.615162	6.20513	8.52832	0.00349662	0.0281921	10	Fayoumi
ENSGALT00000064403	1.49252	2.70712	8.52657	0.0035	0.0282037	10	Fayoumi
ENSGALT00000083964	-1.41822	1.79324	8.52357	0.00350577	0.0282345	10	Fayoumi
ENSGALT00000009395	0.631733	7.21338	8.52183	0.00350911	0.0282458	10	Fayoumi
ENSGALT00000016329	1.26999	4.57721	8.51592	0.00352053	0.0282983	10	Fayoumi
ENSGALT00000079564	1.53103	1.67209	8.51575	0.00352085	0.0282983	10	Fayoumi
ENSGALT00000017693	0.870416	6.46286	8.51543	0.00352148	0.0282983	10	Fayoumi
ENSGALT00000079929	-0.936323	3.85442	8.51305	0.00352609	0.0283198	10	Fayoumi
ENSGALT00000011961	-0.551003	6.37326	8.51176	0.0035286	0.0283242	10	Fayoumi
ENSGALT00000017040	1.15149	5.34666	8.51038	0.00353127	0.0283301	10	Fayoumi
ENSGALT00000084498	-2.73462	0.732104	8.50922	0.00353352	0.0283325	10	Fayoumi
ENSGALT00000063020	-1.03367	3.2681	8.50519	0.00354136	0.0283797	10	Fayoumi
ENSGALT00000004800	1.14348	3.60222	8.49644	0.00355841	0.0284977	10	Fayoumi
ENSGALT00000050802	1.00566	3.7134	8.49563	0.00356	0.0284977	10	Fayoumi
ENSGALT00000018842	-0.743738	6.63591	8.49016	0.00357071	0.0285677	10	Fayoumi
ENSGALT00000081558	2.01826	1.63786	8.48822	0.00357454	0.0285826	10	Fayoumi
ENSGALT00000034428	-1.35247	2.27974	8.48576	0.00357937	0.0285881	10	Fayoumi
ENSGALT00000086210	-1.36308	4.24359	8.48535	0.00358017	0.0285881	10	Fayoumi
ENSGALT00000015817	0.991362	4.78769	8.48388	0.00358307	0.0285881	10	Fayoumi
ENSGALT00000073367	0.912706	7.89117	8.48387	0.00358309	0.0285881	10	Fayoumi
ENSGALT00000024714	0.65078	6.88763	8.4791	0.0035925	0.0286272	10	Fayoumi
ENSGALT00000003320	1.4065	5.34713	8.47893	0.00359282	0.0286272	10	Fayoumi
ENSGALT00000078411	-0.8382	6.83434	8.47839	0.00359391	0.0286272	10	Fayoumi
ENSGALT00000011231	0.979977	3.51272	8.47245	0.00360565	0.028705	10	Fayoumi
ENSGALT00000021346	-0.670525	6.51834	8.47109	0.00360836	0.0287096	10	Fayoumi
ENSGALT00000000824	-1.02826	3.10471	8.47017	0.00361018	0.0287096	10	Fayoumi
ENSGALT00000048191	-1.03769	5.27636	8.46808	0.00361433	0.0287269	10	Fayoumi
ENSGALT00000054149	-1.09011	4.51884	8.46512	0.00362021	0.0287461	10	Fayoumi
ENSGALT00000025264	0.848031	5.59121	8.46487	0.00362071	0.0287461	10	Fayoumi
ENSGALT00000051251	-1.23943	4.22463	8.45814	0.00363412	0.0288369	10	Fayoumi
ENSGALT00000015047	1.17589	5.39774	8.45503	0.00364036	0.0288707	10	Fayoumi
ENSGALT00000004875	-0.602888	7.03078	8.45031	0.00364981	0.0289235	10	Fayoumi
ENSGALT00000042807	-0.721408	6.59754	8.44972	0.003651	0.0289235	10	Fayoumi
ENSGALT00000024967	-0.478872	6.93801	8.44736	0.00365575	0.0289453	10	Fayoumi
ENSGALT00000086646	1.48569	2.36482	8.4458	0.00365888	0.0289544	10	Fayoumi
ENSGALT00000027677	-0.678126	5.43911	8.43971	0.00367114	0.029016	10	Fayoumi
ENSGALT00000062586	1.5436	3.12117	8.43899	0.00367259	0.029016	10	Fayoumi
ENSGALT00000009446	-0.576991	6.60981	8.43896	0.00367266	0.029016	10	Fayoumi
ENSGALT00000015412	0.714087	6.46182	8.43774	0.00367514	0.0290198	10	Fayoumi
ENSGALT00000075999	0.828453	6.58085	8.43042	0.00368995	0.029121	10	Fayoumi
ENSGALT00000045265	-1.22717	4.26991	8.42318	0.00370468	0.0292214	10	Fayoumi
ENSGALT00000013745	0.874684	7.66299	8.42215	0.00370677	0.029222	10	Fayoumi
ENSGALT00000016512	-1.66163	1.87606	8.4209	0.00370932	0.0292263	10	Fayoumi
ENSGALT00000044337	0.871459	4.83994	8.4197	0.00371178	0.0292297	10	Fayoumi
ENSGALT00000049033	1.20325	7.9592	8.41199	0.00372755	0.0293381	10	Fayoumi
ENSGALT00000052828	0.782954	5.56628	8.40897	0.00373375	0.0293709	10	Fayoumi
ENSGALT00000006663	0.623185	6.85396	8.39986	0.00375251	0.0294819	10	Fayoumi
ENSGALT00000015021	-1.11739	4.6596	8.3994	0.00375345	0.0294819	10	Fayoumi
ENSGALT00000024924	1.27082	7.34637	8.39916	0.00375393	0.0294819	10	Fayoumi
ENSGALT00000007033	-0.887531	4.14013	8.39724	0.00375792	0.0294972	10	Fayoumi
ENSGALT00000005300	-1.51027	5.39	8.3952	0.00376214	0.0295144	10	Fayoumi
ENSGALT00000018860	0.756127	5.37443	8.39385	0.00376493	0.0295204	10	Fayoumi
ENSGALT00000006601	-0.723271	6.3735	8.39146	0.00376987	0.0295432	10	Fayoumi
ENSGALT00000016049	0.769684	7.1258	8.38823	0.00377659	0.0295799	10	Fayoumi
ENSGALT00000037438	1.19569	6.46342	8.38131	0.00379099	0.0296767	10	Fayoumi
ENSGALT00000088420	-1.31331	3.31736	8.37765	0.00379862	0.0297141	10	Fayoumi
ENSGALT00000025117	0.884295	7.41824	8.37573	0.00380265	0.0297141	10	Fayoumi
ENSGALT00000043545	-0.517917	7.28215	8.37569	0.00380273	0.0297141	10	Fayoumi
ENSGALT00000065745	0.861598	6.23244	8.37511	0.00380394	0.0297141	10	Fayoumi
ENSGALT00000016119	1.05034	5.6598	8.37058	0.00381343	0.0297722	10	Fayoumi
ENSGALT00000033985	-0.570425	7.57139	8.36841	0.003818	0.0297919	10	Fayoumi
ENSGALT00000019632	1.20009	6.75375	8.36535	0.00382443	0.0298143	10	Fayoumi
ENSGALT00000045234	0.87227	5.45956	8.36487	0.00382545	0.0298143	10	Fayoumi
ENSGALT00000070091	-0.994967	3.99237	8.36412	0.00382703	0.0298143	10	Fayoumi
ENSGALT00000056407	-1.07479	4.8439	8.36266	0.00383009	0.0298222	10	Fayoumi
ENSGALT00000008614	-0.867768	4.15555	8.36121	0.00383315	0.0298301	10	Fayoumi
ENSGALT00000048383	-1.8484	1.02533	8.35894	0.00383794	0.0298365	10	Fayoumi
ENSGALT00000065452	1.22522	5.75435	8.35887	0.00383808	0.0298365	10	Fayoumi
ENSGALT00000054445	-1.23793	2.6989	8.35146	0.00385377	0.0299403	10	Fayoumi
ENSGALT00000026541	0.899785	6.49299	8.3506	0.00385559	0.0299403	10	Fayoumi
ENSGALT00000011589	-1.02184	3.25428	8.34911	0.00385877	0.0299403	10	Fayoumi
ENSGALT00000059625	-0.881137	7.37008	8.3478	0.00386155	0.0299403	10	Fayoumi
ENSGALT00000071077	-0.833902	5.43073	8.34771	0.00386174	0.0299403	10	Fayoumi
ENSGALT00000011610	0.676543	6.66541	8.33913	0.00388002	0.030066	10	Fayoumi
ENSGALT00000008249	0.894022	5.43476	8.33439	0.00389016	0.030113	10	Fayoumi
ENSGALT00000008225	0.813138	5.52839	8.33351	0.00389203	0.030113	10	Fayoumi
ENSGALT00000082256	0.802551	4.09482	8.33339	0.0038923	0.030113	10	Fayoumi
ENSGALT00000058287	-1.34857	2.54541	8.33032	0.00389887	0.0301478	10	Fayoumi
[truncated: 657 more rows]

## Sheet: Fayoumi vs. Leghorn
Transcript Stable ID	logFC	logCPM	LR	PValue	FDR	Challenged/Nonchallenged	DPI
ENSGALT00000010186	-4.24963	6.80763	178.851	8.63528e-41	1.25531e-36	Nonchallenged	2
ENSGALT00000019412	2.85159	8.34192	121.231	3.40114e-28	1.8286e-24	Nonchallenged	2
ENSGALT00000083045	9.38765	3.47395	121.025	3.77367e-28	1.8286e-24	Nonchallenged	2
ENSGALT00000052188	3.94024	6.10539	116.661	3.40661e-27	1.23805e-23	Nonchallenged	2
ENSGALT00000074783	6.91628	4.77701	112.455	2.84073e-26	8.25915e-23	Nonchallenged	2
ENSGALT00000014307	-3.09136	4.46542	107.224	3.97521e-25	9.63126e-22	Nonchallenged	2
ENSGALT00000084683	6.77674	6.41366	101.484	7.20417e-24	1.4961e-20	Nonchallenged	2
ENSGALT00000065772	-5.66079	9.20195	93.5988	3.86425e-22	7.02182e-19	Nonchallenged	2
ENSGALT00000010657	4.69937	5.6184	92.4942	6.7521e-22	1.09061e-18	Nonchallenged	2
ENSGALT00000086210	10.4252	4.24359	89.4507	3.14383e-21	4.57019e-18	Nonchallenged	2
ENSGALT00000084582	4.18737	4.35851	85.9422	1.85276e-20	2.4485e-17	Nonchallenged	2
ENSGALT00000059212	-1.93879	5.55906	85.586	2.21838e-20	2.68738e-17	Nonchallenged	2
ENSGALT00000082899	6.14278	5.64432	83.8741	5.27305e-20	5.89649e-17	Nonchallenged	2
ENSGALT00000085449	4.83611	4.63884	78.7491	7.05226e-19	7.32277e-16	Nonchallenged	2
ENSGALT00000041171	-4.98894	5.3634	78.0802	9.89394e-19	9.58855e-16	Nonchallenged	2
ENSGALT00000072505	-4.15699	2.04275	67.4078	2.20775e-16	2.00588e-13	Nonchallenged	2
ENSGALT00000019418	2.41742	7.4667	66.8201	2.97445e-16	2.54351e-13	Nonchallenged	2
ENSGALT00000032631	1.84971	6.08838	66.4928	3.5118e-16	2.83617e-13	Nonchallenged	2
ENSGALT00000023730	-4.48456	3.82233	64.1742	1.13892e-15	8.71397e-13	Nonchallenged	2
ENSGALT00000084401	4.71909	5.57221	62.4177	2.77816e-15	2.01931e-12	Nonchallenged	2
ENSGALT00000040200	2.34375	6.36954	56.9129	4.55554e-14	3.15352e-11	Nonchallenged	2
ENSGALT00000050856	-2.95916	3.95283	56.7762	4.88342e-14	3.22683e-11	Nonchallenged	2
ENSGALT00000063269	5.9098	2.2517	56.6281	5.26545e-14	3.328e-11	Nonchallenged	2
ENSGALT00000067021	5.56844	1.92728	54.7337	1.38022e-13	8.36013e-11	Nonchallenged	2
ENSGALT00000065299	-4.27638	2.83863	53.9211	2.087e-13	1.21355e-10	Nonchallenged	2
ENSGALT00000015220	1.59699	6.91802	53.6247	2.42689e-13	1.35691e-10	Nonchallenged	2
ENSGALT00000073186	2.14455	6.09245	52.6368	4.01307e-13	2.16067e-10	Nonchallenged	2
ENSGALT00000081149	-2.33269	4.57272	52.3656	4.60723e-13	2.39198e-10	Nonchallenged	2
ENSGALT00000087260	6.59461	4.56713	51.6168	6.74631e-13	3.38176e-10	Nonchallenged	2
ENSGALT00000058614	-3.57592	2.14803	51.4828	7.22256e-13	3.49981e-10	Nonchallenged	2
ENSGALT00000000328	7.70245	1.81496	50.4457	1.2251e-12	5.74495e-10	Nonchallenged	2
ENSGALT00000089912	4.13308	3.43162	49.1488	2.37263e-12	1.07784e-09	Nonchallenged	2
ENSGALT00000055214	2.11931	7.3774	48.2539	3.74462e-12	1.64956e-09	Nonchallenged	2
ENSGALT00000047812	-3.33951	2.69639	47.6283	5.15186e-12	2.20272e-09	Nonchallenged	2
ENSGALT00000070131	-2.20247	6.19115	47.2093	6.3798e-12	2.64981e-09	Nonchallenged	2
ENSGALT00000017891	6.54856	3.62702	46.3818	9.73148e-12	3.92962e-09	Nonchallenged	2
ENSGALT00000066798	7.56825	1.67958	45.7834	1.3208e-11	5.18931e-09	Nonchallenged	2
ENSGALT00000044498	1.63997	6.49009	45.4199	1.59007e-11	6.08287e-09	Nonchallenged	2
ENSGALT00000075748	-2.83962	3.88476	45.2755	1.71181e-11	6.3675e-09	Nonchallenged	2
ENSGALT00000066608	-1.69704	6.87878	45.2299	1.75208e-11	6.3675e-09	Nonchallenged	2
ENSGALT00000047210	-6.76223	1.29145	43.2328	4.86e-11	1.6832e-08	Nonchallenged	2
ENSGALT00000002614	-1.76925	5.50732	43.2315	4.86307e-11	1.6832e-08	Nonchallenged	2
ENSGALT00000079560	-5.36288	0.959034	41.9585	9.32331e-11	3.15193e-08	Nonchallenged	2
ENSGALT00000049625	-2.39823	3.88817	41.7467	1.039e-10	3.4327e-08	Nonchallenged	2
ENSGALT00000080240	-3.14191	1.70023	41.6182	1.10956e-10	3.58436e-08	Nonchallenged	2
ENSGALT00000074800	-5.05482	2.41333	39.7112	2.94432e-10	9.30469e-08	Nonchallenged	2
ENSGALT00000016055	5.08243	2.74393	38.9452	4.35876e-10	1.34816e-07	Nonchallenged	2
ENSGALT00000085445	4.63277	2.6526	38.505	5.46132e-10	1.62059e-07	Nonchallenged	2
ENSGALT00000070576	2.50103	5.27738	38.5046	5.46252e-10	1.62059e-07	Nonchallenged	2
ENSGALT00000077264	-2.42248	5.2222	38.4458	5.62967e-10	1.63677e-07	Nonchallenged	2
ENSGALT00000003718	1.92806	6.42658	37.4221	9.5136e-10	2.71175e-07	Nonchallenged	2
ENSGALT00000014282	1.48416	5.53841	37.1583	1.08917e-09	3.01918e-07	Nonchallenged	2
ENSGALT00000006226	3.68608	3.7085	37.1377	1.10076e-09	3.01918e-07	Nonchallenged	2
ENSGALT00000031597	-2.40812	6.65033	36.8598	1.26937e-09	3.4172e-07	Nonchallenged	2
ENSGALT00000016634	2.76964	2.76205	36.4289	1.58334e-09	4.18491e-07	Nonchallenged	2
ENSGALT00000070930	1.98472	5.05166	35.7093	2.29066e-09	5.94632e-07	Nonchallenged	2
ENSGALT00000024921	-2.78997	2.5022	35.5952	2.42885e-09	6.19442e-07	Nonchallenged	2
ENSGALT00000039041	-2.66104	5.15351	34.9556	3.37307e-09	8.45419e-07	Nonchallenged	2
ENSGALT00000070984	-5.222	0.869566	34.8653	3.53315e-09	8.70533e-07	Nonchallenged	2
ENSGALT00000008780	-4.20015	2.0068	34.5493	4.15601e-09	1.00693e-06	Nonchallenged	2
ENSGALT00000079857	4.55428	3.40012	34.3766	4.5414e-09	1.08227e-06	Nonchallenged	2
ENSGALT00000084843	5.95651	2.1417	34.1895	4.99972e-09	1.17227e-06	Nonchallenged	2
ENSGALT00000017809	2.83374	5.57582	34.0119	5.47764e-09	1.26394e-06	Nonchallenged	2
ENSGALT00000084827	3.45103	2.9001	33.0322	9.06449e-09	2.05891e-06	Nonchallenged	2
ENSGALT00000065494	-6.46071	0.95294	32.5079	1.1871e-08	2.6549e-06	Nonchallenged	2
ENSGALT00000012303	-2.03458	6.71696	32.3977	1.25635e-08	2.75716e-06	Nonchallenged	2
ENSGALT00000079903	3.65903	5.23935	32.3756	1.27075e-08	2.75716e-06	Nonchallenged	2
ENSGALT00000071199	1.71289	6.16408	32.3149	1.31106e-08	2.80278e-06	Nonchallenged	2
ENSGALT00000058720	2.35075	3.79291	32.1915	1.39699e-08	2.9432e-06	Nonchallenged	2
ENSGALT00000044367	2.70751	5.37837	31.9977	1.54357e-08	3.20556e-06	Nonchallenged	2
ENSGALT00000087010	6.84231	1.30657	31.6813	1.81662e-08	3.71946e-06	Nonchallenged	2
ENSGALT00000077270	-1.77258	5.25356	31.5404	1.95338e-08	3.92006e-06	Nonchallenged	2
ENSGALT00000047676	-2.61807	3.20253	31.5254	1.96853e-08	3.92006e-06	Nonchallenged	2
ENSGALT00000052779	-2.83762	2.81073	31.1705	2.36326e-08	4.64253e-06	Nonchallenged	2
ENSGALT00000067177	3.00425	2.34811	30.9327	2.67139e-08	5.07678e-06	Nonchallenged	2
ENSGALT00000006413	3.80375	3.45714	30.9288	2.67675e-08	5.07678e-06	Nonchallenged	2
ENSGALT00000041122	-2.61909	3.55834	30.9198	2.68908e-08	5.07678e-06	Nonchallenged	2
ENSGALT00000025045	1.08607	6.93674	30.4622	3.40441e-08	6.34485e-06	Nonchallenged	2
ENSGALT00000083381	6.92953	0.834913	30.1167	4.06817e-08	7.48595e-06	Nonchallenged	2
ENSGALT00000067307	5.75155	3.21298	29.7028	5.03628e-08	9.15155e-06	Nonchallenged	2
ENSGALT00000074948	-1.72675	3.85288	29.6668	5.13051e-08	9.20768e-06	Nonchallenged	2
ENSGALT00000073077	1.59418	4.76734	29.4557	5.72102e-08	1.01422e-05	Nonchallenged	2
ENSGALT00000072937	2.4842	3.81765	29.309	6.17088e-08	1.0808e-05	Nonchallenged	2
ENSGALT00000000612	2.89188	2.2695	29.1938	6.54897e-08	1.13336e-05	Nonchallenged	2
ENSGALT00000052452	-4.954	0.639218	29.1299	6.76853e-08	1.15758e-05	Nonchallenged	2
ENSGALT00000052649	-4.12395	2.03872	29.0357	7.10581e-08	1.20113e-05	Nonchallenged	2
ENSGALT00000026880	2.4322	2.88905	28.6375	8.72737e-08	1.45827e-05	Nonchallenged	2
ENSGALT00000014132	1.14898	5.71578	28.4574	9.57825e-08	1.58226e-05	Nonchallenged	2
ENSGALT00000067959	2.21761	2.61771	28.427	9.72987e-08	1.58925e-05	Nonchallenged	2
ENSGALT00000076690	6.75944	0.831156	28.3058	1.03583e-07	1.6731e-05	Nonchallenged	2
ENSGALT00000073615	2.11596	3.34534	28.1712	1.11047e-07	1.77395e-05	Nonchallenged	2
ENSGALT00000047296	-6.48741	1.07525	28.1212	1.13948e-07	1.8005e-05	Nonchallenged	2
ENSGALT00000079618	1.29409	5.1593	28.0718	1.169e-07	1.82728e-05	Nonchallenged	2
ENSGALT00000050690	-4.17491	1.43606	27.9674	1.23378e-07	1.90802e-05	Nonchallenged	2
ENSGALT00000040338	1.72834	7.2174	27.9382	1.25253e-07	1.91664e-05	Nonchallenged	2
ENSGALT00000079002	-2.65212	5.45589	27.7746	1.36305e-07	2.06403e-05	Nonchallenged	2
ENSGALT00000008437	6.50746	2.17395	27.7172	1.40405e-07	2.1042e-05	Nonchallenged	2
ENSGALT00000060084	2.52943	4.37728	27.6566	1.44879e-07	2.13512e-05	Nonchallenged	2
ENSGALT00000071079	1.77802	4.99904	27.6473	1.45576e-07	2.13512e-05	Nonchallenged	2
ENSGALT00000070228	3.91604	8.30755	27.6301	1.46875e-07	2.13512e-05	Nonchallenged	2
ENSGALT00000003148	1.52742	5.81246	27.4189	1.63819e-07	2.35786e-05	Nonchallenged	2
ENSGALT00000047912	-3.56733	2.37747	27.3705	1.67974e-07	2.39395e-05	Nonchallenged	2
ENSGALT00000045185	-4.13207	0.833659	27.2553	1.78282e-07	2.5162e-05	Nonchallenged	2
ENSGALT00000051741	-1.71564	3.29376	27.1992	1.83538e-07	2.56547e-05	Nonchallenged	2
ENSGALT00000087504	3.86717	1.51435	27.0281	2.00514e-07	2.77607e-05	Nonchallenged	2
ENSGALT00000084925	4.50848	1.10982	26.5845	2.52261e-07	3.45955e-05	Nonchallenged	2
ENSGALT00000028106	-3.28706	2.38635	26.5598	2.55506e-07	3.4713e-05	Nonchallenged	2
ENSGALT00000010315	-2.3292	1.60213	26.332	2.87486e-07	3.86962e-05	Nonchallenged	2
ENSGALT00000089629	-2.88953	1.49949	26.0542	3.31965e-07	4.42732e-05	Nonchallenged	2
ENSGALT00000081610	-4.81038	2.04544	25.9612	3.48353e-07	4.60364e-05	Nonchallenged	2
ENSGALT00000073531	3.40603	1.84727	25.8307	3.72713e-07	4.8812e-05	Nonchallenged	2
ENSGALT00000026050	2.92886	7.08292	25.7616	3.86302e-07	5.01399e-05	Nonchallenged	2
ENSGALT00000017933	4.22921	1.81432	25.6974	3.99368e-07	5.13771e-05	Nonchallenged	2
ENSGALT00000013803	-4.71387	0.725673	25.649	4.09508e-07	5.22195e-05	Nonchallenged	2
ENSGALT00000082473	4.58707	1.42291	25.6044	4.19087e-07	5.29763e-05	Nonchallenged	2
ENSGALT00000054240	-1.49016	3.93465	25.5445	4.32306e-07	5.41761e-05	Nonchallenged	2
ENSGALT00000049307	1.65619	5.55237	25.227	5.09639e-07	6.33216e-05	Nonchallenged	2
ENSGALT00000003946	3.08809	12.3116	25.1761	5.23254e-07	6.44622e-05	Nonchallenged	2
ENSGALT00000010632	1.32967	7.47739	25.0447	5.60165e-07	6.81608e-05	Nonchallenged	2
ENSGALT00000089070	4.92597	1.02004	25.0362	5.62654e-07	6.81608e-05	Nonchallenged	2
ENSGALT00000088671	-1.03868	6.35848	24.9504	5.88249e-07	7.06725e-05	Nonchallenged	2
ENSGALT00000061994	1.45527	4.64899	24.9258	5.95794e-07	7.09923e-05	Nonchallenged	2
ENSGALT00000058629	2.20255	5.86534	24.755	6.5099e-07	7.69385e-05	Nonchallenged	2
ENSGALT00000063215	2.03874	5.83118	24.7052	6.68041e-07	7.8317e-05	Nonchallenged	2
ENSGALT00000089787	-4.26587	2.13914	24.4164	7.76047e-07	8.94659e-05	Nonchallenged	2
ENSGALT00000057267	1.49454	5.12131	24.4115	7.78016e-07	8.94659e-05	Nonchallenged	2
ENSGALT00000046144	3.06458	7.06581	24.4027	7.81604e-07	8.94659e-05	Nonchallenged	2
ENSGALT00000071964	4.98808	2.85646	24.1392	8.96153e-07	0.000101776	Nonchallenged	2
ENSGALT00000026498	3.55557	1.87403	24.0805	9.23897e-07	0.000104114	Nonchallenged	2
ENSGALT00000010189	-2.74393	1.93561	24.0152	9.55798e-07	0.000106318	Nonchallenged	2
ENSGALT00000022974	-4.15047	0.354887	24.0106	9.58086e-07	0.000106318	Nonchallenged	2
ENSGALT00000004131	2.34563	5.51524	23.9503	9.88563e-07	0.000108869	Nonchallenged	2
ENSGALT00000018066	-1.22599	5.74078	23.8868	1.0217e-06	0.000111673	Nonchallenged	2
ENSGALT00000057491	-6.09298	0.0739302	23.766	1.08787e-06	0.000118018	Nonchallenged	2
ENSGALT00000024781	1.06495	6.12185	23.7288	1.10913e-06	0.000119433	Nonchallenged	2
ENSGALT00000083830	1.53951	7.03243	23.7046	1.12311e-06	0.000119563	Nonchallenged	2
ENSGALT00000079575	-1.75991	5.0082	23.6807	1.13719e-06	0.000119563	Nonchallenged	2
ENSGALT00000015818	3.08405	2.8705	23.6728	1.14186e-06	0.000119563	Nonchallenged	2
ENSGALT00000079476	-3.81737	1.32882	23.6705	1.14324e-06	0.000119563	Nonchallenged	2
ENSGALT00000034796	2.00501	7.30039	23.6373	1.16312e-06	0.000120394	Nonchallenged	2
ENSGALT00000088190	-1.66191	5.74681	23.6296	1.16775e-06	0.000120394	Nonchallenged	2
ENSGALT00000089780	2.66024	1.86332	23.4106	1.30857e-06	0.000133963	Nonchallenged	2
ENSGALT00000087006	2.13152	3.01733	23.1665	1.48565e-06	0.000151027	Nonchallenged	2
ENSGALT00000011268	-1.78249	4.87851	22.8302	1.76959e-06	0.000178642	Nonchallenged	2
ENSGALT00000078500	6.04193	0.586285	22.6725	1.92097e-06	0.000192587	Nonchallenged	2
ENSGALT00000079478	1.39529	7.53182	22.6513	1.94225e-06	0.000193387	Nonchallenged	2
ENSGALT00000063785	3.61801	4.26449	22.6321	1.96176e-06	0.000194001	Nonchallenged	2
ENSGALT00000011749	-1.9655	3.78087	22.592	2.00313e-06	0.000196753	Nonchallenged	2
ENSGALT00000070103	2.30606	2.21753	22.4657	2.13935e-06	0.000208723	Nonchallenged	2
ENSGALT00000081011	1.28082	5.9472	22.3422	2.28142e-06	0.0002211	Nonchallenged	2
ENSGALT00000080559	2.02545	6.875	22.2949	2.3383e-06	0.000225111	Nonchallenged	2
ENSGALT00000085388	2.46373	3.39712	22.2704	2.36832e-06	0.000226197	Nonchallenged	2
ENSGALT00000031934	-1.69619	4.344	22.2604	2.38069e-06	0.000226197	Nonchallenged	2
ENSGALT00000051733	6.65482	0.782334	22.215	2.43756e-06	0.000230097	Nonchallenged	2
ENSGALT00000000824	2.14548	3.10471	22.0522	2.65331e-06	0.000248846	Nonchallenged	2
ENSGALT00000057338	-1.44076	3.44597	22.0316	2.68204e-06	0.000249928	Nonchallenged	2
ENSGALT00000061839	2.59413	4.34932	21.8302	2.97875e-06	0.000275809	Nonchallenged	2
ENSGALT00000059116	-1.20111	7.65592	21.7421	3.11877e-06	0.000285946	Nonchallenged	2
ENSGALT00000088678	-2.23471	5.74921	21.7367	3.12757e-06	0.000285946	Nonchallenged	2
ENSGALT00000033525	-1.43272	5.21333	21.711	3.16968e-06	0.000287977	Nonchallenged	2
ENSGALT00000051504	2.13958	2.20198	21.6991	3.1894e-06	0.000287977	Nonchallenged	2
ENSGALT00000066363	2.1388	2.40833	21.5997	3.3591e-06	0.000301428	Nonchallenged	2
ENSGALT00000026524	1.5093	4.72307	21.5176	3.50593e-06	0.000312673	Nonchallenged	2
ENSGALT00000080506	3.75591	3.60235	21.3246	3.87734e-06	0.000343688	Nonchallenged	2
ENSGALT00000046609	-5.02557	1.08092	21.1894	4.16056e-06	0.000366558	Nonchallenged	2
ENSGALT00000066276	-1.58086	8.11404	21.0908	4.38016e-06	0.000383581	Nonchallenged	2
ENSGALT00000062578	-1.92167	5.87188	21.0459	4.48415e-06	0.000390336	Nonchallenged	2
ENSGALT00000083470	4.27221	1.78721	21.0135	4.5606e-06	0.000394627	Nonchallenged	2
ENSGALT00000011326	2.63024	4.02508	20.9864	4.62549e-06	0.000397874	Nonchallenged	2
ENSGALT00000054701	1.82008	4.64262	20.9698	4.6659e-06	0.000398989	Nonchallenged	2
ENSGALT00000044368	2.15965	4.24941	20.958	4.6946e-06	0.000399096	Nonchallenged	2
ENSGALT00000017341	-3.22584	1.61588	20.8226	5.03859e-06	0.000425849	Nonchallenged	2
ENSGALT00000081183	3.29949	11.204	20.6533	5.5041e-06	0.000462504	Nonchallenged	2
ENSGALT00000023014	1.11578	7.71941	20.5879	5.69537e-06	0.000475825	Nonchallenged	2
ENSGALT00000027246	3.56152	1.68046	20.5745	5.73556e-06	0.000476445	Nonchallenged	2
ENSGALT00000003270	1.93246	4.83536	20.5544	5.79594e-06	0.000478725	Nonchallenged	2
ENSGALT00000077717	6.68893	0.966725	20.4365	6.16435e-06	0.000506278	Nonchallenged	2
ENSGALT00000064731	-1.55029	3.25251	20.4192	6.22028e-06	0.000508001	Nonchallenged	2
ENSGALT00000003930	2.71946	11.8019	20.3813	6.34468e-06	0.000514365	Nonchallenged	2
ENSGALT00000087876	3.18337	1.25129	20.374	6.36897e-06	0.000514365	Nonchallenged	2
ENSGALT00000062687	1.56275	6.93081	20.3469	6.4599e-06	0.000516309	Nonchallenged	2
ENSGALT00000003408	-1.43958	4.91106	20.3456	6.46408e-06	0.000516309	Nonchallenged	2
ENSGALT00000087947	2.44566	9.56569	20.2903	6.65359e-06	0.000528542	Nonchallenged	2
ENSGALT00000061945	3.62948	1.77739	20.1752	7.06641e-06	0.000557775	Nonchallenged	2
ENSGALT00000005611	-1.26779	8.01568	20.1666	7.09833e-06	0.000557775	Nonchallenged	2
ENSGALT00000083902	6.08857	0.773637	20.1557	7.13876e-06	0.000557937	Nonchallenged	2
ENSGALT00000072985	6.2365	1.39562	20.0308	7.62049e-06	0.000592401	Nonchallenged	2
ENSGALT00000048122	-2.68826	8.06033	19.9394	7.99353e-06	0.000618095	Nonchallenged	2
ENSGALT00000010797	1.29943	6.69298	19.9191	8.07889e-06	0.000621391	Nonchallenged	2
ENSGALT00000008691	-1.29407	4.91946	19.8526	8.36477e-06	0.000639993	Nonchallenged	2
ENSGALT00000055051	1.28763	5.28809	19.8182	8.51667e-06	0.000648203	Nonchallenged	2
ENSGALT00000003874	1.39891	5.20067	19.7828	8.67608e-06	0.000656081	Nonchallenged	2
ENSGALT00000090081	-3.71135	0.417825	19.7752	8.71044e-06	0.000656081	Nonchallenged	2
ENSGALT00000047667	-1.70263	3.89425	19.7567	8.79544e-06	0.000659069	Nonchallenged	2
ENSGALT00000061235	2.50954	5.81988	19.6852	9.13054e-06	0.00068067	Nonchallenged	2
ENSGALT00000061266	1.9062	2.82017	19.6154	9.47015e-06	0.000702386	Nonchallenged	2
ENSGALT00000087970	-1.47518	5.13929	19.5826	9.63411e-06	0.000710919	Nonchallenged	2
ENSGALT00000069551	4.8825	0.956608	19.4896	1.01151e-05	0.000740882	Nonchallenged	2
ENSGALT00000027416	1.58706	6.1792	19.4845	1.01421e-05	0.000740882	Nonchallenged	2
ENSGALT00000069146	-4.17347	0.34307	19.4658	1.02418e-05	0.000744424	Nonchallenged	2
ENSGALT00000067560	-1.71631	6.48727	19.4431	1.03639e-05	0.000749555	Nonchallenged	2
ENSGALT00000089021	-2.32765	2.80211	19.4331	1.04183e-05	0.000749759	Nonchallenged	2
ENSGALT00000089330	2.20025	2.84621	19.418	1.05013e-05	0.000752006	Nonchallenged	2
ENSGALT00000077166	-1.30311	6.78068	19.3475	1.08962e-05	0.000776459	Nonchallenged	2
ENSGALT00000050869	5.89744	0.571067	19.3364	1.09598e-05	0.000777028	Nonchallenged	2
ENSGALT00000027540	-1.35457	7.3889	19.3275	1.10111e-05	0.000777028	Nonchallenged	2
ENSGALT00000034743	1.39022	5.57196	19.2356	1.15536e-05	0.000811373	Nonchallenged	2
ENSGALT00000038387	2.21591	6.51703	19.2222	1.1635e-05	0.000811473	Nonchallenged	2
ENSGALT00000008573	-1.59878	4.86927	19.2171	1.16666e-05	0.000811473	Nonchallenged	2
ENSGALT00000062465	7.33731	0.354603	19.1819	1.18832e-05	0.000822601	Nonchallenged	2
ENSGALT00000022379	1.05324	5.04457	19.0811	1.2528e-05	0.000863124	Nonchallenged	2
ENSGALT00000038804	2.29961	4.2693	19.0015	1.30613e-05	0.000895623	Nonchallenged	2
ENSGALT00000010196	3.38065	1.07898	18.981	1.32028e-05	0.000901079	Nonchallenged	2
ENSGALT00000036163	2.11535	6.52923	18.9455	1.34509e-05	0.000913722	Nonchallenged	2
ENSGALT00000086579	1.36634	6.222	18.9239	1.36041e-05	0.000919824	Nonchallenged	2
ENSGALT00000053233	1.94748	4.19464	18.9019	1.37615e-05	0.000926162	Nonchallenged	2
ENSGALT00000069561	6.56909	1.18677	18.8035	1.44904e-05	0.00097072	Nonchallenged	2
ENSGALT00000009013	1.31511	4.68669	18.7524	1.48834e-05	0.000988914	Nonchallenged	2
ENSGALT00000036273	-1.5778	6.94121	18.7506	1.4898e-05	0.000988914	Nonchallenged	2
ENSGALT00000011039	1.47567	4.14409	18.7007	1.52925e-05	0.00101049	Nonchallenged	2
ENSGALT00000071685	1.59807	4.5374	18.6774	1.54806e-05	0.00101829	Nonchallenged	2
ENSGALT00000063646	-0.772547	6.73389	18.6465	1.57336e-05	0.00102447	Nonchallenged	2
ENSGALT00000043255	-1.50203	5.04494	18.6437	1.57565e-05	0.00102447	Nonchallenged	2
ENSGALT00000067556	-1.27193	5.64902	18.6402	1.5786e-05	0.00102447	Nonchallenged	2
ENSGALT00000024201	-3.65276	6.34304	18.6049	1.60804e-05	0.00103894	Nonchallenged	2
ENSGALT00000082865	-2.84427	2.8417	18.5886	1.62185e-05	0.00104323	Nonchallenged	2
ENSGALT00000024328	-2.38425	7.30521	18.5626	1.64414e-05	0.0010529	Nonchallenged	2
ENSGALT00000089881	5.94959	1.82135	18.5417	1.6623e-05	0.00105963	Nonchallenged	2
ENSGALT00000021820	1.51069	7.39325	18.5338	1.66922e-05	0.00105963	Nonchallenged	2
ENSGALT00000054416	-3.93452	0.433836	18.4845	1.7129e-05	0.00108083	Nonchallenged	2
ENSGALT00000042831	1.96133	4.04553	18.4794	1.71749e-05	0.00108083	Nonchallenged	2
ENSGALT00000072050	1.02643	6.27039	18.4665	1.72917e-05	0.00108349	Nonchallenged	2
ENSGALT00000032196	2.19718	2.21711	18.3078	1.87936e-05	0.00117255	Nonchallenged	2
ENSGALT00000080405	-1.86662	3.99674	18.1811	2.00867e-05	0.00124786	Nonchallenged	2
ENSGALT00000073874	1.36457	4.87433	18.1557	2.03561e-05	0.00125894	Nonchallenged	2
ENSGALT00000056190	1.89604	9.33245	18.148	2.04382e-05	0.00125894	Nonchallenged	2
ENSGALT00000004728	1.37502	5.90039	18.1366	2.05615e-05	0.00126053	Nonchallenged	2
ENSGALT00000015703	1.89299	11.6774	18.1296	2.06373e-05	0.00126053	Nonchallenged	2
ENSGALT00000026579	-2.69959	3.97573	18.1029	2.09286e-05	0.00127297	Nonchallenged	2
ENSGALT00000045818	1.26089	5.86706	18.0916	2.1053e-05	0.0012752	Nonchallenged	2
ENSGALT00000038787	2.33564	2.34161	18.0749	2.12379e-05	0.00128106	Nonchallenged	2
ENSGALT00000017953	1.24887	5.45931	18.0228	2.18276e-05	0.00130982	Nonchallenged	2
ENSGALT00000055362	-1.34639	3.93538	18.0107	2.19664e-05	0.00130982	Nonchallenged	2
ENSGALT00000027264	1.36766	3.63825	18.0091	2.1985e-05	0.00130982	Nonchallenged	2
ENSGALT00000046092	1.30133	5.79836	17.9686	2.24582e-05	0.00133123	Nonchallenged	2
ENSGALT00000037467	-3.75575	0.737078	17.9627	2.25276e-05	0.00133123	Nonchallenged	2
ENSGALT00000024311	-2.11593	2.12583	17.8737	2.36061e-05	0.00138472	Nonchallenged	2
ENSGALT00000008749	-0.925528	6.38618	17.8723	2.36231e-05	0.00138472	Nonchallenged	2
ENSGALT00000067527	-3.45588	1.19667	17.7917	2.46456e-05	0.00143885	Nonchallenged	2
ENSGALT00000009961	-1.54941	6.73959	17.733	2.54178e-05	0.001478	Nonchallenged	2
ENSGALT00000071922	1.96528	3.65625	17.6921	2.59701e-05	0.0015041	Nonchallenged	2
ENSGALT00000081223	1.59072	3.31449	17.6722	2.62429e-05	0.00151386	Nonchallenged	2
ENSGALT00000066580	2.08256	2.68083	17.6492	2.65625e-05	0.00152624	Nonchallenged	2
ENSGALT00000078236	3.83011	1.08209	17.6364	2.67421e-05	0.00152941	Nonchallenged	2
ENSGALT00000012550	2.38438	1.50626	17.6303	2.6828e-05	0.00152941	Nonchallenged	2
ENSGALT00000014447	-1.42711	3.08819	17.6096	2.71222e-05	0.00154014	Nonchallenged	2
ENSGALT00000000960	1.378	7.29098	17.568	2.7722e-05	0.00156807	Nonchallenged	2
ENSGALT00000053572	1.70002	5.65407	17.5128	2.85377e-05	0.00160796	Nonchallenged	2
ENSGALT00000027063	1.83591	12.2693	17.4823	2.89991e-05	0.0016265	Nonchallenged	2
ENSGALT00000090040	-3.23868	1.10482	17.4763	2.90907e-05	0.0016265	Nonchallenged	2
ENSGALT00000015314	-1.67968	3.56009	17.4419	2.96226e-05	0.0016499	Nonchallenged	2
ENSGALT00000051747	-4.63152	0.100919	17.4122	3.00884e-05	0.00166945	Nonchallenged	2
ENSGALT00000089002	2.42286	2.22659	17.3984	3.03083e-05	0.00167525	Nonchallenged	2
ENSGALT00000056720	2.61469	2.18656	17.3672	3.08099e-05	0.00169653	Nonchallenged	2
ENSGALT00000020859	0.964301	6.94925	17.3255	3.14924e-05	0.00172399	Nonchallenged	2
ENSGALT00000067639	1.98637	2.25489	17.3223	3.15459e-05	0.00172399	Nonchallenged	2
ENSGALT00000038513	2.22408	4.37454	17.2063	3.35326e-05	0.00182571	Nonchallenged	2
ENSGALT00000067629	2.15367	4.97326	17.1503	3.45354e-05	0.00187329	Nonchallenged	2
ENSGALT00000055405	1.11294	5.22385	17.1171	3.51444e-05	0.00189345	Nonchallenged	2
ENSGALT00000037939	-1.15938	5.22711	17.1081	3.53121e-05	0.00189345	Nonchallenged	2
ENSGALT00000026565	1.98174	2.8123	17.1071	3.53295e-05	0.00189345	Nonchallenged	2
ENSGALT00000025152	3.33648	2.59062	17.1018	3.54282e-05	0.00189345	Nonchallenged	2
ENSGALT00000062055	1.67887	3.46574	17.0336	3.67242e-05	0.00195553	Nonchallenged	2
ENSGALT00000085355	1.48904	8.27965	17.0247	3.68968e-05	0.00195755	Nonchallenged	2
ENSGALT00000026577	2.30661	6.16195	16.9915	3.75478e-05	0.00197883	Nonchallenged	2
ENSGALT00000041193	1.52236	4.19275	16.9845	3.76858e-05	0.00197883	Nonchallenged	2
ENSGALT00000065173	-1.0796	5.57675	16.9835	3.77063e-05	0.00197883	Nonchallenged	2
ENSGALT00000049243	-3.26224	0.78742	16.8825	3.97668e-05	0.00207946	Nonchallenged	2
ENSGALT00000070149	1.8281	4.2009	16.8637	4.01633e-05	0.00209267	Nonchallenged	2
ENSGALT00000015947	-1.95578	4.29504	16.7568	4.24905e-05	0.00220432	Nonchallenged	2
ENSGALT00000032201	-1.57705	8.55311	16.7472	4.27055e-05	0.00220432	Nonchallenged	2
ENSGALT00000086980	2.58347	1.99841	16.7447	4.2761e-05	0.00220432	Nonchallenged	2
ENSGALT00000042795	-2.44586	1.55832	16.7172	4.33855e-05	0.0022286	Nonchallenged	2
ENSGALT00000076353	-1.80966	3.49114	16.614	4.58113e-05	0.00234492	Nonchallenged	2
ENSGALT00000014277	1.00954	6.10769	16.6067	4.59871e-05	0.00234566	Nonchallenged	2
ENSGALT00000046806	-3.98356	0.0245002	16.5667	4.6969e-05	0.00238737	Nonchallenged	2
ENSGALT00000019269	1.26413	5.86487	16.5461	4.74811e-05	0.00240499	Nonchallenged	2
ENSGALT00000061868	-2.83583	0.777638	16.5217	4.8096e-05	0.00242768	Nonchallenged	2
ENSGALT00000076162	-3.14485	1.10024	16.4793	4.91841e-05	0.00247401	Nonchallenged	2
ENSGALT00000085158	3.77424	1.63074	16.4621	4.9633e-05	0.00248798	Nonchallenged	2
ENSGALT00000087089	3.45142	3.36512	16.3902	5.15502e-05	0.00257169	Nonchallenged	2
ENSGALT00000004366	-0.960577	8.04011	16.3863	5.16568e-05	0.00257169	Nonchallenged	2
ENSGALT00000040447	1.19774	5.66127	16.3488	5.26907e-05	0.00261421	Nonchallenged	2
ENSGALT00000049288	1.68942	2.03758	16.3176	5.35652e-05	0.00264856	Nonchallenged	2
ENSGALT00000002468	-1.11041	5.50757	16.2868	5.4443e-05	0.00268284	Nonchallenged	2
ENSGALT00000003286	-2.6235	0.704203	16.2442	5.56799e-05	0.00273452	Nonchallenged	2
ENSGALT00000043393	-1.38123	6.14689	16.2249	5.62487e-05	0.00275316	Nonchallenged	2
ENSGALT00000036493	-2.17784	3.57108	16.13	5.91404e-05	0.00288498	Nonchallenged	2
ENSGALT00000075185	2.51069	2.89347	16.0815	6.06743e-05	0.00294991	Nonchallenged	2
ENSGALT00000024169	-0.983505	6.81874	16.0549	6.15307e-05	0.00298157	Nonchallenged	2
ENSGALT00000085958	1.47362	5.30248	16.0425	6.19367e-05	0.00299127	Nonchallenged	2
ENSGALT00000043695	1.39925	6.36719	16.0152	6.28352e-05	0.00302462	Nonchallenged	2
ENSGALT00000032718	3.52983	1.39456	15.9097	6.64372e-05	0.00318146	Nonchallenged	2
ENSGALT00000070507	3.30059	1.34708	15.907	6.65312e-05	0.00318146	Nonchallenged	2
ENSGALT00000072369	3.25786	1.75359	15.898	6.68494e-05	0.00318619	Nonchallenged	2
ENSGALT00000020527	-1.47411	7.95231	15.8891	6.71649e-05	0.00319077	Nonchallenged	2
ENSGALT00000015575	-1.27263	3.37724	15.8753	6.76565e-05	0.00320366	Nonchallenged	2
ENSGALT00000000183	2.16884	2.86029	15.8519	6.84976e-05	0.00322703	Nonchallenged	2
ENSGALT00000046247	-4.15008	0.889724	15.8492	6.85941e-05	0.00322703	Nonchallenged	2
ENSGALT00000052004	1.4412	3.67759	15.7924	7.06872e-05	0.00331477	Nonchallenged	2
ENSGALT00000072780	5.51414	0.0958564	15.7593	7.19328e-05	0.00336088	Nonchallenged	2
ENSGALT00000011296	1.63781	4.02148	15.7541	7.21328e-05	0.00336088	Nonchallenged	2
ENSGALT00000060524	-1.63592	5.36758	15.7404	7.26563e-05	0.00337446	Nonchallenged	2
ENSGALT00000087331	3.96062	3.19044	15.7337	7.29152e-05	0.0033757	Nonchallenged	2
ENSGALT00000060147	1.28225	4.7821	15.7216	7.33799e-05	0.00338642	Nonchallenged	2
ENSGALT00000017440	0.861548	7.10743	15.6959	7.43851e-05	0.00342195	Nonchallenged	2
ENSGALT00000066569	-0.986364	4.41008	15.6712	7.53645e-05	0.00345607	Nonchallenged	2
ENSGALT00000083510	4.2057	3.2823	15.574	7.93394e-05	0.00361141	Nonchallenged	2
ENSGALT00000001719	-1.99422	2.72505	15.5728	7.93882e-05	0.00361141	Nonchallenged	2
ENSGALT00000074178	2.67591	1.65359	15.5702	7.94972e-05	0.00361141	Nonchallenged	2
ENSGALT00000055230	1.48819	3.90641	15.5203	8.16255e-05	0.00369654	Nonchallenged	2
ENSGALT00000053191	-0.985782	6.2738	15.5099	8.20746e-05	0.00370534	Nonchallenged	2
ENSGALT00000024082	-2.02527	5.31331	15.4995	8.25263e-05	0.00371419	Nonchallenged	2
ENSGALT00000072851	1.98756	5.05898	15.4826	8.32687e-05	0.00373604	Nonchallenged	2
ENSGALT00000016641	1.10354	6.52776	15.4708	8.37915e-05	0.00374793	Nonchallenged	2
ENSGALT00000048350	-1.27712	3.57714	15.4632	8.41263e-05	0.00375136	Nonchallenged	2
ENSGALT00000078360	-2.39161	2.22454	15.4547	8.45045e-05	0.00375671	Nonchallenged	2
ENSGALT00000066391	-1.13079	4.81262	15.4127	8.64047e-05	0.00382947	Nonchallenged	2
ENSGALT00000076103	-2.79568	1.47004	15.3713	8.83184e-05	0.00390238	Nonchallenged	2
ENSGALT00000052114	-1.34282	3.87331	15.3627	8.87205e-05	0.00390827	Nonchallenged	2
ENSGALT00000021340	1.60387	7.07004	15.3516	8.92439e-05	0.00391945	Nonchallenged	2
ENSGALT00000009312	2.84737	3.63154	15.3435	8.96303e-05	0.00392016	Nonchallenged	2
ENSGALT00000044920	1.01179	7.71021	15.3399	8.97994e-05	0.00392016	Nonchallenged	2
ENSGALT00000086503	-4.70265	0.487235	15.2848	9.24557e-05	0.00402404	Nonchallenged	2
ENSGALT00000071162	2.06441	2.62452	15.2528	9.4036e-05	0.0040806	Nonchallenged	2
ENSGALT00000076094	1.90885	2.91973	15.2287	9.52437e-05	0.00412071	Nonchallenged	2
ENSGALT00000045484	1.21113	4.75829	15.1643	9.85491e-05	0.00424953	Nonchallenged	2
ENSGALT00000082299	-1.80733	2.31932	15.1594	9.88058e-05	0.00424953	Nonchallenged	2
ENSGALT00000086202	1.1425	4.41886	15.1492	9.9343e-05	0.00425857	Nonchallenged	2
ENSGALT00000067695	1.84182	4.60565	15.1442	9.96021e-05	0.00425857	Nonchallenged	2
ENSGALT00000017657	-1.20653	3.19363	15.1246	0.000100641	0.00428747	Nonchallenged	2
ENSGALT00000084835	2.2067	1.96935	15.1204	0.000100868	0.00428747	Nonchallenged	2
ENSGALT00000045451	-2.03349	4.53637	15.1047	0.000101712	0.00431075	Nonchallenged	2
ENSGALT00000051700	-5.86255	0.747833	15.0249	0.000106105	0.00448384	Nonchallenged	2
ENSGALT00000077236	3.46637	1.94266	15.0058	0.000107183	0.00451627	Nonchallenged	2
ENSGALT00000083500	-0.898389	6.30812	14.9686	0.000109316	0.00459285	Nonchallenged	2
ENSGALT00000006266	1.36711	6.86383	14.9469	0.000110579	0.00463253	Nonchallenged	2
ENSGALT00000079838	-2.449	1.74053	14.9319	0.000111462	0.00465609	Nonchallenged	2
ENSGALT00000015790	-3.43811	9.419	14.9165	0.000112379	0.00467166	Nonchallenged	2
ENSGALT00000022338	-1.6922	5.05742	14.9133	0.000112564	0.00467166	Nonchallenged	2
ENSGALT00000022096	1.51614	7.70206	14.9094	0.000112799	0.00467166	Nonchallenged	2
ENSGALT00000058062	1.06655	3.79946	14.8569	0.000115981	0.00478984	Nonchallenged	2
ENSGALT00000022374	0.790736	6.7481	14.8408	0.000116976	0.00481441	Nonchallenged	2
ENSGALT00000009646	2.07367	3.03809	14.8366	0.000117239	0.00481441	Nonchallenged	2
ENSGALT00000010226	3.20873	2.92994	14.8221	0.000118145	0.00483796	Nonchallenged	2
ENSGALT00000044454	1.45909	4.78924	14.8088	0.000118979	0.00485844	Nonchallenged	2
ENSGALT00000039192	0.924299	7.40465	14.7919	0.000120049	0.00488837	Nonchallenged	2
ENSGALT00000014491	2.93235	1.18686	14.7823	0.000120663	0.00489967	Nonchallenged	2
ENSGALT00000084205	1.97397	5.41763	14.7508	0.000122693	0.00495839	Nonchallenged	2
ENSGALT00000080528	1.106	6.22746	14.7493	0.000122792	0.00495839	Nonchallenged	2
ENSGALT00000084946	2.40625	1.37893	14.6871	0.000126914	0.00510487	Nonchallenged	2
ENSGALT00000053621	1.12688	6.49819	14.684	0.000127121	0.00510487	Nonchallenged	2
ENSGALT00000008076	-1.16532	4.06671	14.6583	0.000128868	0.00516074	Nonchallenged	2
ENSGALT00000078775	5.45607	0.10225	14.639	0.000130192	0.00518627	Nonchallenged	2
ENSGALT00000079062	1.04639	6.42213	14.6386	0.000130219	0.00518627	Nonchallenged	2
ENSGALT00000007388	0.950958	7.29103	14.6044	0.000132606	0.00526692	Nonchallenged	2
ENSGALT00000024512	0.886766	8.75071	14.5954	0.000133239	0.00527766	Nonchallenged	2
ENSGALT00000052766	2.04008	6.04133	14.5696	0.000135075	0.00531828	Nonchallenged	2
ENSGALT00000084349	1.67566	4.27904	14.568	0.000135194	0.00531828	Nonchallenged	2
ENSGALT00000008142	-2.02244	6.14078	14.5656	0.000135362	0.00531828	Nonchallenged	2
ENSGALT00000021712	1.46704	3.82216	14.5425	0.000137032	0.00536937	Nonchallenged	2
ENSGALT00000018885	-2.05134	2.44838	14.5373	0.000137413	0.00536983	Nonchallenged	2
ENSGALT00000021311	1.89056	1.94476	14.5127	0.000139218	0.00542578	Nonchallenged	2
ENSGALT00000019311	0.823828	6.03655	14.4843	0.000141332	0.00549341	Nonchallenged	2
ENSGALT00000000849	2.86032	1.99045	14.4634	0.000142908	0.00553989	Nonchallenged	2
ENSGALT00000009022	1.03192	4.21011	14.4545	0.000143589	0.00555146	Nonchallenged	2
ENSGALT00000090386	-2.10396	2.53678	14.4353	0.000145061	0.0055935	Nonchallenged	2
ENSGALT00000023022	-2.24701	6.43112	14.4098	0.000147037	0.00565468	Nonchallenged	2
ENSGALT00000072349	-1.90333	4.85145	14.3546	0.000151411	0.00580756	Nonchallenged	2
ENSGALT00000036887	1.4427	4.05618	14.3469	0.000152032	0.00581603	Nonchallenged	2
ENSGALT00000001822	3.01822	2.34977	14.3134	0.000154761	0.00589028	Nonchallenged	2
ENSGALT00000067892	1.07663	5.02936	14.3131	0.000154784	0.00589028	Nonchallenged	2
ENSGALT00000011075	-1.74299	1.58099	14.2824	0.000157333	0.00597166	Nonchallenged	2
ENSGALT00000074270	-3.29407	0.736087	14.2734	0.000158085	0.00598459	Nonchallenged	2
ENSGALT00000024967	0.684691	6.93801	14.2277	0.000161969	0.0061157	Nonchallenged	2
ENSGALT00000044139	1.6656	5.50055	14.212	0.000163328	0.00615103	Nonchallenged	2
ENSGALT00000080003	1.43919	7.6712	14.1921	0.000165061	0.00620023	Nonchallenged	2
ENSGALT00000051749	0.892849	5.1292	14.1821	0.000165939	0.00621715	Nonchallenged	2
ENSGALT00000073255	2.63803	0.511815	14.1769	0.000166399	0.00621837	Nonchallenged	2
ENSGALT00000009385	3.82176	4.34191	14.1539	0.000168447	0.00627877	Nonchallenged	2
ENSGALT00000023915	1.94478	2.24346	14.1457	0.000169184	0.00628017	Nonchallenged	2
ENSGALT00000082456	1.04836	6.54782	14.1439	0.000169349	0.00628017	Nonchallenged	2
ENSGALT00000062461	-4.79798	-0.0476209	14.1365	0.000170013	0.00628873	Nonchallenged	2
ENSGALT00000053426	5.30463	0.0552621	14.1292	0.000170675	0.00629721	Nonchallenged	2
ENSGALT00000024256	-1.18747	5.01103	14.0782	0.000175367	0.00645394	Nonchallenged	2
ENSGALT00000066744	-1.77453	2.50956	14.0683	0.000176289	0.0064715	Nonchallenged	2
ENSGALT00000086137	-3.48575	0.346234	14.0583	0.00017723	0.00648967	Nonchallenged	2
ENSGALT00000024769	1.45132	6.5115	14.0421	0.000178763	0.00652935	Nonchallenged	2
ENSGALT00000064887	1.98206	5.83431	14.0329	0.000179639	0.0065449	Nonchallenged	2
ENSGALT00000087894	1.85941	5.37409	14.0207	0.00018081	0.00657108	Nonchallenged	2
ENSGALT00000005924	-1.3817	6.82736	13.9984	0.000182968	0.00663294	Nonchallenged	2
ENSGALT00000030102	1.09067	3.95568	13.9738	0.00018538	0.00670365	Nonchallenged	2
ENSGALT00000039749	-1.22526	5.51178	13.916	0.000191165	0.00689569	Nonchallenged	2
ENSGALT00000083637	1.89648	4.99745	13.8999	0.000192812	0.00693788	Nonchallenged	2
ENSGALT00000003649	2.44876	2.89524	13.8824	0.000194613	0.00697163	Nonchallenged	2
ENSGALT00000084450	1.55215	4.60628	13.8815	0.000194709	0.00697163	Nonchallenged	2
ENSGALT00000003543	-1.23706	7.98648	13.8661	0.00019631	0.00701168	Nonchallenged	2
ENSGALT00000043592	-1.66365	2.76342	13.859	0.000197048	0.00701693	Nonchallenged	2
ENSGALT00000006774	1.35848	4.53235	13.8513	0.000197861	0.00701693	Nonchallenged	2
ENSGALT00000037359	2.20775	2.80496	13.8483	0.000198174	0.00701693	Nonchallenged	2
ENSGALT00000024182	2.97787	2.45697	13.8463	0.000198387	0.00701693	Nonchallenged	2
ENSGALT00000044395	-0.763213	6.23168	13.8162	0.000201587	0.00711278	Nonchallenged	2
ENSGALT00000024900	0.94947	5.87359	13.8073	0.000202552	0.00712955	Nonchallenged	2
ENSGALT00000017615	1.03937	5.76767	13.7965	0.000203715	0.00715314	Nonchallenged	2
ENSGALT00000088131	1.46096	3.68893	13.7812	0.000205379	0.00719421	Nonchallenged	2
ENSGALT00000012745	1.32801	3.56099	13.7691	0.000206705	0.00722325	Nonchallenged	2
ENSGALT00000012072	3.2884	1.94462	13.7566	0.000208091	0.00725425	Nonchallenged	2
ENSGALT00000067502	3.11428	0.949242	13.7277	0.000211316	0.00734905	Nonchallenged	2
ENSGALT00000087101	-2.80926	1.29115	13.7077	0.000213575	0.00740882	Nonchallenged	2
ENSGALT00000022105	0.829259	6.69274	13.7008	0.000214364	0.00740882	Nonchallenged	2
ENSGALT00000012958	-1.48631	3.56865	13.699	0.000214564	0.00740882	Nonchallenged	2
ENSGALT00000001336	-1.04763	8.70226	13.6762	0.000217188	0.00748168	Nonchallenged	2
ENSGALT00000015356	-1.35882	2.90838	13.6715	0.000217734	0.00748273	Nonchallenged	2
ENSGALT00000073442	-1.15952	6.04327	13.6546	0.000219704	0.00751964	Nonchallenged	2
ENSGALT00000002921	1.61237	7.68924	13.6534	0.000219842	0.00751964	Nonchallenged	2
ENSGALT00000018533	0.826227	6.01714	13.6432	0.000221046	0.00754307	Nonchallenged	2
ENSGALT00000006875	-1.13568	4.24697	13.6196	0.000223842	0.00762059	Nonchallenged	2
ENSGALT00000011597	-1.32253	6.64883	13.6093	0.000225074	0.00764461	Nonchallenged	2
ENSGALT00000072231	1.65557	3.73018	13.603	0.000225822	0.00765214	Nonchallenged	2
ENSGALT00000088399	-1.69335	8.92879	13.5547	0.000231705	0.00781842	Nonchallenged	2
ENSGALT00000025250	-1.64439	3.55536	13.5519	0.000232056	0.00781842	Nonchallenged	2
ENSGALT00000074602	-3.33349	0.0327339	13.5496	0.000232342	0.00781842	Nonchallenged	2
ENSGALT00000026715	1.86784	3.77616	13.5404	0.000233478	0.0078385	Nonchallenged	2
ENSGALT00000043839	1.01823	6.89125	13.5252	0.000235378	0.00787659	Nonchallenged	2
ENSGALT00000005931	1.1344	3.85558	13.5215	0.000235849	0.00787659	Nonchallenged	2
ENSGALT00000072175	1.88969	5.57968	13.5184	0.000236238	0.00787659	Nonchallenged	2
ENSGALT00000021202	-1.55235	7.05912	13.5058	0.000237827	0.00789441	Nonchallenged	2
ENSGALT00000077942	-1.43634	3.95203	13.5056	0.000237859	0.00789441	Nonchallenged	2
ENSGALT00000046214	1.20596	4.778	13.4919	0.000239596	0.00793396	Nonchallenged	2
ENSGALT00000082069	4.29737	2.26036	13.487	0.00024022	0.00793655	Nonchallenged	2
ENSGALT00000082266	-3.48358	0.338651	13.4766	0.000241561	0.00796273	Nonchallenged	2
ENSGALT00000051631	-3.27134	0.119523	13.422	0.000248689	0.00817451	Nonchallenged	2
ENSGALT00000090286	-2.22906	2.3665	13.4188	0.00024911	0.00817451	Nonchallenged	2
ENSGALT00000059327	5.56765	0.143017	13.4102	0.000250266	0.00819397	Nonchallenged	2
ENSGALT00000062191	-3.05177	0.833308	13.3933	0.000252519	0.00824583	Nonchallenged	2
ENSGALT00000019606	-1.65226	2.61142	13.3899	0.000252985	0.00824583	Nonchallenged	2
ENSGALT00000060610	2.01118	8.15233	13.3531	0.000257998	0.0083904	Nonchallenged	2
ENSGALT00000072603	1.88432	1.86102	13.328	0.000261468	0.0084843	Nonchallenged	2
ENSGALT00000007833	0.983499	5.35345	13.3021	0.000265104	0.0085831	Nonchallenged	2
ENSGALT00000027677	0.907422	5.43911	13.2978	0.000265714	0.00858376	Nonchallenged	2
ENSGALT00000075655	2.27545	3.96398	13.2854	0.000267483	0.00858777	Nonchallenged	2
ENSGALT00000090321	-1.07102	6.06456	13.2835	0.000267758	0.00858777	Nonchallenged	2
ENSGALT00000007467	0.903702	6.49202	13.2818	0.000267995	0.00858777	Nonchallenged	2
ENSGALT00000013241	0.78171	5.76365	13.279	0.000268395	0.00858777	Nonchallenged	2
ENSGALT00000044622	-1.78351	7.43424	13.2762	0.000268792	0.00858777	Nonchallenged	2
ENSGALT00000004782	-2.05407	2.1503	13.2532	0.000272114	0.00867484	Nonchallenged	2
ENSGALT00000073819	2.41947	1.94389	13.2076	0.000278821	0.00885055	Nonchallenged	2
ENSGALT00000010381	-0.932426	6.24824	13.199	0.000280099	0.00885055	Nonchallenged	2
ENSGALT00000079070	3.1524	0.537785	13.1972	0.000280365	0.00885055	Nonchallenged	2
ENSGALT00000016303	-1.84216	5.54076	13.1971	0.000280383	0.00885055	Nonchallenged	2
ENSGALT00000005552	1.02252	4.61165	13.1952	0.00028067	0.00885055	Nonchallenged	2
ENSGALT00000084901	-1.18082	6.97454	13.1503	0.000287473	0.00904544	Nonchallenged	2
ENSGALT00000077973	2.29465	3.22747	13.1459	0.000288156	0.00904734	Nonchallenged	2
ENSGALT00000021051	5.97749	-0.141496	13.1259	0.000291248	0.00911616	Nonchallenged	2
ENSGALT00000017784	0.869194	4.97945	13.1225	0.000291771	0.00911616	Nonchallenged	2
ENSGALT00000049756	5.34103	0.736083	13.1196	0.000292229	0.00911616	Nonchallenged	2
ENSGALT00000059205	-2.57307	0.729249	13.1054	0.000294451	0.00916582	Nonchallenged	2
ENSGALT00000038374	-0.792966	8.25556	13.0982	0.000295584	0.00917894	Nonchallenged	2
ENSGALT00000087994	-4.64365	-0.00581426	13.0947	0.000296136	0.00917894	Nonchallenged	2
ENSGALT00000029324	1.62936	8.07091	12.9986	0.000311717	0.00964134	Nonchallenged	2
ENSGALT00000074202	6.19653	0.641057	12.9776	0.000315236	0.00972948	Nonchallenged	2
ENSGALT00000010387	5.00649	0.393942	12.9523	0.000319529	0.00984108	Nonchallenged	2
ENSGALT00000007983	0.903909	4.65559	12.9385	0.000321895	0.00989301	Nonchallenged	2
ENSGALT00000057821	2.2203	1.67876	12.9106	0.000326725	0.0100202	Nonchallenged	2
ENSGALT00000051780	-0.706538	7.52841	12.8981	0.000328907	0.0100453	Nonchallenged	2
ENSGALT00000022955	-1.66479	6.59424	12.8942	0.000329595	0.0100453	Nonchallenged	2
ENSGALT00000014937	-1.73759	6.85143	12.8941	0.000329616	0.0100453	Nonchallenged	2
ENSGALT00000008816	1.38642	5.28922	12.8892	0.000330487	0.0100508	Nonchallenged	2
ENSGALT00000001070	-1.51673	5.88079	12.875	0.000333003	0.0101062	Nonchallenged	2
ENSGALT00000020069	-1.04855	5.26575	12.8668	0.000334462	0.0101293	Nonchallenged	2
ENSGALT00000077090	1.96866	5.8835	12.8468	0.000338049	0.0102167	Nonchallenged	2
ENSGALT00000057070	-1.47257	8.65958	12.8391	0.000339443	0.0102375	Nonchallenged	2
ENSGALT00000021056	-4.71074	-0.193121	12.7894	0.000348596	0.0104918	Nonchallenged	2
ENSGALT00000057743	-2.32862	0.693824	12.7609	0.000353948	0.010607	Nonchallenged	2
ENSGALT00000019682	-1.31139	7.31969	12.7595	0.000354208	0.010607	Nonchallenged	2
ENSGALT00000076044	-5.2172	-0.207496	12.7573	0.000354613	0.010607	Nonchallenged	2
ENSGALT00000027546	0.958351	4.67712	12.731	0.000359647	0.0107355	Nonchallenged	2
ENSGALT00000008177	-6.17632	1.68048	12.7177	0.000362219	0.010781	Nonchallenged	2
ENSGALT00000011589	1.46103	3.25428	12.7154	0.000362654	0.010781	Nonchallenged	2
ENSGALT00000020693	-2.60845	3.03398	12.7096	0.000363775	0.0107922	Nonchallenged	2
ENSGALT00000029187	0.921837	6.88418	12.6964	0.000366365	0.0108469	Nonchallenged	2
ENSGALT00000011587	1.6592	2.93914	12.6666	0.000372245	0.0109481	Nonchallenged	2
ENSGALT00000026493	5.6717	0.167454	12.6657	0.000372426	0.0109481	Nonchallenged	2
ENSGALT00000087292	1.61816	2.91589	12.6655	0.000372464	0.0109481	Nonchallenged	2
ENSGALT00000052958	-1.32058	8.71355	12.6638	0.000372794	0.0109481	Nonchallenged	2
ENSGALT00000040987	0.655437	6.76471	12.6526	0.000375049	0.0109921	Nonchallenged	2
ENSGALT00000033928	1.19139	8.97292	12.6478	0.000376005	0.0109948	Nonchallenged	2
ENSGALT00000053974	-3.43391	0.215792	12.6409	0.000377398	0.0109948	Nonchallenged	2
ENSGALT00000001938	-1.35175	3.27351	12.6408	0.00037741	0.0109948	Nonchallenged	2
ENSGALT00000090061	2.82419	3.78017	12.6317	0.000379263	0.0110267	Nonchallenged	2
ENSGALT00000085616	1.22793	7.33624	12.593	0.000387191	0.0112347	Nonchallenged	2
ENSGALT00000046644	1.71471	3.47057	12.5873	0.000388379	0.0112468	Nonchallenged	2
ENSGALT00000044983	1.96699	3.6014	12.5815	0.000389582	0.0112592	Nonchallenged	2
ENSGALT00000046856	-1.4765	5.96151	12.5643	0.000393193	0.0113404	Nonchallenged	2
ENSGALT00000009146	0.832547	5.75794	12.5607	0.000393953	0.0113404	Nonchallenged	2
ENSGALT00000074496	-3.2271	0.415072	12.5513	0.000395935	0.0113749	Nonchallenged	2
ENSGALT00000014039	0.996094	5.81267	12.5467	0.000396897	0.0113801	Nonchallenged	2
ENSGALT00000085411	-1.75232	2.07066	12.5256	0.000401418	0.011487	Nonchallenged	2
ENSGALT00000010813	1.71744	2.01852	12.5036	0.000406175	0.011594	Nonchallenged	2
ENSGALT00000068419	1.63707	7.24033	12.5009	0.000406751	0.011594	Nonchallenged	2
ENSGALT00000044026	2.40493	1.88684	12.4865	0.000409893	0.0116607	Nonchallenged	2
ENSGALT00000084956	-2.2688	1.23798	12.4797	0.000411406	0.011676	Nonchallenged	2
ENSGALT00000089608	-4.72327	-0.152581	12.4754	0.000412343	0.011676	Nonchallenged	2
ENSGALT00000081690	-2.17132	2.4136	12.4732	0.000412842	0.011676	Nonchallenged	2
ENSGALT00000049612	1.04675	6.33102	12.4639	0.000414902	0.0117115	Nonchallenged	2
ENSGALT00000062908	1.03385	4.64584	12.4581	0.000416185	0.011725	Nonchallenged	2
ENSGALT00000050802	-1.06132	3.7134	12.4347	0.000421434	0.0118499	Nonchallenged	2
ENSGALT00000072110	2.91784	0.777746	12.4308	0.000422316	0.0118517	Nonchallenged	2
ENSGALT00000089741	1.54704	3.10504	12.3867	0.000432394	0.012085	Nonchallenged	2
ENSGALT00000009577	1.62104	5.09738	12.3847	0.000432871	0.012085	Nonchallenged	2
ENSGALT00000022537	1.12312	4.81883	12.3836	0.000433123	0.012085	Nonchallenged	2
ENSGALT00000077007	-2.868	1.01587	12.3719	0.000435841	0.0121376	Nonchallenged	2
ENSGALT00000041241	-1.7428	7.78993	12.3645	0.000437584	0.0121628	Nonchallenged	2
ENSGALT00000087259	5.63474	0.770376	12.359	0.000438869	0.0121753	Nonchallenged	2
ENSGALT00000049364	1.39536	5.20715	12.3132	0.000449762	0.0124537	Nonchallenged	2
ENSGALT00000066183	1.01297	7.06144	12.3076	0.000451129	0.0124678	Nonchallenged	2
ENSGALT00000060172	1.13351	4.77716	12.3012	0.000452676	0.0124868	Nonchallenged	2
ENSGALT00000086468	-1.24076	3.99971	12.2372	0.000468452	0.0128975	Nonchallenged	2
ENSGALT00000086360	-0.957189	4.51531	12.2322	0.000469719	0.012908	Nonchallenged	2
ENSGALT00000071465	5.11439	0.258901	12.2125	0.000474708	0.0130204	Nonchallenged	2
ENSGALT00000010857	-1.81439	2.98768	12.2033	0.000477062	0.0130604	Nonchallenged	2
ENSGALT00000070784	-1.2066	3.65057	12.1945	0.000479315	0.0130974	Nonchallenged	2
ENSGALT00000057021	1.64314	4.02352	12.1889	0.000480757	0.0131121	Nonchallenged	2
ENSGALT00000024650	0.61538	6.92351	12.1811	0.000482749	0.0131347	Nonchallenged	2
ENSGALT00000025604	-4.91746	-0.143754	12.1767	0.000483895	0.0131347	Nonchallenged	2
ENSGALT00000055184	-3.12956	0.306867	12.1752	0.000484295	0.0131347	Nonchallenged	2
ENSGALT00000023749	3.23648	0.90015	12.1711	0.000485368	0.0131393	Nonchallenged	2
ENSGALT00000016140	1.84968	1.97775	12.1561	0.000489276	0.0132205	Nonchallenged	2
ENSGALT00000003856	1.08707	8.16784	12.1508	0.000490656	0.0132332	Nonchallenged	2
ENSGALT00000044158	1.02268	5.05615	12.137	0.000494311	0.013291	Nonchallenged	2
ENSGALT00000009152	1.1877	5.42905	12.1358	0.000494631	0.013291	Nonchallenged	2
ENSGALT00000086333	2.21118	2.70317	12.1104	0.00050141	0.0134425	Nonchallenged	2
ENSGALT00000063346	-2.01443	3.31398	12.1078	0.000502118	0.0134425	Nonchallenged	2
ENSGALT00000084291	-5.88273	0.867761	12.0943	0.000505775	0.0135155	Nonchallenged	2
ENSGALT00000044965	3.80684	0.471463	12.0737	0.00051139	0.0136405	Nonchallenged	2
ENSGALT00000087952	-1.56081	3.78619	12.0641	0.00051403	0.0136858	Nonchallenged	2
ENSGALT00000023822	-2.15415	1.3655	12.0593	0.000515357	0.0136961	Nonchallenged	2
ENSGALT00000045740	0.760116	5.18824	12.0438	0.000519658	0.0137635	Nonchallenged	2
ENSGALT00000003394	-1.15096	5.56778	12.0433	0.00051979	0.0137635	Nonchallenged	2
ENSGALT00000067844	2.20476	2.60839	12.0323	0.000522876	0.0138201	Nonchallenged	2
ENSGALT00000073646	-2.3719	1.43094	11.9946	0.00053354	0.0140638	Nonchallenged	2
ENSGALT00000081392	2.5729	2.18666	11.9929	0.00053403	0.0140638	Nonchallenged	2
ENSGALT00000045997	1.09958	6.51252	11.9804	0.000537639	0.014123	Nonchallenged	2
ENSGALT00000048967	1.95471	2.82492	11.9746	0.0005393	0.014123	Nonchallenged	2
ENSGALT00000025551	-1.19011	5.48006	11.9733	0.000539683	0.014123	Nonchallenged	2
ENSGALT00000067504	1.69525	2.06849	11.9716	0.000540167	0.014123	Nonchallenged	2
ENSGALT00000040006	-1.09362	3.40071	11.9581	0.000544108	0.0142005	Nonchallenged	2
ENSGALT00000079265	1.65492	2.93436	11.9394	0.000549604	0.0143183	Nonchallenged	2
ENSGALT00000053319	-2.95585	0.0302197	11.9345	0.000551032	0.0143298	Nonchallenged	2
ENSGALT00000015464	1.00593	5.16481	11.9162	0.000556493	0.014446	Nonchallenged	2
ENSGALT00000001666	-0.83719	5.30981	11.9097	0.000558432	0.0144557	Nonchallenged	2
ENSGALT00000019508	-1.01882	5.50031	11.9074	0.000559122	0.0144557	Nonchallenged	2
ENSGALT00000009667	1.42527	3.46287	11.9049	0.00055985	0.0144557	Nonchallenged	2
ENSGALT00000027590	-1.54004	5.68099	11.8882	0.000564908	0.0145354	Nonchallenged	2
ENSGALT00000079083	4.08974	0.560355	11.8869	0.000565315	0.0145354	Nonchallenged	2
ENSGALT00000082943	-1.82325	1.50103	11.8848	0.000565936	0.0145354	Nonchallenged	2
ENSGALT00000058308	-1.40762	2.45641	11.8756	0.000568753	0.0145819	Nonchallenged	2
ENSGALT00000080172	-1.25804	5.12165	11.8325	0.000582073	0.0148972	Nonchallenged	2
ENSGALT00000065102	1.27261	4.16403	11.8191	0.000586255	0.0149778	Nonchallenged	2
ENSGALT00000089425	-1.41772	2.7126	11.813	0.000588172	0.0150005	Nonchallenged	2
ENSGALT00000008903	-1.74773	6.82142	11.8049	0.000590744	0.0150397	Nonchallenged	2
ENSGALT00000023779	-1.96088	2.14245	11.779	0.000599032	0.015224	Nonchallenged	2
ENSGALT00000064544	1.3983	4.76835	11.7727	0.000601073	0.0152492	Nonchallenged	2
ENSGALT00000049432	-2.19107	5.38779	11.7668	0.00060297	0.0152707	Nonchallenged	2
ENSGALT00000069034	-1.05528	3.79805	11.7501	0.000608384	0.015381	Nonchallenged	2
ENSGALT00000062490	1.78921	2.11554	11.7448	0.000610126	0.0153983	Nonchallenged	2
ENSGALT00000047660	0.812653	8.05905	11.741	0.000611372	0.015403	Nonchallenged	2
ENSGALT00000076780	2.25222	1.87592	11.7377	0.000612456	0.0154036	Nonchallenged	2
ENSGALT00000015759	-1.08956	4.94339	11.71	0.000621644	0.0156077	Nonchallenged	2
ENSGALT00000069857	0.91286	7.08446	11.7038	0.00062372	0.0156093	Nonchallenged	2
ENSGALT00000007180	1.61659	2.40488	11.7005	0.000624818	0.0156093	Nonchallenged	2
ENSGALT00000059123	1.2284	8.65959	11.7002	0.000624931	0.0156093	Nonchallenged	2
ENSGALT00000019591	1.86469	1.90488	11.687	0.000629369	0.0156932	Nonchallenged	2
ENSGALT00000069448	-1.17128	7.81847	11.6745	0.000633636	0.0157468	Nonchallenged	2
ENSGALT00000025999	1.7195	5.65689	11.6716	0.00063463	0.0157468	Nonchallenged	2
ENSGALT00000043316	0.833988	6.87307	11.6712	0.000634767	0.0157468	Nonchallenged	2
ENSGALT00000018422	-0.773231	6.8948	11.6621	0.000637857	0.0157965	Nonchallenged	2
ENSGALT00000015312	1.65553	4.30498	11.6451	0.000643735	0.0159149	Nonchallenged	2
ENSGALT00000074146	-1.42392	4.37898	11.6364	0.000646751	0.0159624	Nonchallenged	2
ENSGALT00000004133	-0.710828	6.90177	11.572	0.000669526	0.0164699	Nonchallenged	2
ENSGALT00000022945	-0.922351	5.76137	11.5718	0.000669583	0.0164699	Nonchallenged	2
ENSGALT00000058419	2.01622	2.49362	11.5678	0.000671034	0.0164777	Nonchallenged	2
ENSGALT00000057192	1.36493	4.68828	11.5584	0.000674435	0.0165333	Nonchallenged	2
ENSGALT00000030002	-1.22755	7.76162	11.5246	0.000686799	0.0168015	Nonchallenged	2
ENSGALT00000088093	1.30685	5.25367	11.5198	0.000688604	0.0168015	Nonchallenged	2
ENSGALT00000078377	-1.32338	3.02368	11.5191	0.000688841	0.0168015	Nonchallenged	2
ENSGALT00000058880	1.83805	1.76144	11.5066	0.000693501	0.0168868	Nonchallenged	2
ENSGALT00000021093	-3.07215	1.19771	11.5026	0.00069498	0.0168945	Nonchallenged	2
ENSGALT00000025595	-0.908676	6.41005	11.4785	0.000704045	0.0170863	Nonchallenged	2
ENSGALT00000052413	0.675258	5.6734	11.4574	0.000712102	0.0172413	Nonchallenged	2
ENSGALT00000005705	1.08363	3.61311	11.455	0.000713026	0.0172413	Nonchallenged	2
ENSGALT00000087887	-2.6767	1.23466	11.4525	0.000713991	0.0172413	Nonchallenged	2
ENSGALT00000023428	0.838932	5.23006	11.4212	0.00072611	0.0175049	Nonchallenged	2
ENSGALT00000038068	-2.12442	6.27308	11.391	0.000738021	0.0177399	Nonchallenged	2
ENSGALT00000007948	1.89446	1.88503	11.3899	0.000738426	0.0177399	Nonchallenged	2
ENSGALT00000067139	-1.0881	4.40201	11.3872	0.000739517	0.0177399	Nonchallenged	2
ENSGALT00000063108	-2.33685	1.10353	11.3775	0.000743402	0.0177928	Nonchallenged	2
ENSGALT00000016660	0.641831	7.40362	11.3755	0.000744173	0.0177928	Nonchallenged	2
ENSGALT00000010222	-2.76262	4.03084	11.3582	0.000751154	0.0179232	Nonchallenged	2
ENSGALT00000002609	-1.45958	4.98319	11.3559	0.000752093	0.0179232	Nonchallenged	2
ENSGALT00000002226	0.969354	5.97859	11.3303	0.000762526	0.0181421	Nonchallenged	2
ENSGALT00000034761	1.45556	2.06887	11.3208	0.000766452	0.0181902	Nonchallenged	2
ENSGALT00000005988	-1.52684	6.36956	11.3192	0.000767111	0.0181902	Nonchallenged	2
ENSGALT00000084241	1.3999	4.72164	11.3163	0.000768301	0.0181902	Nonchallenged	2
ENSGALT00000013128	-1.84938	1.38446	11.296	0.000776741	0.0183448	Nonchallenged	2
ENSGALT00000064102	5.33089	0.0561589	11.2945	0.000777355	0.0183448	Nonchallenged	2
ENSGALT00000068645	-1.95233	3.35187	11.2531	0.000794898	0.0187284	Nonchallenged	2
ENSGALT00000065279	5.10608	0.27636	11.2422	0.000799602	0.0188088	Nonchallenged	2
ENSGALT00000022336	-0.948666	5.20026	11.2265	0.00080636	0.0189371	Nonchallenged	2
ENSGALT00000048605	-1.90285	3.3331	11.2189	0.000809705	0.018985	Nonchallenged	2
ENSGALT00000075149	1.36086	3.99659	11.214	0.000811823	0.019004	Nonchallenged	2
ENSGALT00000059216	3.4945	0.847041	11.1907	0.000822105	0.0192008	Nonchallenged	2
ENSGALT00000037811	-1.09074	3.33688	11.1869	0.000823768	0.0192008	Nonchallenged	2
ENSGALT00000047717	0.905445	6.62632	11.1859	0.000824194	0.0192008	Nonchallenged	2
ENSGALT00000026273	1.88398	4.01657	11.1755	0.000828841	0.0192473	Nonchallenged	2
ENSGALT00000062841	-1.81623	6.74386	11.1734	0.000829794	0.0192473	Nonchallenged	2
ENSGALT00000053031	0.870646	6.09717	11.1703	0.000831158	0.0192473	Nonchallenged	2
ENSGALT00000016815	1.36519	4.74502	11.1696	0.000831486	0.0192473	Nonchallenged	2
ENSGALT00000057543	1.15042	5.62027	11.1616	0.000835101	0.0193003	Nonchallenged	2
ENSGALT00000050906	-1.8641	1.60529	11.1539	0.000838567	0.0193496	Nonchallenged	2
ENSGALT00000059180	-3.98916	0.0695978	11.1458	0.000842241	0.0194036	Nonchallenged	2
ENSGALT00000027125	1.465	6.72892	11.1224	0.000852905	0.0196178	Nonchallenged	2
ENSGALT00000078425	1.49584	2.43407	11.1174	0.00085522	0.0196178	Nonchallenged	2
ENSGALT00000087227	4.835	0.367283	11.1166	0.00085559	0.0196178	Nonchallenged	2
ENSGALT00000076808	1.84401	2.3795	11.1006	0.000862982	0.0197526	Nonchallenged	2
ENSGALT00000017356	-1.4663	7.34928	11.0967	0.000864792	0.0197526	Nonchallenged	2
ENSGALT00000073654	1.28887	3.79528	11.0951	0.000865543	0.0197526	Nonchallenged	2
ENSGALT00000023680	1.73591	1.67055	11.0593	0.000882435	0.0201065	Nonchallenged	2
ENSGALT00000080988	1.01705	4.74688	11.0407	0.000891319	0.020244	Nonchallenged	2
ENSGALT00000018901	4.1692	2.42976	11.0405	0.000891434	0.020244	Nonchallenged	2
ENSGALT00000071738	0.698356	7.05349	11.0361	0.000893538	0.020244	Nonchallenged	2
ENSGALT00000008721	-0.988808	7.81705	11.0351	0.000894038	0.020244	Nonchallenged	2
ENSGALT00000017601	3.00897	1.49081	11.0321	0.00089547	0.0202449	Nonchallenged	2
ENSGALT00000053861	2.3238	2.80654	11.0256	0.000898621	0.0202535	Nonchallenged	2
ENSGALT00000062606	1.12143	4.80176	11.0228	0.000899999	0.0202535	Nonchallenged	2
ENSGALT00000039303	-1.15067	3.75324	11.0227	0.000900033	0.0202535	Nonchallenged	2
ENSGALT00000064562	2.10052	1.78063	11.0062	0.0009081	0.0203901	Nonchallenged	2
ENSGALT00000084882	2.39547	0.865967	11.0035	0.000909416	0.0203901	Nonchallenged	2
ENSGALT00000084053	5.35596	0.12917	11.0016	0.000910309	0.0203901	Nonchallenged	2
ENSGALT00000077214	-3.80622	0.161891	10.991	0.000915539	0.0204757	Nonchallenged	2
ENSGALT00000017651	-1.48755	4.0478	10.9763	0.000922835	0.0205892	Nonchallenged	2
ENSGALT00000078756	5.23003	-0.138864	10.9751	0.000923447	0.0205892	Nonchallenged	2
ENSGALT00000002770	-1.02441	4.36088	10.9687	0.000926651	0.020629	Nonchallenged	2
ENSGALT00000020205	1.16311	6.91136	10.9608	0.000930605	0.0206853	Nonchallenged	2
ENSGALT00000089612	-1.0236	7.77907	10.9446	0.000938768	0.0208349	Nonchallenged	2
ENSGALT00000065771	3.23123	1.50535	10.9416	0.000940312	0.0208374	Nonchallenged	2
ENSGALT00000087028	5.46938	0.449176	10.933	0.000944661	0.0209019	Nonchallenged	2
ENSGALT00000004272	1.44041	5.35681	10.9245	0.000949032	0.0209285	Nonchallenged	2
ENSGALT00000054780	0.870587	10.6774	10.9241	0.000949231	0.0209285	Nonchallenged	2
ENSGALT00000001207	1.1073	4.09504	10.9222	0.000950185	0.0209285	Nonchallenged	2
ENSGALT00000072202	-1.4069	2.72409	10.9095	0.000956701	0.0210402	Nonchallenged	2
ENSGALT00000033300	0.763204	6.28693	10.8922	0.000965699	0.021206	Nonchallenged	2
ENSGALT00000043658	-1.79592	4.46703	10.8878	0.000967985	0.0212241	Nonchallenged	2
ENSGALT00000059953	1.12052	3.69703	10.8515	0.000987145	0.0215953	Nonchallenged	2
ENSGALT00000011442	-3.30953	-0.035637	10.8501	0.000987883	0.0215953	Nonchallenged	2
ENSGALT00000042351	2.32833	1.71276	10.8426	0.000991898	0.0216505	Nonchallenged	2
ENSGALT00000060434	-1.21115	3.15574	10.8165	0.001006	0.0219254	Nonchallenged	2
ENSGALT00000067323	-1.51765	3.0995	10.8077	0.00101081	0.0219972	Nonchallenged	2
ENSGALT00000045442	2.39232	1.87526	10.794	0.0010183	0.0220958	Nonchallenged	2
ENSGALT00000055741	1.54731	5.933	10.7918	0.0010195	0.0220958	Nonchallenged	2
ENSGALT00000049715	1.32567	7.22275	10.7888	0.00102114	0.0220958	Nonchallenged	2
ENSGALT00000024990	0.874924	6.53201	10.7883	0.00102142	0.0220958	Nonchallenged	2
ENSGALT00000045674	1.21959	4.11934	10.7639	0.00103497	0.0223557	Nonchallenged	2
ENSGALT00000036018	1.81752	3.5985	10.7571	0.00103881	0.0223828	Nonchallenged	2
ENSGALT00000068924	2.47199	1.81627	10.7562	0.0010393	0.0223828	Nonchallenged	2
ENSGALT00000009612	-1.22757	5.8432	10.7482	0.00104382	0.0224467	Nonchallenged	2
ENSGALT00000027995	-0.857623	5.50074	10.7438	0.00104628	0.0224665	Nonchallenged	2
ENSGALT00000057109	2.76929	1.89592	10.7316	0.00105322	0.0225419	Nonchallenged	2
ENSGALT00000062679	-1.19455	4.64497	10.728	0.00105527	0.0225419	Nonchallenged	2
ENSGALT00000060845	-3.27711	0.28742	10.7278	0.00105536	0.0225419	Nonchallenged	2
ENSGALT00000003565	-0.696992	6.17388	10.7267	0.001056	0.0225419	Nonchallenged	2
ENSGALT00000024991	1.06881	4.87961	10.7233	0.00105797	0.0225508	Nonchallenged	2
ENSGALT00000036247	3.14133	1.2846	10.6889	0.00107783	0.0229405	Nonchallenged	2
ENSGALT00000032789	-0.656526	5.48399	10.6803	0.00108283	0.0230133	Nonchallenged	2
ENSGALT00000079214	-2.66432	3.89773	10.6571	0.00109651	0.0232666	Nonchallenged	2
ENSGALT00000037006	-1.05207	3.84352	10.6546	0.00109796	0.0232666	Nonchallenged	2
ENSGALT00000026450	1.09193	6.93769	10.652	0.00109955	0.0232666	Nonchallenged	2
ENSGALT00000036037	5.65004	-0.0824554	10.6402	0.00110658	0.0233814	Nonchallenged	2
ENSGALT00000064533	1.57921	2.46538	10.6314	0.00111186	0.0233981	Nonchallenged	2
ENSGALT00000058586	2.63494	2.86123	10.6312	0.00111199	0.0233981	Nonchallenged	2
ENSGALT00000073529	1.02128	4.23157	10.6291	0.00111322	0.0233981	Nonchallenged	2
ENSGALT00000059245	-2.55838	1.33196	10.6253	0.00111551	0.0233981	Nonchallenged	2
ENSGALT00000011752	0.927024	6.42919	10.6246	0.00111594	0.0233981	Nonchallenged	2
ENSGALT00000038149	0.720031	4.88164	10.6228	0.00111703	0.0233981	Nonchallenged	2
ENSGALT00000083128	5.08936	0.0849401	10.6173	0.00112035	0.0234043	Nonchallenged	2
ENSGALT00000065980	1.09842	5.84309	10.6169	0.00112056	0.0234043	Nonchallenged	2
ENSGALT00000043430	1.83624	3.3588	10.6143	0.00112216	0.0234043	Nonchallenged	2
ENSGALT00000017642	-1.08343	3.22822	10.6057	0.00112738	0.0234795	Nonchallenged	2
ENSGALT00000076501	2.56355	1.09272	10.6012	0.00113013	0.0235031	Nonchallenged	2
ENSGALT00000003324	1.56577	3.05966	10.5922	0.00113564	0.0235839	Nonchallenged	2
ENSGALT00000024861	-0.992972	3.65212	10.5886	0.00113789	0.0235971	Nonchallenged	2
ENSGALT00000032639	-2.59056	1.14331	10.5806	0.00114284	0.0236658	Nonchallenged	2
ENSGALT00000044802	1.82043	2.54269	10.5767	0.00114521	0.0236813	Nonchallenged	2
ENSGALT00000016805	-1.70412	0.822291	10.5671	0.00115119	0.0237321	Nonchallenged	2
ENSGALT00000059459	-0.807624	4.29514	10.5621	0.00115432	0.0237321	Nonchallenged	2
ENSGALT00000002709	-1.16398	3.79788	10.5575	0.00115716	0.0237321	Nonchallenged	2
ENSGALT00000020905	1.57042	1.87329	10.5572	0.00115738	0.0237321	Nonchallenged	2
ENSGALT00000079991	-1.27363	2.1418	10.5563	0.00115791	0.0237321	Nonchallenged	2
ENSGALT00000086157	-1.73418	1.47902	10.5534	0.00115974	0.0237321	Nonchallenged	2
ENSGALT00000026389	-1.47857	6.78851	10.5526	0.00116025	0.0237321	Nonchallenged	2
ENSGALT00000033528	-1.31103	8.27024	10.5518	0.00116073	0.0237321	Nonchallenged	2
ENSGALT00000025493	1.09953	3.69807	10.5468	0.00116386	0.0237628	Nonchallenged	2
ENSGALT00000057640	1.81526	3.9412	10.5293	0.00117498	0.0239236	Nonchallenged	2
ENSGALT00000047248	0.717816	6.68477	10.5292	0.00117503	0.0239236	Nonchallenged	2
ENSGALT00000078145	0.937655	5.77789	10.5149	0.00118413	0.0240752	Nonchallenged	2
ENSGALT00000080875	0.934668	6.2044	10.5092	0.00118781	0.0241161	Nonchallenged	2
ENSGALT00000007533	2.23943	2.17937	10.5045	0.00119083	0.0241438	Nonchallenged	2
ENSGALT00000005583	1.4679	3.93634	10.4947	0.00119718	0.0242184	Nonchallenged	2
ENSGALT00000076383	5.12289	1.17409	10.4937	0.00119784	0.0242184	Nonchallenged	2
ENSGALT00000044493	1.36219	8.61899	10.4891	0.00120079	0.0242443	Nonchallenged	2
ENSGALT00000075953	-3.3989	0.628908	10.4842	0.00120401	0.0242757	Nonchallenged	2
ENSGALT00000023956	2.85246	2.20505	10.4789	0.00120749	0.0242906	Nonchallenged	2
ENSGALT00000047177	2.1994	1.95305	10.4772	0.00120854	0.0242906	Nonchallenged	2
ENSGALT00000087961	0.885256	3.56328	10.4754	0.00120977	0.0242906	Nonchallenged	2
ENSGALT00000055395	-1.47303	4.74166	10.4557	0.00122269	0.0245163	Nonchallenged	2
ENSGALT00000047174	1.82131	2.09861	10.449	0.00122718	0.0245664	Nonchallenged	2
ENSGALT00000089391	1.51908	3.60862	10.4469	0.00122857	0.0245664	Nonchallenged	2
ENSGALT00000004817	-1.19626	6.29243	10.4437	0.0012307	0.0245751	Nonchallenged	2
ENSGALT00000066202	0.868846	5.40967	10.4251	0.00124315	0.0247616	Nonchallenged	2
ENSGALT00000013870	-3.49628	-0.215788	10.4229	0.00124464	0.0247616	Nonchallenged	2
ENSGALT00000042987	5.00668	0.237011	10.4221	0.00124515	0.0247616	Nonchallenged	2
ENSGALT00000021387	-1.28953	4.56212	10.4119	0.00125205	0.0248649	Nonchallenged	2
ENSGALT00000081641	0.721466	8.10112	10.4083	0.00125448	0.024879	Nonchallenged	2
ENSGALT00000016155	-1.43919	3.24446	10.4031	0.00125806	0.0249162	Nonchallenged	2
ENSGALT00000043176	1.68111	4.45405	10.3944	0.00126396	0.0249989	Nonchallenged	2
ENSGALT00000025294	-1.23167	5.33569	10.388	0.00126835	0.0249997	Nonchallenged	2
ENSGALT00000076794	2.1232	1.53507	10.3873	0.00126887	0.0249997	Nonchallenged	2
ENSGALT00000088883	1.3507	4.22727	10.3869	0.00126916	0.0249997	Nonchallenged	2
ENSGALT00000004173	2.06118	1.88473	10.3701	0.00128071	0.0251931	Nonchallenged	2
ENSGALT00000057421	2.11468	1.88856	10.3662	0.00128342	0.0252123	Nonchallenged	2
ENSGALT00000032445	1.00921	4.50494	10.3544	0.00129169	0.0253405	Nonchallenged	2
ENSGALT00000051501	5.62462	0.237548	10.348	0.00129618	0.0253943	Nonchallenged	2
ENSGALT00000058924	-4.38997	0.114681	10.3323	0.00130719	0.0255503	Nonchallenged	2
ENSGALT00000043760	1.22795	5.45547	10.3317	0.00130766	0.0255503	Nonchallenged	2
ENSGALT00000021403	-0.851617	8.80172	10.3278	0.00131042	0.0255698	Nonchallenged	2
ENSGALT00000003058	2.2033	1.50466	10.3206	0.0013155	0.0256346	Nonchallenged	2
ENSGALT00000067341	-2.03332	0.926157	10.2774	0.00134668	0.026207	Nonchallenged	2
ENSGALT00000004742	-1.47301	2.94216	10.2709	0.00135141	0.026264	Nonchallenged	2
ENSGALT00000046561	1.05189	3.89224	10.2662	0.00135488	0.0262962	Nonchallenged	2
ENSGALT00000004960	1.63741	2.62048	10.2595	0.00135984	0.0263408	Nonchallenged	2
ENSGALT00000085932	-1.53398	2.98266	10.2582	0.0013608	0.0263408	Nonchallenged	2
ENSGALT00000076372	3.00241	0.753223	10.2491	0.00136752	0.0264357	Nonchallenged	2
ENSGALT00000064838	0.917955	4.94789	10.2457	0.00137	0.0264485	Nonchallenged	2
ENSGALT00000056201	1.23697	4.92499	10.2407	0.00137374	0.0264855	Nonchallenged	2
ENSGALT00000047444	-3.31006	-0.0951043	10.2325	0.00137985	0.0265681	Nonchallenged	2
ENSGALT00000051815	1.21586	3.45607	10.2155	0.00139267	0.0267793	Nonchallenged	2
ENSGALT00000027729	2.83287	3.60093	10.2036	0.00140171	0.0269176	Nonchallenged	2
ENSGALT00000090298	1.44473	4.27395	10.2009	0.00140372	0.0269206	Nonchallenged	2
ENSGALT00000074732	-1.13464	5.55232	10.1837	0.00141688	0.0271156	Nonchallenged	2
ENSGALT00000030996	4.72936	0.0376955	10.1827	0.00141761	0.0271156	Nonchallenged	2
ENSGALT00000009316	2.58215	1.22236	10.1726	0.00142541	0.027229	Nonchallenged	2
ENSGALT00000077234	-2.23937	8.57948	10.1454	0.00144661	0.0275976	Nonchallenged	2
ENSGALT00000024312	1.62031	2.48016	10.139	0.00145161	0.0276567	Nonchallenged	2
ENSGALT00000011592	0.881108	4.82769	10.1296	0.00145909	0.0277444	Nonchallenged	2
ENSGALT00000070644	-0.97879	4.98335	10.1284	0.00146003	0.0277444	Nonchallenged	2
ENSGALT00000074022	-2.29334	10.5534	10.1249	0.00146279	0.0277606	Nonchallenged	2
ENSGALT00000018328	0.69314	7.85102	10.1112	0.00147369	0.0278836	Nonchallenged	2
ENSGALT00000056725	4.87518	0.568167	10.1097	0.00147494	0.0278836	Nonchallenged	2
ENSGALT00000061830	-4.22306	-0.163669	10.1077	0.00147649	0.0278836	Nonchallenged	2
ENSGALT00000055252	-0.790183	7.69613	10.1072	0.00147694	0.0278836	Nonchallenged	2
ENSGALT00000074373	-3.27282	0.214055	10.1031	0.00148018	0.0279083	Nonchallenged	2
ENSGALT00000074479	1.6131	3.85346	10.1006	0.00148218	0.02791	Nonchallenged	2
ENSGALT00000075721	-2.80872	0.374935	10.078	0.00150051	0.0282185	Nonchallenged	2
ENSGALT00000022137	0.905176	5.94073	10.0741	0.00150365	0.0282185	Nonchallenged	2
ENSGALT00000043657	-1.4066	5.93578	10.0717	0.00150564	0.0282185	Nonchallenged	2
ENSGALT00000015270	-1.86211	1.40932	10.0691	0.00150777	0.0282185	Nonchallenged	2
ENSGALT00000059107	-2.09881	0.91426	10.0685	0.00150827	0.0282185	Nonchallenged	2
ENSGALT00000018177	-1.56934	4.75475	10.0402	0.00153157	0.0285813	Nonchallenged	2
ENSGALT00000048218	1.82691	3.72307	10.0369	0.00153439	0.0285813	Nonchallenged	2
ENSGALT00000044328	2.87944	0.927905	10.0317	0.00153867	0.0285813	Nonchallenged	2
ENSGALT00000015038	0.905772	5.00936	10.0301	0.00154	0.0285813	Nonchallenged	2
ENSGALT00000020389	-1.06562	5.18629	10.0295	0.00154052	0.0285813	Nonchallenged	2
ENSGALT00000055435	-1.44796	2.79559	10.0286	0.00154132	0.0285813	Nonchallenged	2
ENSGALT00000043482	1.91043	2.98089	10.0284	0.00154143	0.0285813	Nonchallenged	2
ENSGALT00000065252	4.94716	-0.170419	10.0237	0.00154536	0.0285912	Nonchallenged	2
ENSGALT00000070611	1.87281	1.66627	10.0213	0.00154744	0.0285912	Nonchallenged	2
ENSGALT00000063766	-1.03377	4.8718	10.0208	0.00154786	0.0285912	Nonchallenged	2
ENSGALT00000008834	4.96872	0.143587	10.0106	0.00155644	0.0286531	Nonchallenged	2
ENSGALT00000048154	5.17728	-0.200549	10.0103	0.00155668	0.0286531	Nonchallenged	2
ENSGALT00000019001	1.38688	7.19966	10.0098	0.00155713	0.0286531	Nonchallenged	2
ENSGALT00000044087	-1.87221	7.14137	9.99146	0.00157268	0.0289027	Nonchallenged	2
ENSGALT00000070091	1.18006	3.99237	9.98811	0.00157554	0.0289163	Nonchallenged	2
ENSGALT00000058975	1.046	5.25303	9.98594	0.0015774	0.0289163	Nonchallenged	2
ENSGALT00000013697	1.21517	6.63463	9.97388	0.00158777	0.0290447	Nonchallenged	2
ENSGALT00000071980	4.77451	-0.0455007	9.97301	0.00158852	0.0290447	Nonchallenged	2
ENSGALT00000006471	0.684292	6.66698	9.97083	0.00159039	0.0290447	Nonchallenged	2
ENSGALT00000075311	-1.04956	3.77	9.9675	0.00159328	0.0290609	Nonchallenged	2
ENSGALT00000009968	1.41146	4.88086	9.95172	0.00160699	0.0292742	Nonchallenged	2
ENSGALT00000065925	-0.962659	6.95617	9.94317	0.00161447	0.0293376	Nonchallenged	2
ENSGALT00000089421	-2.21841	1.87908	9.94272	0.00161487	0.0293376	Nonchallenged	2
ENSGALT00000014738	0.982635	7.43548	9.94083	0.00161653	0.0293376	Nonchallenged	2
ENSGALT00000075249	-1.2106	2.66613	9.9157	0.00163875	0.0297039	Nonchallenged	2
ENSGALT00000017485	1.34206	6.45085	9.89626	0.00165615	0.0299604	Nonchallenged	2
ENSGALT00000024924	-1.47288	7.34637	9.89529	0.00165703	0.0299604	Nonchallenged	2
ENSGALT00000070725	-2.74574	1.29045	9.88119	0.00166977	0.0301533	Nonchallenged	2
ENSGALT00000024240	-0.652817	7.72581	9.87734	0.00167327	0.030179	Nonchallenged	2
ENSGALT00000016006	-3.20803	-0.0409276	9.85855	0.00169045	0.0304511	Nonchallenged	2
ENSGALT00000050747	-1.32959	6.73748	9.85024	0.0016981	0.0305153	Nonchallenged	2
ENSGALT00000066953	1.2231	4.36756	9.84811	0.00170006	0.0305153	Nonchallenged	2
ENSGALT00000059272	1.16634	4.48408	9.8456	0.00170239	0.0305153	Nonchallenged	2
ENSGALT00000026137	-1.28502	5.63387	9.84558	0.00170241	0.0305153	Nonchallenged	2
ENSGALT00000043109	2.30329	1.91413	9.83689	0.00171047	0.030622	Nonchallenged	2
ENSGALT00000055895	-1.43311	3.62399	9.82554	0.00172105	0.0307577	Nonchallenged	2
ENSGALT00000013930	1.21852	5.59553	9.82344	0.00172302	0.0307577	Nonchallenged	2
ENSGALT00000063331	4.84118	-0.256847	9.82197	0.0017244	0.0307577	Nonchallenged	2
ENSGALT00000068652	2.48329	4.98268	9.81194	0.00173383	0.0308533	Nonchallenged	2
ENSGALT00000069213	0.787158	4.87048	9.81087	0.00173484	0.0308533	Nonchallenged	2
ENSGALT00000058240	0.885493	5.4057	9.80737	0.00173814	0.0308533	Nonchallenged	2
ENSGALT00000063366	-3.18488	-0.177725	9.80726	0.00173824	0.0308533	Nonchallenged	2
ENSGALT00000022671	-2.50167	1.60338	9.80175	0.00174346	0.0309082	Nonchallenged	2
ENSGALT00000026323	-1.50651	1.60579	9.78619	0.00175827	0.0311075	Nonchallenged	2
ENSGALT00000037951	1.16134	5.68142	9.78545	0.00175898	0.0311075	Nonchallenged	2
ENSGALT00000067760	1.58581	2.39048	9.77316	0.00177078	0.031278	Nonchallenged	2
ENSGALT00000052923	-3.65474	0.0136181	9.76655	0.00177716	0.0313526	Nonchallenged	2
ENSGALT00000061315	3.62244	1.34309	9.7628	0.00178078	0.0313785	Nonchallenged	2
ENSGALT00000090263	-0.760276	5.11233	9.75932	0.00178415	0.0313998	Nonchallenged	2
ENSGALT00000064380	0.841156	4.98811	9.73106	0.0018118	0.0318479	Nonchallenged	2
ENSGALT00000088239	4.90326	-0.0575387	9.72509	0.0018177	0.0319129	Nonchallenged	2
ENSGALT00000045529	1.01151	9.19668	9.70726	0.00183541	0.0321476	Nonchallenged	2
ENSGALT00000073633	-1.52285	5.40898	9.70719	0.00183549	0.0321476	Nonchallenged	2
ENSGALT00000056821	-1.83616	4.48967	9.69668	0.00184601	0.032293	Nonchallenged	2
ENSGALT00000068854	4.84716	-0.12883	9.68991	0.00185283	0.0323733	Nonchallenged	2
ENSGALT00000066768	1.68943	10.4223	9.68515	0.00185763	0.0324182	Nonchallenged	2
ENSGALT00000043252	-1.21519	2.86494	9.66969	0.00187333	0.0326529	Nonchallenged	2
ENSGALT00000019422	0.716778	6.82995	9.66391	0.00187924	0.0326958	Nonchallenged	2
ENSGALT00000058710	-1.35002	3.52589	9.66288	0.00188028	0.0326958	Nonchallenged	2
ENSGALT00000049492	-4.27792	-0.288278	9.65403	0.00188936	0.0328144	Nonchallenged	2
ENSGALT00000015480	-0.80069	3.89723	9.624	0.00192051	0.0333156	Nonchallenged	2
ENSGALT00000019972	1.22603	8.54277	9.61952	0.0019252	0.0333456	Nonchallenged	2
ENSGALT00000022856	0.70831	8.33072	9.61797	0.00192683	0.0333456	Nonchallenged	2
ENSGALT00000011110	-2.45402	0.729135	9.609	0.00193626	0.0334689	Nonchallenged	2
ENSGALT00000047587	-1.47208	3.36266	9.60352	0.00194204	0.0334939	Nonchallenged	2
ENSGALT00000084572	0.992844	5.28516	9.60327	0.00194231	0.0334939	Nonchallenged	2
ENSGALT00000034294	2.72695	1.33083	9.59548	0.00195057	0.0335964	Nonchallenged	2
ENSGALT00000047649	1.38625	7.55353	9.59167	0.00195462	0.0336264	Nonchallenged	2
ENSGALT00000025834	-1.14744	6.54701	9.58106	0.00196595	0.0337201	Nonchallenged	2
ENSGALT00000063445	0.79978	7.44371	9.58079	0.00196624	0.0337201	Nonchallenged	2
ENSGALT00000056883	-2.40108	0.45381	9.57823	0.00196898	0.0337201	Nonchallenged	2
ENSGALT00000011578	-1.13367	6.4451	9.57709	0.0019702	0.0337201	Nonchallenged	2
ENSGALT00000080286	3.04982	0.790532	9.57436	0.00197314	0.0337201	Nonchallenged	2
ENSGALT00000049893	1.7894	3.03555	9.57357	0.00197398	0.0337201	Nonchallenged	2
ENSGALT00000050172	-2.03832	5.30156	9.56614	0.00198199	0.0337952	Nonchallenged	2
ENSGALT00000004147	-1.46858	6.87623	9.56346	0.00198488	0.0337952	Nonchallenged	2
ENSGALT00000035062	1.03729	4.1573	9.5582	0.00199058	0.0337952	Nonchallenged	2
ENSGALT00000003868	-2.51481	2.75934	9.55703	0.00199185	0.0337952	Nonchallenged	2
ENSGALT00000087064	-2.02201	0.898296	9.55669	0.00199222	0.0337952	Nonchallenged	2
ENSGALT00000004220	-1.12975	9.16666	9.55659	0.00199233	0.0337952	Nonchallenged	2
ENSGALT00000079896	3.25284	0.816299	9.55326	0.00199595	0.0337973	Nonchallenged	2
ENSGALT00000042960	1.42744	5.60357	9.55204	0.00199727	0.0337973	Nonchallenged	2
ENSGALT00000037587	-1.15379	6.62945	9.54728	0.00200246	0.0337973	Nonchallenged	2
ENSGALT00000072425	-3.68221	-0.0916741	9.54556	0.00200433	0.0337973	Nonchallenged	2
ENSGALT00000002157	4.44657	0.473678	9.54387	0.00200618	0.0337973	Nonchallenged	2
ENSGALT00000048021	1.37034	8.77848	9.54367	0.0020064	0.0337973	Nonchallenged	2
ENSGALT00000082471	-1.45467	6.29803	9.53685	0.00201387	0.0338838	Nonchallenged	2
ENSGALT00000003357	-1.66141	4.56266	9.52926	0.00202221	0.0339737	Nonchallenged	2
ENSGALT00000070536	-1.62907	2.70575	9.52775	0.00202388	0.0339737	Nonchallenged	2
ENSGALT00000062681	0.827281	7.74468	9.51894	0.00203362	0.0340977	Nonchallenged	2
ENSGALT00000053545	2.68945	0.534883	9.49423	0.00206119	0.0344336	Nonchallenged	2
ENSGALT00000089806	1.75423	1.25381	9.49412	0.00206132	0.0344336	Nonchallenged	2
ENSGALT00000027945	0.746886	5.15451	9.4941	0.00206134	0.0344336	Nonchallenged	2
ENSGALT00000015516	-0.693037	5.20548	9.49251	0.00206313	0.0344336	Nonchallenged	2
ENSGALT00000002314	-2.24561	1.43312	9.48291	0.00207395	0.0345746	Nonchallenged	2
ENSGALT00000056164	-4.64971	-0.367953	9.47652	0.00208118	0.0346351	Nonchallenged	2
ENSGALT00000072192	0.805504	5.41563	9.4755	0.00208235	0.0346351	Nonchallenged	2
ENSGALT00000056579	-0.871983	4.77915	9.46721	0.00209178	0.034751	Nonchallenged	2
ENSGALT00000054451	-2.0493	1.71489	9.46356	0.00209594	0.034751	Nonchallenged	2
ENSGALT00000021332	0.748938	8.68097	9.462	0.00209772	0.034751	Nonchallenged	2
ENSGALT00000013309	1.07635	5.18019	9.46099	0.00209888	0.034751	Nonchallenged	2
ENSGALT00000081470	0.756919	4.5855	9.44674	0.00211525	0.0349823	Nonchallenged	2
ENSGALT00000001753	-0.987238	3.39592	9.43814	0.00212519	0.0351067	Nonchallenged	2
ENSGALT00000037792	-1.84899	5.00072	9.42804	0.00213693	0.0352605	Nonchallenged	2
ENSGALT00000068933	-2.29895	0.0365097	9.42408	0.00214154	0.0352966	Nonchallenged	2
ENSGALT00000005333	0.853976	5.95493	9.41105	0.00215682	0.0355081	Nonchallenged	2
ENSGALT00000000423	2.65451	1.81331	9.40319	0.00216609	0.035602	Nonchallenged	2
ENSGALT00000058953	1.29353	3.43848	9.4009	0.00216879	0.035602	Nonchallenged	2
ENSGALT00000054621	-0.702137	6.47304	9.39999	0.00216987	0.035602	Nonchallenged	2
ENSGALT00000083431	1.45851	1.48722	9.39695	0.00217347	0.0356209	Nonchallenged	2
ENSGALT00000018327	0.734521	5.75735	9.3751	0.00219953	0.0359825	Nonchallenged	2
ENSGALT00000050615	-1.93348	1.57232	9.3743	0.00220048	0.0359825	Nonchallenged	2
ENSGALT00000017329	1.32817	6.9747	9.36753	0.00220863	0.0360751	Nonchallenged	2
ENSGALT00000039123	1.85053	1.41095	9.35247	0.00222686	0.0363126	Nonchallenged	2
ENSGALT00000047184	-3.21397	0.578641	9.34899	0.00223109	0.0363126	Nonchallenged	2
ENSGALT00000088624	3.09978	0.53111	9.34754	0.00223285	0.0363126	Nonchallenged	2
ENSGALT00000057455	0.820432	3.6792	9.34728	0.00223316	0.0363126	Nonchallenged	2
ENSGALT00000053759	5.18508	-0.453838	9.34173	0.00223994	0.0363634	Nonchallenged	2
ENSGALT00000010119	0.824563	8.28784	9.34062	0.00224129	0.0363634	Nonchallenged	2
ENSGALT00000045094	1.46374	4.40544	9.33825	0.0022442	0.0363701	Nonchallenged	2
ENSGALT00000011945	-0.595978	6.8005	9.33479	0.00224843	0.0363981	Nonchallenged	2
ENSGALT00000071948	1.85062	2.99547	9.33223	0.00225158	0.0364084	Nonchallenged	2
ENSGALT00000083558	-1.92882	1.7476	9.32361	0.0022622	0.0365395	Nonchallenged	2
ENSGALT00000072590	3.05283	1.01174	9.31069	0.00227821	0.0367573	Nonchallenged	2
ENSGALT00000054741	-2.74444	2.47806	9.30782	0.00228178	0.036774	Nonchallenged	2
ENSGALT00000036747	2.33312	0.781302	9.30021	0.00229127	0.0368533	Nonchallenged	2
ENSGALT00000089244	-1.15483	4.84219	9.29982	0.00229176	0.0368533	Nonchallenged	2
ENSGALT00000049520	0.700002	7.45795	9.29459	0.00229831	0.0369178	Nonchallenged	2
ENSGALT00000013975	-1.38175	4.60787	9.29241	0.00230106	0.036921	Nonchallenged	2
ENSGALT00000045265	1.44203	4.26991	9.28251	0.00231352	0.0370801	Nonchallenged	2
ENSGALT00000000956	0.781708	7.78983	9.26858	0.00233118	0.0373169	Nonchallenged	2
ENSGALT00000080983	-1.03507	7.41783	9.26569	0.00233487	0.0373169	Nonchallenged	2
ENSGALT00000003334	0.912566	4.58856	9.2648	0.00233599	0.0373169	Nonchallenged	2
ENSGALT00000017917	1.35318	4.37146	9.25236	0.00235192	0.0375192	Nonchallenged	2
ENSGALT00000076481	1.12092	4.70162	9.25088	0.00235382	0.0375192	Nonchallenged	2
ENSGALT00000033054	4.58089	-0.299551	9.23599	0.00237304	0.0377841	Nonchallenged	2
ENSGALT00000007813	1.01528	6.79776	9.22968	0.00238123	0.037873	Nonchallenged	2
ENSGALT00000081985	1.00945	6.19771	9.2212	0.00239229	0.0380073	Nonchallenged	2
ENSGALT00000003571	-0.686392	6.42142	9.21866	0.00239561	0.0380186	Nonchallenged	2
ENSGALT00000014555	-1.52118	6.88567	9.21602	0.00239907	0.0380319	Nonchallenged	2
ENSGALT00000063034	4.81749	0.000500256	9.21168	0.00240476	0.0380806	Nonchallenged	2
ENSGALT00000059708	-0.600965	5.86906	9.20461	0.00241406	0.0381863	Nonchallenged	2
ENSGALT00000024977	-2.50784	0.812524	9.19047	0.00243278	0.0384406	Nonchallenged	2
ENSGALT00000016224	2.10476	0.99332	9.18345	0.00244213	0.0385464	Nonchallenged	2
ENSGALT00000016930	0.65488	6.13677	9.17065	0.00245927	0.0387743	Nonchallenged	2
ENSGALT00000080308	-1.66381	2.65062	9.16869	0.0024619	0.0387743	Nonchallenged	2
ENSGALT00000078128	1.48446	4.66812	9.15704	0.00247763	0.0389798	Nonchallenged	2
ENSGALT00000033666	4.6892	-0.229789	9.15149	0.00248515	0.0390343	Nonchallenged	2
ENSGALT00000018269	1.96819	6.64477	9.14889	0.00248868	0.0390343	Nonchallenged	2
ENSGALT00000005641	1.20419	4.07058	9.14855	0.00248915	0.0390343	Nonchallenged	2
ENSGALT00000036719	7.36914	1.25857	9.14653	0.0024919	0.0390353	Nonchallenged	2
ENSGALT00000009238	-1.83956	1.05106	9.12589	0.00252018	0.0394183	Nonchallenged	2
ENSGALT00000043880	0.798191	5.23087	9.12473	0.00252178	0.0394183	Nonchallenged	2
ENSGALT00000006632	0.722512	5.85871	9.12233	0.00252508	0.0394276	Nonchallenged	2
ENSGALT00000012618	-1.47411	4.77381	9.11715	0.00253225	0.0394971	Nonchallenged	2
ENSGALT00000049764	1.28208	5.45866	9.1091	0.00254341	0.0396287	Nonchallenged	2
ENSGALT00000075657	-1.50119	2.04479	9.10614	0.00254753	0.0396504	Nonchallenged	2
ENSGALT00000072258	-1.6069	4.3614	9.09391	0.00256462	0.0398636	Nonchallenged	2
ENSGALT00000027973	1.57023	2.25677	9.09242	0.00256671	0.0398636	Nonchallenged	2
ENSGALT00000083027	0.621335	8.14687	9.08841	0.00257234	0.0398755	Nonchallenged	2
ENSGALT00000086620	-2.33718	0.933025	9.08797	0.00257297	0.0398755	Nonchallenged	2
ENSGALT00000065566	1.36527	8.90688	9.07164	0.00259605	0.0401575	Nonchallenged	2
ENSGALT00000014667	0.742316	6.90823	9.07007	0.00259827	0.0401575	Nonchallenged	2
ENSGALT00000066497	-1.4146	3.42219	9.06876	0.00260013	0.0401575	Nonchallenged	2
ENSGALT00000046580	2.13818	1.71625	9.0673	0.00260222	0.0401575	Nonchallenged	2
ENSGALT00000071495	3.2504	0.933302	9.06415	0.0026067	0.0401575	Nonchallenged	2
ENSGALT00000001589	1.04281	4.62558	9.06342	0.00260774	0.0401575	Nonchallenged	2
ENSGALT00000043845	4.7691	0.831899	9.04649	0.002632	0.0404883	Nonchallenged	2
ENSGALT00000013696	-1.04436	4.66525	9.01999	0.00267042	0.0410359	Nonchallenged	2
ENSGALT00000009358	1.00819	4.6568	9.01617	0.00267601	0.0410784	Nonchallenged	2
ENSGALT00000007244	-0.943091	5.72225	9.00541	0.00269182	0.0412347	Nonchallenged	2
ENSGALT00000054372	-1.05803	6.8339	9.00537	0.00269187	0.0412347	Nonchallenged	2
ENSGALT00000025259	0.903646	5.58736	9.00168	0.00269731	0.0412746	Nonchallenged	2
ENSGALT00000015334	3.545	0.346986	8.99577	0.00270605	0.0413647	Nonchallenged	2
ENSGALT00000013199	0.931905	6.04819	8.98155	0.00272719	0.041644	Nonchallenged	2
ENSGALT00000025103	-1.40508	3.54902	8.96008	0.00275943	0.0420922	Nonchallenged	2
ENSGALT00000017236	-1.47057	6.93783	8.95649	0.00276486	0.0421216	Nonchallenged	2
ENSGALT00000072944	1.75949	1.20474	8.95497	0.00276716	0.0421216	Nonchallenged	2
ENSGALT00000080410	1.84586	1.32932	8.94563	0.00278134	0.0422932	Nonchallenged	2
ENSGALT00000063082	-1.6239	1.97763	8.92316	0.00281576	0.0427719	Nonchallenged	2
ENSGALT00000088245	-1.49664	4.90195	8.91917	0.00282193	0.0428144	Nonchallenged	2
ENSGALT00000041239	-1.16989	6.75407	8.91732	0.00282478	0.0428144	Nonchallenged	2
ENSGALT00000069037	-0.993907	5.61312	8.91564	0.00282739	0.0428144	Nonchallenged	2
ENSGALT00000089410	-3.28936	0.186786	8.90552	0.0028431	0.0430075	Nonchallenged	2
ENSGALT00000053685	-0.946474	5.22206	8.89566	0.00285849	0.0431952	Nonchallenged	2
ENSGALT00000069927	1.34582	3.19745	8.88863	0.00286951	0.0433168	Nonchallenged	2
ENSGALT00000086688	1.31437	2.91638	8.87369	0.0028931	0.0436222	Nonchallenged	2
ENSGALT00000022348	3.17372	0.218256	8.87202	0.00289574	0.0436222	Nonchallenged	2
ENSGALT00000083763	4.93643	0.00471048	8.86904	0.00290048	0.0436483	Nonchallenged	2
ENSGALT00000067594	1.14583	4.60781	8.86052	0.00291405	0.0437603	Nonchallenged	2
ENSGALT00000010633	1.19389	5.12176	8.8576	0.00291872	0.0437603	Nonchallenged	2
ENSGALT00000089640	1.66081	1.9561	8.85698	0.0029197	0.0437603	Nonchallenged	2
ENSGALT00000086955	1.39494	4.15222	8.85682	0.00291996	0.0437603	Nonchallenged	2
ENSGALT00000014679	-1.18449	2.98428	8.85198	0.00292771	0.0438312	Nonchallenged	2
ENSGALT00000056155	1.47973	6.64037	8.84914	0.00293227	0.0438544	Nonchallenged	2
ENSGALT00000081628	-1.93403	0.869038	8.83706	0.00295175	0.0440631	Nonchallenged	2
ENSGALT00000018317	0.587067	6.1321	8.83672	0.00295229	0.0440631	Nonchallenged	2
ENSGALT00000002974	1.12296	3.46679	8.83228	0.00295948	0.0441251	Nonchallenged	2
ENSGALT00000081192	1.13896	6.23995	8.8279	0.00296659	0.0441858	Nonchallenged	2
ENSGALT00000031937	-0.675393	5.31332	8.81999	0.00297948	0.0442979	Nonchallenged	2
ENSGALT00000046614	-0.64766	5.54559	8.81954	0.00298022	0.0442979	Nonchallenged	2
ENSGALT00000071669	0.930387	7.03203	8.81528	0.00298718	0.0443561	Nonchallenged	2
ENSGALT00000006200	-2.44711	0.341517	8.80832	0.0029986	0.0444803	Nonchallenged	2
ENSGALT00000089819	4.85469	0.161411	8.80512	0.00300387	0.0445129	Nonchallenged	2
ENSGALT00000062388	2.77542	1.21586	8.79617	0.00301864	0.0446462	Nonchallenged	2
ENSGALT00000063292	0.688256	7.99846	8.79329	0.0030234	0.0446462	Nonchallenged	2
ENSGALT00000014401	0.742689	5.30553	8.79279	0.00302423	0.0446462	Nonchallenged	2
ENSGALT00000069909	2.09602	3.20111	8.79224	0.00302514	0.0446462	Nonchallenged	2
ENSGALT00000067693	0.940451	4.40747	8.78274	0.00304094	0.0448073	Nonchallenged	2
ENSGALT00000073354	0.635348	5.2681	8.78197	0.00304223	0.0448073	Nonchallenged	2
ENSGALT00000069751	-1.25556	4.82674	8.77463	0.00305449	0.0449424	Nonchallenged	2
ENSGALT00000010457	1.72767	1.9713	8.77211	0.00305871	0.044959	Nonchallenged	2
ENSGALT00000085155	1.62615	2.63439	8.76751	0.00306644	0.0450271	Nonchallenged	2
ENSGALT00000085818	-1.26462	3.25647	8.76195	0.0030758	0.045119	Nonchallenged	2
ENSGALT00000004369	-3.17171	1.96303	8.75585	0.00308611	0.0452245	Nonchallenged	2
ENSGALT00000024072	-0.908318	5.30078	8.75045	0.00309526	0.0453129	Nonchallenged	2
ENSGALT00000009827	3.32792	0.835814	8.7316	0.00312742	0.0457378	Nonchallenged	2
ENSGALT00000061465	0.866867	4.59384	8.72748	0.00313449	0.0457935	Nonchallenged	2
ENSGALT00000002214	1.53129	3.83335	8.72571	0.00313753	0.0457935	Nonchallenged	2
ENSGALT00000070714	-1.54087	2.10925	8.71416	0.00315748	0.0460208	Nonchallenged	2
ENSGALT00000022420	-1.05549	4.93754	8.71303	0.00315944	0.0460208	Nonchallenged	2
ENSGALT00000013831	-0.568336	6.54076	8.69699	0.00318737	0.0463811	Nonchallenged	2
ENSGALT00000048074	2.11044	1.30662	8.69424	0.00319217	0.0464045	Nonchallenged	2
ENSGALT00000020302	1.01285	9.12875	8.67701	0.00322249	0.0466839	Nonchallenged	2
ENSGALT00000020297	0.916143	4.49647	8.67662	0.00322318	0.0466839	Nonchallenged	2
ENSGALT00000086907	-4.25153	-0.35767	8.67561	0.00322496	0.0466839	Nonchallenged	2
ENSGALT00000080941	1.01992	3.20355	8.67532	0.00322549	0.0466839	Nonchallenged	2
ENSGALT00000057934	1.22053	5.31241	8.67401	0.0032278	0.0466839	Nonchallenged	2
ENSGALT00000050796	0.630449	7.71591	8.67198	0.00323139	0.0466839	Nonchallenged	2
ENSGALT00000040255	0.967606	12.1222	8.66873	0.00323717	0.0466839	Nonchallenged	2
ENSGALT00000016803	0.963649	5.40997	8.66871	0.0032372	0.0466839	Nonchallenged	2
ENSGALT00000078166	-1.82191	2.64332	8.66697	0.00324029	0.0466839	Nonchallenged	2
ENSGALT00000029703	-1.07309	5.17952	8.66375	0.00324603	0.0467203	Nonchallenged	2
ENSGALT00000024171	0.996285	4.7747	8.66128	0.00325042	0.0467373	Nonchallenged	2
ENSGALT00000015455	0.708762	7.95336	8.64776	0.00327464	0.047039	Nonchallenged	2
ENSGALT00000088437	5.01849	-0.110369	8.62333	0.00331884	0.0476268	Nonchallenged	2
ENSGALT00000043751	0.941866	5.90473	8.61921	0.00332637	0.0476877	Nonchallenged	2
ENSGALT00000074408	1.08213	9.80201	8.6092	0.00334469	0.0479032	Nonchallenged	2
ENSGALT00000070872	0.78232	5.78612	8.60561	0.0033513	0.0479506	Nonchallenged	2
ENSGALT00000006634	4.49512	-0.0366412	8.60168	0.00335853	0.0480068	Nonchallenged	2
ENSGALT00000013526	1.23557	4.98759	8.59973	0.00336213	0.048011	Nonchallenged	2
ENSGALT00000067295	-1.51969	4.45894	8.59618	0.00336869	0.0480576	Nonchallenged	2
ENSGALT00000083890	-1.27829	2.51785	8.594	0.00337273	0.048068	Nonchallenged	2
ENSGALT00000036649	-1.73399	2.25511	8.58135	0.00339623	0.0483556	Nonchallenged	2
ENSGALT00000060611	4.70986	0.140266	8.5779	0.00340268	0.0483764	Nonchallenged	2
ENSGALT00000060709	-1.9734	3.3058	8.577	0.00340435	0.0483764	Nonchallenged	2
ENSGALT00000020720	0.948817	4.90606	8.57433	0.00340935	0.0484001	Nonchallenged	2
ENSGALT00000066743	-1.08777	3.87236	8.56903	0.00341929	0.0484939	Nonchallenged	2
ENSGALT00000071736	2.134	2.32376	8.56422	0.00342833	0.0485747	Nonchallenged	2
ENSGALT00000061584	-0.967319	8.54037	8.55077	0.00345376	0.0488874	Nonchallenged	2
ENSGALT00000038999	0.643789	9.22146	8.54897	0.00345717	0.048888	Nonchallenged	2
ENSGALT00000080605	1.0171	3.56277	8.54613	0.00346258	0.0489029	Nonchallenged	2
ENSGALT00000078197	-1.06452	3.29349	8.54488	0.00346495	0.0489029	Nonchallenged	2
ENSGALT00000048399	1.51587	14.4379	8.53934	0.00347552	0.048953	Nonchallenged	2
ENSGALT00000038040	-1.07486	6.25614	8.53727	0.00347947	0.048953	Nonchallenged	2
ENSGALT00000036897	1.00819	5.57241	8.53698	0.00348003	0.048953	Nonchallenged	2
ENSGALT00000073459	-4.6109	-0.233041	8.53596	0.00348197	0.048953	Nonchallenged	2
ENSGALT00000067114	-0.804532	4.50836	8.53091	0.00349166	0.0490417	Nonchallenged	2
ENSGALT00000064403	-1.39411	2.70712	8.52896	0.0034954	0.0490469	Nonchallenged	2
ENSGALT00000015418	-1.54645	7.91338	8.52516	0.00350271	0.0490736	Nonchallenged	2
ENSGALT00000013252	-0.977061	3.14372	8.52446	0.00350405	0.0490736	Nonchallenged	2
ENSGALT00000023632	1.0889	6.32413	8.521	0.00351071	0.0491196	Nonchallenged	2
ENSGALT00000076078	0.594973	5.96923	8.50923	0.0035335	0.0493396	Nonchallenged	2
ENSGALT00000026329	0.860958	5.25381	8.50686	0.00353811	0.0493396	Nonchallenged	2
ENSGALT00000021485	0.987978	3.86481	8.50645	0.00353889	0.0493396	Nonchallenged	2
ENSGALT00000022970	-1.3085	6.43213	8.50588	0.00354001	0.0493396	Nonchallenged	2
ENSGALT00000024205	-3.57247	-0.161026	8.50394	0.00354378	0.0493448	Nonchallenged	2
ENSGALT00000046927	-1.50183	3.29655	8.50115	0.00354922	0.0493732	Nonchallenged	2
ENSGALT00000031463	-0.936259	4.92975	8.49147	0.00356815	0.0495892	Nonchallenged	2
ENSGALT00000080328	1.0869	5.66847	8.48868	0.00357363	0.0495948	Nonchallenged	2
ENSGALT00000022269	-1.68931	1.87286	8.48779	0.00357539	0.0495948	Nonchallenged	2
ENSGALT00000020379	1.36225	2.70304	8.48433	0.00358219	0.0496419	Nonchallenged	2
ENSGALT00000053907	2.10404	0.907456	8.48241	0.00358597	0.0496469	Nonchallenged	2
ENSGALT00000025333	1.19455	3.17758	8.47602	0.00359859	0.049763	Nonchallenged	2
ENSGALT00000045975	1.20172	4.65624	8.47399	0.00360261	0.049763	Nonchallenged	2
ENSGALT00000078577	-2.68373	0.0683606	8.47297	0.00360462	0.049763	Nonchallenged	2
ENSGALT00000040292	1.98337	2.20293	8.467	0.00361647	0.0498503	Nonchallenged	2
ENSGALT00000076077	2.97368	0.410928	8.46633	0.00361781	0.0498503	Nonchallenged	2
ENSGALT00000084683	8.3816	6.41366	225.005	7.32276e-51	1.06451e-46	Challenged	2
ENSGALT00000074783	6.31776	4.77701	216.643	4.88301e-49	3.54921e-45	Challenged	2
ENSGALT00000084582	4.92622	4.35851	198.133	5.33627e-45	2.58578e-41	Challenged	2
ENSGALT00000052188	3.93006	6.10539	195.556	1.94861e-44	7.08175e-41	Challenged	2
ENSGALT00000010186	-4.14351	6.80763	188.312	7.42796e-43	2.15961e-39	Challenged	2
ENSGALT00000083045	4.35465	3.47395	175.144	5.56868e-40	1.3492e-36	Challenged	2
ENSGALT00000085449	5.62248	4.63884	174.617	7.25913e-40	1.50751e-36	Challenged	2
ENSGALT00000019412	2.75798	8.34192	172.518	2.08563e-39	3.78985e-36	Challenged	2
ENSGALT00000086210	9.90305	4.24359	164.469	1.19458e-37	1.92951e-34	Challenged	2
ENSGALT00000065772	-6.9811	9.20195	132.34	1.26082e-30	1.83286e-27	Challenged	2
ENSGALT00000084401	5.28567	5.57221	122.942	1.43605e-28	1.8978e-25	Challenged	2
ENSGALT00000063269	4.99701	2.2517	122.168	2.12079e-28	2.56916e-25	Challenged	2
ENSGALT00000010657	3.79881	5.6184	116.136	4.43842e-27	4.96317e-24	Challenged	2
ENSGALT00000087260	7.33495	4.56713	114.472	1.02723e-26	1.06663e-23	Challenged	2
ENSGALT00000058614	-6.32071	2.14803	114.334	1.10135e-26	1.06736e-23	Challenged	2
ENSGALT00000084827	4.83614	2.9001	113.025	2.13123e-26	1.93635e-23	Challenged	2
ENSGALT00000082899	5.29319	5.64432	110.145	9.10992e-26	7.79005e-23	Challenged	2
ENSGALT00000087010	7.34617	1.30657	97.6308	5.0414e-23	4.07149e-20	Challenged	2
ENSGALT00000066798	7.12928	1.67958	90.1983	2.15452e-21	1.64844e-18	Challenged	2
ENSGALT00000084925	5.33349	1.10982	89.9699	2.4181e-21	1.7576e-18	Challenged	2
ENSGALT00000084843	7.49064	2.1417	87.9292	6.78409e-21	4.69621e-18	Challenged	2
ENSGALT00000082473	7.03279	1.42291	87.5306	8.29876e-21	5.48359e-18	Challenged	2
ENSGALT00000017809	3.7959	5.57582	86.4893	1.40494e-20	8.8798e-18	Challenged	2
ENSGALT00000047812	-3.75592	2.69639	85.7012	2.09283e-20	1.26764e-17	Challenged	2
ENSGALT00000087876	4.22744	1.25129	82.1856	1.23887e-19	7.20378e-17	Challenged	2
ENSGALT00000087504	5.06131	1.51435	81.9782	1.37594e-19	7.69311e-17	Challenged	2
ENSGALT00000085445	4.05068	2.6526	81.5519	1.70722e-19	9.19177e-17	Challenged	2
ENSGALT00000016055	5.65235	2.74393	80.3843	3.0823e-19	1.60027e-16	Challenged	2
ENSGALT00000000328	4.98748	1.81496	79.021	6.14534e-19	3.08051e-16	Challenged	2
ENSGALT00000019418	2.11668	7.4667	78.7387	7.08926e-19	3.43522e-16	Challenged	2
ENSGALT00000054701	2.78372	4.64262	76.2288	2.52631e-18	1.18468e-15	Challenged	2
ENSGALT00000073531	4.17507	1.84727	74.432	6.27643e-18	2.85127e-15	Challenged	2
ENSGALT00000089912	3.78621	3.43162	73.5649	9.73813e-18	4.28979e-15	Challenged	2
ENSGALT00000032631	1.57858	6.08838	73.1743	1.18691e-17	5.07474e-15	Challenged	2
ENSGALT00000014307	-2.16336	4.46542	70.1896	5.38684e-17	2.23738e-14	Challenged	2
ENSGALT00000059212	-1.56734	5.55906	70.0949	5.65178e-17	2.28222e-14	Challenged	2
ENSGALT00000047912	-4.76956	2.37747	69.4723	7.74942e-17	3.04468e-14	Challenged	2
ENSGALT00000058720	2.69404	3.79291	68.9121	1.02951e-16	3.9384e-14	Challenged	2
ENSGALT00000041171	-4.15283	5.3634	68.6957	1.14894e-16	4.28259e-14	Challenged	2
ENSGALT00000047210	-7.38086	1.29145	67.9263	1.69721e-16	6.16807e-14	Challenged	2
ENSGALT00000073615	2.27516	3.34534	67.1499	2.51632e-16	8.92187e-14	Challenged	2
ENSGALT00000083470	5.55151	1.78721	66.3227	3.82823e-16	1.32502e-13	Challenged	2
ENSGALT00000083902	6.64467	0.773637	65.949	4.62753e-16	1.56443e-13	Challenged	2
ENSGALT00000067323	-4.27545	3.0995	65.8404	4.88966e-16	1.61548e-13	Challenged	2
ENSGALT00000049625	-2.85928	3.88817	64.8432	8.11012e-16	2.61993e-13	Challenged	2
ENSGALT00000055214	1.97434	7.3774	62.5014	2.66249e-15	8.41405e-13	Challenged	2
ENSGALT00000067021	3.26292	1.92728	61.6318	4.1407e-15	1.28071e-12	Challenged	2
ENSGALT00000065299	-4.33518	2.83863	59.2788	1.36846e-14	4.14443e-12	Challenged	2
ENSGALT00000072985	6.60047	1.39562	57.0007	4.35647e-14	1.29245e-11	Challenged	2
ENSGALT00000067307	4.34135	3.21298	56.7281	5.00441e-14	1.45498e-11	Challenged	2
ENSGALT00000067959	2.21408	2.61771	54.2499	1.76542e-13	5.03215e-11	Challenged	2
ENSGALT00000026498	3.65707	1.87403	53.8105	2.20788e-13	6.17231e-11	Challenged	2
ENSGALT00000051733	6.71193	0.782334	52.6318	4.02315e-13	1.10348e-10	Challenged	2
ENSGALT00000023730	-3.6895	3.82233	52.2996	4.76482e-13	1.27324e-10	Challenged	2
ENSGALT00000080405	-3.23079	3.99674	52.2781	4.81725e-13	1.27324e-10	Challenged	2
ENSGALT00000006226	3.45616	3.7085	52.0643	5.37136e-13	1.39435e-10	Challenged	2
ENSGALT00000073186	1.70886	6.09245	51.6188	6.73939e-13	1.71878e-10	Challenged	2
ENSGALT00000070131	-2.08938	6.19115	50.7407	1.05413e-12	2.64205e-10	Challenged	2
ENSGALT00000076690	5.43285	0.831156	50.3505	1.286e-12	3.16858e-10	Challenged	2
ENSGALT00000077264	-2.54509	5.2222	49.781	1.71902e-12	4.1649e-10	Challenged	2
ENSGALT00000088678	-3.2692	5.74921	49.3183	2.1762e-12	5.18612e-10	Challenged	2
ENSGALT00000008780	-4.65104	2.0068	49.1886	2.32496e-12	5.3763e-10	Challenged	2
ENSGALT00000046735	5.82363	0.63308	49.1844	2.32996e-12	5.3763e-10	Challenged	2
ENSGALT00000071465	5.93235	0.258901	48.7728	2.87394e-12	6.52788e-10	Challenged	2
ENSGALT00000015220	1.24015	6.91802	48.176	3.89623e-12	8.71378e-10	Challenged	2
ENSGALT00000057338	-1.93873	3.44597	47.9168	4.44692e-12	9.79469e-10	Challenged	2
ENSGALT00000089780	2.52066	1.86332	47.3445	5.95444e-12	1.27542e-09	Challenged	2
ENSGALT00000083381	5.30698	0.834913	47.3407	5.96604e-12	1.27542e-09	Challenged	2
ENSGALT00000080240	-3.14099	1.70023	46.7357	8.12368e-12	1.71151e-09	Challenged	2
ENSGALT00000017933	4.04826	1.81432	46.6269	8.58736e-12	1.78335e-09	Challenged	2
ENSGALT00000088093	2.19334	5.25367	46.3607	9.83664e-12	2.01402e-09	Challenged	2
ENSGALT00000089070	4.75112	1.02004	45.559	1.4811e-11	2.99039e-09	Challenged	2
ENSGALT00000072505	-2.66472	2.04275	44.4835	2.56506e-11	5.10798e-09	Challenged	2
ENSGALT00000033544	2.25584	4.28697	44.3366	2.76495e-11	5.40872e-09	Challenged	2
ENSGALT00000057821	3.09505	1.67876	44.3186	2.79049e-11	5.40872e-09	Challenged	2
ENSGALT00000026880	2.30182	2.88905	43.6875	3.85223e-11	7.3684e-09	Challenged	2
ENSGALT00000018066	-1.50966	5.74078	43.3254	4.63534e-11	8.75117e-09	Challenged	2
ENSGALT00000052779	-3.04795	2.81073	43.1065	5.18384e-11	9.66122e-09	Challenged	2
ENSGALT00000017891	4.56	3.62702	43.0273	5.39822e-11	9.93341e-09	Challenged	2
ENSGALT00000079070	5.03387	0.537785	42.7473	6.22881e-11	1.13185e-08	Challenged	2
ENSGALT00000044422	2.82355	4.16905	42.5552	6.87167e-11	1.23325e-08	Challenged	2
ENSGALT00000000612	2.57195	2.2695	41.8333	9.93967e-11	1.76211e-08	Challenged	2
ENSGALT00000081149	-1.86856	4.57272	41.7738	1.0247e-10	1.77905e-08	Challenged	2
ENSGALT00000067177	2.58372	2.34811	41.7675	1.028e-10	1.77905e-08	Challenged	2
ENSGALT00000039041	-2.66275	5.15351	41.6875	1.0709e-10	1.83149e-08	Challenged	2
ENSGALT00000052649	-4.95721	2.03872	41.3823	1.25183e-10	2.11603e-08	Challenged	2
ENSGALT00000051504	2.15475	2.20198	41.2211	1.35947e-10	2.27157e-08	Challenged	2
ENSGALT00000057109	4.5893	1.89592	40.959	1.5546e-10	2.56809e-08	Challenged	2
ENSGALT00000023915	2.47702	2.24346	40.8631	1.63273e-10	2.66685e-08	Challenged	2
ENSGALT00000074800	-4.57377	2.41333	40.3406	2.13326e-10	3.44569e-08	Challenged	2
ENSGALT00000075748	-2.47103	3.88476	39.8086	2.80108e-10	4.47465e-08	Challenged	2
ENSGALT00000050856	-2.21673	3.95283	39.7395	2.90202e-10	4.58551e-08	Challenged	2
ENSGALT00000044498	1.25356	6.49009	39.5714	3.16277e-10	4.94379e-08	Challenged	2
ENSGALT00000051741	-1.77078	3.29376	39.3771	3.49367e-10	5.40292e-08	Challenged	2
ENSGALT00000044367	2.39789	5.37837	39.3254	3.58735e-10	5.4894e-08	Challenged	2
ENSGALT00000089787	-5.63485	2.13914	39.0535	4.12355e-10	6.24417e-08	Challenged	2
ENSGALT00000073529	1.60743	4.23157	38.7706	4.76645e-10	7.14329e-08	Challenged	2
ENSGALT00000087887	-3.751	1.23466	38.5701	5.28213e-10	7.83534e-08	Challenged	2
ENSGALT00000079903	3.08017	5.23935	38.4551	5.60293e-10	8.22725e-08	Challenged	2
ENSGALT00000079478	1.51277	7.53182	38.174	6.47076e-10	9.32451e-08	Challenged	2
ENSGALT00000066363	2.00502	2.40833	38.1717	6.47847e-10	9.32451e-08	Challenged	2
ENSGALT00000063082	-3.22803	1.97763	38.1254	6.63396e-10	9.4547e-08	Challenged	2
ENSGALT00000061266	1.82922	2.82017	38.0936	6.74294e-10	9.51671e-08	Challenged	2
ENSGALT00000082299	-2.70745	2.31932	37.9957	7.09011e-10	9.91047e-08	Challenged	2
ENSGALT00000050690	-3.3314	1.43606	37.8477	7.64873e-10	1.05895e-07	Challenged	2
ENSGALT00000077236	3.95572	1.94266	37.7007	8.24763e-10	1.13109e-07	Challenged	2
ENSGALT00000014282	1.23143	5.53841	37.5434	8.94036e-10	1.21464e-07	Challenged	2
ENSGALT00000012550	2.85537	1.50626	37.28	1.02329e-09	1.37737e-07	Challenged	2
ENSGALT00000060172	1.61215	4.77716	36.7489	1.34369e-09	1.79204e-07	Challenged	2
ENSGALT00000070984	-4.39024	0.869566	36.3263	1.66898e-09	2.20564e-07	Challenged	2
ENSGALT00000060084	2.24846	4.37728	36.2192	1.76328e-09	2.30926e-07	Challenged	2
ENSGALT00000078673	-4.1096	0.738741	36.0196	1.95343e-09	2.53545e-07	Challenged	2
ENSGALT00000070576	1.93105	5.27738	35.9602	2.01393e-09	2.59084e-07	Challenged	2
ENSGALT00000074948	-1.64327	3.85288	35.8151	2.1696e-09	2.76662e-07	Challenged	2
ENSGALT00000050802	-1.49669	3.7134	35.7759	2.21371e-09	2.79832e-07	Challenged	2
ENSGALT00000041122	-2.53856	3.55834	35.3084	2.81419e-09	3.52671e-07	Challenged	2
ENSGALT00000012072	4.17263	1.94462	35.0306	3.24569e-09	4.0327e-07	Challenged	2
ENSGALT00000002614	-1.35413	5.50732	34.803	3.64802e-09	4.49418e-07	Challenged	2
ENSGALT00000025250	-2.36603	3.55536	34.7563	3.73671e-09	4.56475e-07	Challenged	2
ENSGALT00000072110	3.15274	0.777746	34.6277	3.99178e-09	4.8357e-07	Challenged	2
ENSGALT00000065494	-6.21954	0.95294	34.0122	5.47672e-09	6.57976e-07	Challenged	2
ENSGALT00000071162	2.35304	2.62452	33.8577	5.92932e-09	7.06513e-07	Challenged	2
ENSGALT00000053769	5.47682	0.138598	33.8141	6.06392e-09	7.16676e-07	Challenged	2
ENSGALT00000001822	3.73305	2.34977	33.7157	6.37851e-09	7.47778e-07	Challenged	2
ENSGALT00000026579	-3.74828	3.97573	33.6896	6.46441e-09	7.51785e-07	Challenged	2
ENSGALT00000008749	-1.1275	6.38618	33.5409	6.97795e-09	8.01186e-07	Challenged	2
ENSGALT00000032196	2.27811	2.21711	33.535	6.99942e-09	8.01186e-07	Challenged	2
ENSGALT00000071199	1.42451	6.16408	33.2641	8.04524e-09	9.137e-07	Challenged	2
ENSGALT00000084053	5.8387	0.12917	33.1716	8.43753e-09	9.50825e-07	Challenged	2
ENSGALT00000026715	2.37381	3.77616	33.0834	8.82902e-09	9.87288e-07	Challenged	2
ENSGALT00000027246	2.8616	1.68046	32.7557	1.04499e-08	1.15962e-06	Challenged	2
ENSGALT00000088088	-5.47281	-0.129963	32.6312	1.11412e-08	1.22697e-06	Challenged	2
ENSGALT00000090040	-5.10091	1.10482	32.6009	1.13164e-08	1.23689e-06	Challenged	2
ENSGALT00000061994	1.31314	4.64899	32.1143	1.45362e-08	1.57696e-06	Challenged	2
ENSGALT00000014447	-1.78968	3.08819	31.9284	1.59962e-08	1.72249e-06	Challenged	2
ENSGALT00000078059	1.8468	6.39832	31.7662	1.73895e-08	1.85876e-06	Challenged	2
ENSGALT00000067556	-1.50131	5.64902	31.7349	1.76719e-08	1.87515e-06	Challenged	2
ENSGALT00000086333	2.85015	2.70317	31.7086	1.79124e-08	1.8869e-06	Challenged	2
ENSGALT00000075657	-2.62641	2.04479	31.6625	1.83434e-08	1.9184e-06	Challenged	2
ENSGALT00000005772	1.83816	3.50071	31.6233	1.8717e-08	1.94349e-06	Challenged	2
ENSGALT00000000824	1.87213	3.10471	31.4988	1.99564e-08	2.05749e-06	Challenged	2
ENSGALT00000056720	2.47162	2.18656	31.1	2.45066e-08	2.50882e-06	Challenged	2
ENSGALT00000045185	-3.55251	0.833659	30.9748	2.61406e-08	2.65739e-06	Challenged	2
ENSGALT00000081525	2.88736	1.38425	30.9405	2.66067e-08	2.68598e-06	Challenged	2
ENSGALT00000071079	1.46746	4.99904	30.9059	2.70845e-08	2.71536e-06	Challenged	2
ENSGALT00000066608	-1.27315	6.87878	30.7694	2.90585e-08	2.89331e-06	Challenged	2
ENSGALT00000047296	-5.21959	1.07525	30.6725	3.05465e-08	3.02078e-06	Challenged	2
ENSGALT00000070103	1.8487	2.21753	30.6404	3.10555e-08	3.04629e-06	Challenged	2
ENSGALT00000053723	1.2108	4.59745	30.63	3.12236e-08	3.04629e-06	Challenged	2
ENSGALT00000078236	3.28679	1.08209	30.5175	3.30875e-08	3.20662e-06	Challenged	2
ENSGALT00000089629	-2.86977	1.49949	30.4688	3.39286e-08	3.26636e-06	Challenged	2
ENSGALT00000079560	-4.45177	0.959034	30.3417	3.62249e-08	3.46448e-06	Challenged	2
ENSGALT00000072492	-2.33154	3.04733	30.1468	4.00538e-08	3.80563e-06	Challenged	2
ENSGALT00000076353	-2.09745	3.49114	30.1263	4.04799e-08	3.82115e-06	Challenged	2
ENSGALT00000057070	-2.09353	8.65958	29.8449	4.68019e-08	4.34884e-06	Challenged	2
ENSGALT00000086980	2.42705	1.99841	29.8413	4.68902e-08	4.34884e-06	Challenged	2
ENSGALT00000087947	2.44155	9.56569	29.8381	4.69676e-08	4.34884e-06	Challenged	2
ENSGALT00000090081	-5.57418	0.417825	29.592	5.33254e-08	4.90627e-06	Challenged	2
ENSGALT00000060935	2.67754	4.56759	29.3523	6.03438e-08	5.51709e-06	Challenged	2
ENSGALT00000076808	2.19676	2.3795	29.174	6.61608e-08	6.01112e-06	Challenged	2
ENSGALT00000010189	-2.63193	1.93561	29.1525	6.69002e-08	6.04055e-06	Challenged	2
ENSGALT00000009646	2.12162	3.03809	29.0834	6.93293e-08	6.22124e-06	Challenged	2
ENSGALT00000007388	1.12566	7.29103	28.987	7.2867e-08	6.49858e-06	Challenged	2
ENSGALT00000057299	4.99005	-0.120476	28.8329	7.89e-08	6.99371e-06	Challenged	2
ENSGALT00000016551	1.31159	7.62075	28.7942	8.04899e-08	7.0914e-06	Challenged	2
ENSGALT00000017657	-1.47282	3.19363	28.7764	8.12342e-08	7.11387e-06	Challenged	2
ENSGALT00000021485	1.48864	3.86481	28.7579	8.20128e-08	7.13905e-06	Challenged	2
ENSGALT00000073077	1.31131	4.76734	28.6466	8.68673e-08	7.51661e-06	Challenged	2
ENSGALT00000079857	2.90293	3.40012	28.5242	9.25357e-08	7.95971e-06	Challenged	2
ENSGALT00000011587	2.00464	2.93914	28.1469	1.12449e-07	9.61568e-06	Challenged	2
ENSGALT00000061830	-5.24312	-0.163669	28.1092	1.14662e-07	9.74757e-06	Challenged	2
ENSGALT00000071880	2.57549	2.99021	28.0836	1.16185e-07	9.81965e-06	Challenged	2
ENSGALT00000028080	1.82474	2.05782	27.9083	1.27202e-07	1.06595e-05	Challenged	2
ENSGALT00000004656	2.56039	5.80398	27.9024	1.27589e-07	1.06595e-05	Challenged	2
ENSGALT00000072937	1.89992	3.81765	27.8614	1.30322e-07	1.08257e-05	Challenged	2
ENSGALT00000074325	2.77065	1.57613	27.6672	1.44084e-07	1.18715e-05	Challenged	2
ENSGALT00000019750	-2.14241	2.40778	27.661	1.44545e-07	1.18715e-05	Challenged	2
ENSGALT00000015818	2.43688	2.8705	27.5955	1.49525e-07	1.22115e-05	Challenged	2
ENSGALT00000087894	2.18785	5.37409	27.4845	1.58355e-07	1.28604e-05	Challenged	2
ENSGALT00000052618	4.11476	-0.458421	27.4558	1.6073e-07	1.29807e-05	Challenged	2
ENSGALT00000052004	1.53463	3.67759	27.4078	1.64769e-07	1.32334e-05	Challenged	2
ENSGALT00000040200	1.30409	6.36954	27.3089	1.73409e-07	1.38508e-05	Challenged	2
ENSGALT00000090386	-2.68563	2.53678	27.2938	1.74767e-07	1.38655e-05	Challenged	2
ENSGALT00000078786	-5.3722	0.0113851	27.2857	1.75501e-07	1.38655e-05	Challenged	2
ENSGALT00000013803	-4.01203	0.725673	27.2737	1.766e-07	1.38769e-05	Challenged	2
ENSGALT00000021531	-5.19841	-0.240909	27.2602	1.77833e-07	1.38987e-05	Challenged	2
ENSGALT00000022805	0.878642	7.51494	27.202	1.83273e-07	1.42473e-05	Challenged	2
ENSGALT00000068854	5.02584	-0.12883	27.1582	1.87472e-07	1.44962e-05	Challenged	2
ENSGALT00000018238	2.08075	5.04988	27.0811	1.95099e-07	1.50061e-05	Challenged	2
ENSGALT00000040772	2.81416	1.85076	27.0487	1.98389e-07	1.51596e-05	Challenged	2
ENSGALT00000072727	-2.25017	3.14084	27.0411	1.9918e-07	1.51596e-05	Challenged	2
ENSGALT00000070930	1.36472	5.05166	26.9214	2.11902e-07	1.60439e-05	Challenged	2
ENSGALT00000051815	1.47637	3.45607	26.8171	2.23653e-07	1.68458e-05	Challenged	2
ENSGALT00000047676	-2.24785	3.20253	26.4246	2.74024e-07	2.05335e-05	Challenged	2
ENSGALT00000077270	-1.4304	5.25356	26.2401	3.01501e-07	2.24765e-05	Challenged	2
ENSGALT00000051970	-3.57078	1.2877	26.02	3.37891e-07	2.50057e-05	Challenged	2
ENSGALT00000063215	1.69414	5.83118	26.0145	3.38868e-07	2.50057e-05	Challenged	2
ENSGALT00000086684	4.92236	-0.274973	25.847	3.69569e-07	2.71335e-05	Challenged	2
ENSGALT00000063331	4.93647	-0.256847	25.6942	4.00026e-07	2.9222e-05	Challenged	2
ENSGALT00000071980	4.81529	-0.0455007	25.6112	4.17618e-07	3.01236e-05	Challenged	2
ENSGALT00000037894	-4.59269	2.86864	25.6081	4.1827e-07	3.01236e-05	Challenged	2
ENSGALT00000062055	1.63489	3.46574	25.6067	4.18585e-07	3.01236e-05	Challenged	2
ENSGALT00000075953	-6.00439	0.628908	25.5315	4.35212e-07	3.11659e-05	Challenged	2
ENSGALT00000057104	-1.20811	5.11736	25.4718	4.48896e-07	3.19882e-05	Challenged	2
ENSGALT00000043592	-2.14356	2.76342	25.4428	4.55702e-07	3.23148e-05	Challenged	2
ENSGALT00000026050	2.30202	7.08292	25.4051	4.64699e-07	3.27928e-05	Challenged	2
ENSGALT00000087028	4.53322	0.449176	25.3688	4.73519e-07	3.32539e-05	Challenged	2
ENSGALT00000021712	1.56449	3.82216	25.3589	4.75962e-07	3.32647e-05	Challenged	2
ENSGALT00000084901	-1.49404	6.97454	25.2949	4.92019e-07	3.42224e-05	Challenged	2
ENSGALT00000086089	1.73303	1.90985	25.2194	5.11651e-07	3.54184e-05	Challenged	2
ENSGALT00000053426	4.11994	0.0552621	25.1135	5.40538e-07	3.72408e-05	Challenged	2
ENSGALT00000060845	-5.66078	0.28742	25.0571	5.56578e-07	3.8165e-05	Challenged	2
ENSGALT00000026493	5.26836	0.167454	24.8285	6.26638e-07	4.27673e-05	Challenged	2
ENSGALT00000007414	1.91317	5.33048	24.776	6.43954e-07	4.37437e-05	Challenged	2
ENSGALT00000087101	-3.1049	1.29115	24.7187	6.6339e-07	4.48544e-05	Challenged	2
ENSGALT00000033525	-1.36799	5.21333	24.6554	6.85518e-07	4.6136e-05	Challenged	2
ENSGALT00000069551	3.47068	0.956608	24.6384	6.91585e-07	4.63298e-05	Challenged	2
ENSGALT00000001639	2.41472	2.86642	24.5677	7.1744e-07	4.78414e-05	Challenged	2
ENSGALT00000024781	0.897942	6.12185	24.4173	7.75678e-07	5.14887e-05	Challenged	2
ENSGALT00000076162	-2.68196	1.10024	24.3676	7.95974e-07	5.25958e-05	Challenged	2
ENSGALT00000040338	1.32666	7.2174	24.3506	8.03026e-07	5.26011e-05	Challenged	2
ENSGALT00000010362	2.09356	2.99829	24.3499	8.03291e-07	5.26011e-05	Challenged	2
ENSGALT00000052958	-1.6808	8.71355	24.1767	8.78874e-07	5.72923e-05	Challenged	2
ENSGALT00000019917	-2.04044	2.08585	24.1595	8.8676e-07	5.75484e-05	Challenged	2
ENSGALT00000037939	-1.21421	5.22711	24.0658	9.30977e-07	6.01494e-05	Challenged	2
ENSGALT00000049307	1.30759	5.55237	24.0408	9.43173e-07	6.06678e-05	Challenged	2
ENSGALT00000047667	-1.67165	3.89425	24.0137	9.56536e-07	6.12563e-05	Challenged	2
ENSGALT00000024921	-1.63541	2.5022	23.9701	9.78444e-07	6.23844e-05	Challenged	2
ENSGALT00000070718	5.43297	-0.123095	23.9517	9.87809e-07	6.27065e-05	Challenged	2
ENSGALT00000079628	-5.13271	0.0702705	23.899	1.01524e-06	6.41678e-05	Challenged	2
ENSGALT00000037467	-3.00425	0.737078	23.824	1.0556e-06	6.62432e-05	Challenged	2
ENSGALT00000077717	4.01245	0.966725	23.8211	1.05719e-06	6.62432e-05	Challenged	2
ENSGALT00000027973	1.72716	2.25677	23.7269	1.11022e-06	6.92672e-05	Challenged	2
ENSGALT00000051700	-6.88744	0.747833	23.6097	1.17991e-06	7.33005e-05	Challenged	2
ENSGALT00000084946	2.16917	1.37893	23.4641	1.27266e-06	7.87264e-05	Challenged	2
ENSGALT00000022169	4.61183	-0.422999	23.4527	1.28021e-06	7.88576e-05	Challenged	2
ENSGALT00000067527	-2.971	1.19667	23.4217	1.30101e-06	7.98005e-05	Challenged	2
ENSGALT00000015862	-1.36097	3.76845	23.3806	1.3291e-06	8.11814e-05	Challenged	2
ENSGALT00000090027	-2.31296	1.433	23.3504	1.35013e-06	8.21206e-05	Challenged	2
ENSGALT00000080878	1.71345	4.83681	23.3293	1.36503e-06	8.26809e-05	Challenged	2
ENSGALT00000077007	-4.37277	1.01587	23.092	1.54431e-06	9.29514e-05	Challenged	2
ENSGALT00000003270	1.61707	4.83536	23.0882	1.54738e-06	9.29514e-05	Challenged	2
ENSGALT00000086579	1.25752	6.222	22.8979	1.70839e-06	0.000102201	Challenged	2
ENSGALT00000063438	1.65676	2.25504	22.8346	1.76557e-06	0.000105189	Challenged	2
ENSGALT00000045674	1.44823	4.11934	22.8249	1.77456e-06	0.000105293	Challenged	2
ENSGALT00000069807	3.02284	0.453255	22.7916	1.80558e-06	0.000106698	Challenged	2
ENSGALT00000015575	-1.32166	3.37724	22.4355	2.17316e-06	0.0001279	Challenged	2
ENSGALT00000058280	-4.95104	-0.131584	22.4161	2.19532e-06	0.000128607	Challenged	2
ENSGALT00000067560	-1.70196	6.48727	22.4095	2.20286e-06	0.000128607	Challenged	2
ENSGALT00000042795	-2.51136	1.55832	22.4	2.21371e-06	0.000128723	Challenged	2
ENSGALT00000038387	1.93848	6.51703	22.3672	2.25186e-06	0.00013042	Challenged	2
ENSGALT00000039192	0.96248	7.40465	22.2891	2.34529e-06	0.000135291	Challenged	2
ENSGALT00000071503	4.66993	-0.143945	22.2812	2.35505e-06	0.000135317	Challenged	2
ENSGALT00000034726	1.89274	3.66889	22.2622	2.37837e-06	0.000136119	Challenged	2
ENSGALT00000079356	2.72212	0.8767	21.9766	2.75988e-06	0.000157335	Challenged	2
ENSGALT00000071177	2.02854	1.74448	21.964	2.77816e-06	0.000157758	Challenged	2
ENSGALT00000011296	1.54665	4.02148	21.8813	2.90053e-06	0.000164066	Challenged	2
ENSGALT00000070725	-4.17118	1.29045	21.8562	2.93864e-06	0.000165179	Challenged	2
ENSGALT00000024169	-1.03581	6.81874	21.8534	2.94294e-06	0.000165179	Challenged	2
ENSGALT00000016634	1.46779	2.76205	21.7475	3.10991e-06	0.00017388	Challenged	2
ENSGALT00000054311	-2.29206	1.3164	21.7135	3.16557e-06	0.000176314	Challenged	2
ENSGALT00000044622	-2.08462	7.43424	21.5769	3.39913e-06	0.000188165	Challenged	2
ENSGALT00000056190	1.71034	9.33245	21.5741	3.40424e-06	0.000188165	Challenged	2
ENSGALT00000089410	-5.12903	0.186786	21.5562	3.43613e-06	0.000189112	Challenged	2
ENSGALT00000052731	2.10006	1.71249	21.5499	3.44738e-06	0.000189112	Challenged	2
ENSGALT00000049288	1.5917	2.03758	21.5349	3.47442e-06	0.000189878	Challenged	2
ENSGALT00000067504	1.59172	2.06849	21.3929	3.74148e-06	0.00020307	Challenged	2
ENSGALT00000003946	2.26126	12.3116	21.3918	3.74373e-06	0.00020307	Challenged	2
ENSGALT00000088529	-1.76305	3.57548	21.3258	3.87489e-06	0.000209403	Challenged	2
ENSGALT00000053384	-1.89537	1.9043	21.2984	3.93053e-06	0.000211622	Challenged	2
ENSGALT00000018286	-2.812	1.25169	21.2115	4.11285e-06	0.000220622	Challenged	2
ENSGALT00000043252	-1.57337	2.86494	21.1549	4.23609e-06	0.000226397	Challenged	2
ENSGALT00000017917	1.66688	4.37146	21.0856	4.39212e-06	0.000233877	Challenged	2
ENSGALT00000078161	2.15181	2.069	21.0007	4.59127e-06	0.000243589	Challenged	2
ENSGALT00000003718	1.17703	6.42658	20.9492	4.71632e-06	0.000249307	Challenged	2
ENSGALT00000058308	-1.82754	2.45641	20.9423	4.73335e-06	0.000249307	Challenged	2
ENSGALT00000050869	2.88637	0.571067	20.6963	5.38187e-06	0.000282441	Challenged	2
ENSGALT00000043349	2.92719	0.0847943	20.6879	5.40567e-06	0.00028267	Challenged	2
ENSGALT00000044454	1.41495	4.78924	20.579	5.72203e-06	0.000298141	Challenged	2
ENSGALT00000004736	2.09097	3.92381	20.5425	5.83222e-06	0.000302796	Challenged	2
ENSGALT00000054621	-0.925223	6.47304	20.4908	5.99185e-06	0.000309977	Challenged	2
ENSGALT00000018978	-3.07951	1.5216	20.4511	6.11746e-06	0.000315353	Challenged	2
ENSGALT00000014491	2.15222	1.18686	20.3726	6.37367e-06	0.000326956	Challenged	2
ENSGALT00000004742	-1.90999	2.94216	20.3684	6.38752e-06	0.000326956	Challenged	2
ENSGALT00000037359	2.03087	2.80496	20.3397	6.4842e-06	0.00033074	Challenged	2
ENSGALT00000024311	-1.92588	2.12583	20.2932	6.64364e-06	0.000337687	Challenged	2
ENSGALT00000071448	-1.52579	2.61702	20.2023	6.96674e-06	0.000352876	Challenged	2
ENSGALT00000079265	1.64103	2.93436	20.1486	7.16525e-06	0.000361671	Challenged	2
ENSGALT00000088624	2.07134	0.53111	20.1163	7.28726e-06	0.000365991	Challenged	2
ENSGALT00000010857	-2.08909	2.98768	20.1127	7.3012e-06	0.000365991	Challenged	2
ENSGALT00000079002	-2.05979	5.45589	20.084	7.41127e-06	0.000370233	Challenged	2
ENSGALT00000083572	1.8857	2.75343	20.0346	7.60527e-06	0.000378623	Challenged	2
ENSGALT00000007948	1.79914	1.88503	19.9885	7.79073e-06	0.000386532	Challenged	2
ENSGALT00000066751	2.45444	1.8831	19.9796	7.82741e-06	0.000387031	Challenged	2
ENSGALT00000015752	-0.779853	6.77388	19.9458	7.96706e-06	0.000392601	Challenged	2
ENSGALT00000071150	1.24813	3.53892	19.8842	8.22771e-06	0.000404075	Challenged	2
ENSGALT00000070507	2.98629	1.34708	19.8139	8.53598e-06	0.000417803	Challenged	2
ENSGALT00000006327	1.18514	3.43776	19.6837	9.13788e-06	0.000445763	Challenged	2
ENSGALT00000087006	1.4808	3.01733	19.6655	9.225e-06	0.000448508	Challenged	2
ENSGALT00000073886	4.54049	-0.439548	19.6352	9.37256e-06	0.000454163	Challenged	2
ENSGALT00000052923	-5.23149	0.0136181	19.6201	9.44684e-06	0.000456242	Challenged	2
ENSGALT00000067639	1.58267	2.25489	19.53	9.9032e-06	0.000476698	Challenged	2
ENSGALT00000056148	-3.07584	1.48346	19.4866	1.01308e-05	0.000484773	Challenged	2
ENSGALT00000062687	1.26732	6.93081	19.4816	1.01572e-05	0.000484773	Challenged	2
ENSGALT00000085616	1.28581	7.33624	19.479	1.0171e-05	0.000484773	Challenged	2
ENSGALT00000059101	-2.31654	0.820222	19.3734	1.07494e-05	0.000510666	Challenged	2
ENSGALT00000073654	1.36533	3.79528	19.3504	1.08794e-05	0.000514127	Challenged	2
ENSGALT00000064102	3.84596	0.0561589	19.3481	1.0893e-05	0.000514127	Challenged	2
ENSGALT00000082423	0.891694	4.49369	19.2761	1.13112e-05	0.000532139	Challenged	2
ENSGALT00000084686	4.60277	0.112467	19.2395	1.15303e-05	0.000539066	Challenged	2
ENSGALT00000073823	1.60305	3.91163	19.2391	1.15326e-05	0.000539066	Challenged	2
ENSGALT00000003930	2.1255	11.8019	19.2167	1.16687e-05	0.000543681	Challenged	2
ENSGALT00000066775	-5.12618	0.054553	19.1689	1.19649e-05	0.0005557	Challenged	2
ENSGALT00000066744	-1.83922	2.50956	19.1393	1.21518e-05	0.000562583	Challenged	2
ENSGALT00000056911	4.86296	-0.169737	19.0365	1.28239e-05	0.000591811	Challenged	2
ENSGALT00000089166	3.84267	0.0420864	18.926	1.35889e-05	0.000625134	Challenged	2
ENSGALT00000087259	3.47831	0.770376	18.8484	1.41529e-05	0.000649022	Challenged	2
ENSGALT00000086645	4.34395	-0.454118	18.8164	1.43924e-05	0.000657933	Challenged	2
ENSGALT00000055405	0.93485	5.22385	18.7898	1.45944e-05	0.000665073	Challenged	2
ENSGALT00000054901	-5.14395	-0.102814	18.7678	1.47637e-05	0.000670686	Challenged	2
ENSGALT00000078377	-1.55633	3.02368	18.7511	1.48939e-05	0.000673962	Challenged	2
ENSGALT00000031597	-1.53408	6.65033	18.7467	1.49285e-05	0.000673962	Challenged	2
ENSGALT00000065279	3.30716	0.27636	18.6536	1.5675e-05	0.00070377	Challenged	2
ENSGALT00000067341	-2.43784	0.926157	18.6523	1.56856e-05	0.00070377	Challenged	2
ENSGALT00000071948	2.11858	2.99547	18.6175	1.59749e-05	0.000711535	Challenged	2
ENSGALT00000072780	4.343	0.0958564	18.6168	1.59809e-05	0.000711535	Challenged	2
ENSGALT00000082943	-1.89702	1.50103	18.6086	1.60498e-05	0.000711535	Challenged	2
ENSGALT00000045278	1.21285	3.24308	18.608	1.60544e-05	0.000711535	Challenged	2
ENSGALT00000049893	1.9999	3.03555	18.5762	1.63247e-05	0.000721312	Challenged	2
ENSGALT00000084882	2.3446	0.865967	18.5626	1.64416e-05	0.000724276	Challenged	2
ENSGALT00000071059	1.2834	3.17957	18.5312	1.67146e-05	0.000734079	Challenged	2
ENSGALT00000071212	-3.94583	0.481097	18.4677	1.72811e-05	0.000756673	Challenged	2
ENSGALT00000055230	1.28407	3.90641	18.4599	1.73514e-05	0.000757471	Challenged	2
ENSGALT00000060571	-2.35583	1.48961	18.413	1.7784e-05	0.000774028	Challenged	2
ENSGALT00000016815	1.46279	4.74502	18.2689	1.91808e-05	0.000832333	Challenged	2
ENSGALT00000080410	2.09221	1.32932	18.2397	1.9478e-05	0.000842714	Challenged	2
ENSGALT00000009022	0.943214	4.21011	18.2211	1.96686e-05	0.000846702	Challenged	2
ENSGALT00000052772	1.61247	3.42153	18.2194	1.96867e-05	0.000846702	Challenged	2
ENSGALT00000056579	-1.0781	4.77915	18.1762	2.01384e-05	0.000863575	Challenged	2
ENSGALT00000087808	4.46829	0.176206	18.1246	2.06911e-05	0.000881444	Challenged	2
ENSGALT00000039218	-2.53804	2.95772	18.1243	2.06941e-05	0.000881444	Challenged	2
ENSGALT00000004133	-0.786541	6.90177	18.1204	2.0737e-05	0.000881444	Challenged	2
ENSGALT00000084450	1.47036	4.60628	18.1037	2.09193e-05	0.000886601	Challenged	2
ENSGALT00000069213	0.88084	4.87048	18.0178	2.18846e-05	0.000924814	Challenged	2
ENSGALT00000017341	-2.4383	1.61588	17.9733	2.24027e-05	0.000943127	Challenged	2
ENSGALT00000069734	1.15375	7.05957	17.9695	2.24477e-05	0.000943127	Challenged	2
ENSGALT00000079618	0.839575	5.1593	17.9382	2.28191e-05	0.000955969	Challenged	2
ENSGALT00000008609	-1.13276	3.81059	17.9247	2.29821e-05	0.000960032	Challenged	2
ENSGALT00000083558	-2.25283	1.7476	17.9103	2.31559e-05	0.00096452	Challenged	2
ENSGALT00000054240	-1.0714	3.93465	17.8296	2.41592e-05	0.00100344	Challenged	2
ENSGALT00000026615	1.34627	5.90502	17.8213	2.42648e-05	0.00100495	Challenged	2
ENSGALT00000053832	2.52323	0.750761	17.7878	2.46963e-05	0.00101991	Challenged	2
ENSGALT00000077973	2.24124	3.22747	17.6821	2.6107e-05	0.00107512	Challenged	2
ENSGALT00000018422	-0.846883	6.8948	17.6674	2.63095e-05	0.0010804	Challenged	2
ENSGALT00000057882	1.57087	1.29109	17.5738	2.76364e-05	0.00113169	Challenged	2
ENSGALT00000087997	3.58736	-0.356514	17.466	2.92495e-05	0.00119438	Challenged	2
ENSGALT00000044328	2.28336	0.927905	17.4051	3.02013e-05	0.0012298	Challenged	2
ENSGALT00000087386	2.54953	0.0864191	17.3938	3.03808e-05	0.00123365	Challenged	2
ENSGALT00000015480	-0.9241	3.89723	17.3268	3.14722e-05	0.0012744	Challenged	2
ENSGALT00000007533	1.96172	2.17937	17.2757	3.23296e-05	0.00130549	Challenged	2
ENSGALT00000075721	-2.59449	0.374935	17.2564	3.26597e-05	0.00131516	Challenged	2
ENSGALT00000070065	4.7959	0.0786678	17.2007	3.36308e-05	0.00135053	Challenged	2
ENSGALT00000086064	-3.45298	-0.149103	17.1601	3.43583e-05	0.00137594	Challenged	2
ENSGALT00000038238	3.96121	0.986254	17.1122	3.52344e-05	0.00140715	Challenged	2
ENSGALT00000011326	1.7929	4.02508	16.9808	3.7759e-05	0.00150384	Challenged	2
ENSGALT00000080528	0.994652	6.22746	16.9718	3.79384e-05	0.00150685	Challenged	2
ENSGALT00000044297	-1.25571	6.24335	16.9658	3.80599e-05	0.00150685	Challenged	2
ENSGALT00000062059	4.65427	0.349537	16.9574	3.82285e-05	0.00150685	Challenged	2
ENSGALT00000017784	0.811409	4.97945	16.9563	3.82492e-05	0.00150685	Challenged	2
ENSGALT00000008573	-1.35406	4.86927	16.9326	3.87306e-05	0.00152169	Challenged	2
ENSGALT00000001657	-1.87326	1.13006	16.9221	3.89447e-05	0.00152598	Challenged	2
ENSGALT00000065876	-1.72348	2.70529	16.9068	3.92614e-05	0.00153112	Challenged	2
ENSGALT00000074174	-0.879195	7.44379	16.9055	3.92866e-05	0.00153112	Challenged	2
ENSGALT00000004372	2.82095	0.0793995	16.6506	4.49366e-05	0.00174559	Challenged	2
ENSGALT00000013870	-4.9008	-0.215788	16.6467	4.50297e-05	0.00174559	Challenged	2
ENSGALT00000041280	-0.913841	5.77054	16.6236	4.55804e-05	0.00176224	Challenged	2
ENSGALT00000050086	1.77291	1.64052	16.5918	4.63519e-05	0.00178727	Challenged	2
ENSGALT00000053191	-0.905709	6.2738	16.5868	4.64736e-05	0.00178727	Challenged	2
ENSGALT00000071991	2.23582	1.53625	16.5772	4.67093e-05	0.00179159	Challenged	2
ENSGALT00000083539	1.63579	3.17013	16.5447	4.75168e-05	0.00181777	Challenged	2
ENSGALT00000070268	2.22377	0.677906	16.5187	4.81718e-05	0.00183799	Challenged	2
ENSGALT00000009569	1.83976	1.56421	16.5025	4.85856e-05	0.00184892	Challenged	2
ENSGALT00000050396	-0.702517	5.6131	16.4575	4.97528e-05	0.0018884	Challenged	2
ENSGALT00000027397	1.13868	9.19036	16.3215	5.34528e-05	0.00202355	Challenged	2
ENSGALT00000062606	1.11251	4.80176	16.307	5.38652e-05	0.00203387	Challenged	2
ENSGALT00000058586	2.52986	2.86123	16.2735	5.48245e-05	0.00206472	Challenged	2
ENSGALT00000079427	-5.18048	0.172912	16.2389	5.58365e-05	0.0020974	Challenged	2
ENSGALT00000059904	2.32541	0.229443	16.2276	5.61707e-05	0.00210452	Challenged	2
ENSGALT00000088202	2.3044	0.424859	16.1663	5.80168e-05	0.0021681	Challenged	2
ENSGALT00000019311	0.734819	6.03655	16.1408	5.88031e-05	0.00219185	Challenged	2
ENSGALT00000019001	1.49081	7.19966	16.1191	5.94817e-05	0.00221147	Challenged	2
ENSGALT00000070536	-1.78999	2.70575	16.0883	6.04575e-05	0.00224202	Challenged	2
ENSGALT00000076794	2.10733	1.53507	16.0799	6.07252e-05	0.00224622	Challenged	2
ENSGALT00000027540	-1.11918	7.3889	16.0749	6.08861e-05	0.00224645	Challenged	2
ENSGALT00000051701	-3.08854	0.437366	16.0652	6.11994e-05	0.00225229	Challenged	2
ENSGALT00000045251	-1.57357	6.9909	16.0567	6.14746e-05	0.00225267	Challenged	2
ENSGALT00000057267	0.972044	5.12131	16.0553	6.15195e-05	0.00225267	Challenged	2
ENSGALT00000003649	2.01809	2.89524	16.0342	6.22085e-05	0.00227217	Challenged	2
ENSGALT00000019639	-0.792136	6.52899	16.0077	6.30853e-05	0.00229842	Challenged	2
ENSGALT00000033054	3.13288	-0.299551	15.9714	6.43066e-05	0.00233706	Challenged	2
ENSGALT00000007342	-0.807377	6.55127	15.9244	6.59229e-05	0.00238983	Challenged	2
ENSGALT00000052452	-2.83665	0.639218	15.8496	6.85827e-05	0.00248007	Challenged	2
ENSGALT00000053759	4.52699	-0.453838	15.8343	6.91382e-05	0.00248948	Challenged	2
ENSGALT00000010268	-1.37412	5.3178	15.833	6.91854e-05	0.00248948	Challenged	2
ENSGALT00000013186	0.758497	5.74111	15.799	7.04409e-05	0.00252676	Challenged	2
ENSGALT00000083375	2.08502	0.583655	15.7933	7.06534e-05	0.00252676	Challenged	2
ENSGALT00000042961	1.38638	1.58776	15.7909	7.07431e-05	0.00252676	Challenged	2
ENSGALT00000003553	-2.252	1.17363	15.7678	7.16106e-05	0.00255148	Challenged	2
ENSGALT00000074496	-3.85998	0.415072	15.7356	7.28396e-05	0.00258892	Challenged	2
ENSGALT00000066005	-1.64889	2.6988	15.726	7.32115e-05	0.00259579	Challenged	2
ENSGALT00000015827	1.51136	3.53936	15.6961	7.43759e-05	0.00263066	Challenged	2
ENSGALT00000071715	1.94714	0.727377	15.6815	7.4955e-05	0.00264471	Challenged	2
ENSGALT00000072588	-1.6425	3.9088	15.6729	7.52942e-05	0.00265025	Challenged	2
ENSGALT00000009013	0.950703	4.68669	15.6389	7.66601e-05	0.00269181	Challenged	2
ENSGALT00000060022	-4.99291	-0.204322	15.5927	7.8557e-05	0.00274259	Challenged	2
ENSGALT00000024404	1.44582	3.089	15.5907	7.86415e-05	0.00274259	Challenged	2
ENSGALT00000084859	2.32462	0.294402	15.5899	7.86725e-05	0.00274259	Challenged	2
ENSGALT00000066569	-0.861339	4.41008	15.559	7.99707e-05	0.00278118	Challenged	2
ENSGALT00000060655	-4.7519	-0.207479	15.5329	8.10802e-05	0.00281304	Challenged	2
ENSGALT00000049181	1.21835	2.93677	15.4574	8.43866e-05	0.00292078	Challenged	2
ENSGALT00000031591	0.787465	5.15013	15.4424	8.50572e-05	0.00293379	Challenged	2
ENSGALT00000021340	1.34678	7.07004	15.44	8.51661e-05	0.00293379	Challenged	2
ENSGALT00000083175	-1.71399	3.0997	15.4336	8.54549e-05	0.00293678	Challenged	2
ENSGALT00000011749	-1.40744	3.78087	15.4157	8.62666e-05	0.00295768	Challenged	2
ENSGALT00000065252	3.64645	-0.170419	15.3993	8.70188e-05	0.00297645	Challenged	2
ENSGALT00000015759	-1.10531	4.94339	15.3941	8.72588e-05	0.00297766	Challenged	2
ENSGALT00000046447	1.69628	1.70716	15.3895	8.74714e-05	0.00297792	Challenged	2
ENSGALT00000006471	0.718395	6.66698	15.3495	8.93437e-05	0.00303455	Challenged	2
ENSGALT00000060407	3.32852	3.98002	15.3006	9.16896e-05	0.00310697	Challenged	2
ENSGALT00000072136	0.878913	3.96394	15.1659	9.84657e-05	0.00332883	Challenged	2
ENSGALT00000012958	-1.44716	3.56865	15.1436	9.96341e-05	0.00336051	Challenged	2
ENSGALT00000077954	2.58301	0.287591	15.1148	0.000101169	0.0034044	Challenged	2
ENSGALT00000044802	1.64412	2.54269	15.0878	0.000102623	0.00344532	Challenged	2
ENSGALT00000074270	-3.39957	0.736087	15.0818	0.000102952	0.00344841	Challenged	2
ENSGALT00000039029	1.72475	1.84587	14.982	0.000108539	0.00362719	Challenged	2
ENSGALT00000012465	1.46087	1.38958	14.9651	0.000109516	0.00365145	Challenged	2
ENSGALT00000031979	2.33008	0.831907	14.8766	0.000114776	0.00381808	Challenged	2
ENSGALT00000046609	-3.30553	1.08092	14.8562	0.000116027	0.00385086	Challenged	2
ENSGALT00000046644	1.45074	3.47057	14.8244	0.000117997	0.00390734	Challenged	2
ENSGALT00000065102	1.18347	4.16403	14.8145	0.00011862	0.00391486	Challenged	2
ENSGALT00000059180	-4.98896	0.0695978	14.8122	0.000118763	0.00391486	Challenged	2
ENSGALT00000010908	1.29138	4.16166	14.8069	0.0001191	0.0039171	Challenged	2
ENSGALT00000037006	-1.10076	3.84352	14.7724	0.000121295	0.0039803	Challenged	2
ENSGALT00000066480	2.24063	0.689489	14.731	0.000123991	0.00405959	Challenged	2
ENSGALT00000025551	-1.18284	5.48006	14.5461	0.000136774	0.00446805	Challenged	2
ENSGALT00000052835	-2.10896	0.858475	14.4988	0.00014025	0.00457132	Challenged	2
ENSGALT00000080170	1.49977	8.12878	14.4423	0.000144523	0.0046898	Challenged	2
ENSGALT00000083005	1.17213	2.83729	14.4422	0.00014453	0.0046898	Challenged	2
ENSGALT00000055895	-1.59373	3.62399	14.4242	0.000145912	0.0047241	Challenged	2
ENSGALT00000067502	1.86894	0.949242	14.4049	0.000147416	0.00475366	Challenged	2
ENSGALT00000002609	-1.4923	4.98319	14.4041	0.000147479	0.00475366	Challenged	2
ENSGALT00000019508	-0.982734	5.50031	14.2623	0.000159016	0.00510788	Challenged	2
ENSGALT00000066847	1.28416	2.86117	14.2605	0.000159171	0.00510788	Challenged	2
ENSGALT00000081223	1.16292	3.31449	14.2453	0.000160465	0.00513805	Challenged	2
ENSGALT00000001231	-0.937633	6.81544	14.1952	0.000164794	0.00526507	Challenged	2
ENSGALT00000022945	-0.902161	5.76137	14.1869	0.000165516	0.00527654	Challenged	2
ENSGALT00000050266	-1.66342	1.89785	14.1593	0.000167964	0.00534287	Challenged	2
ENSGALT00000025591	-3.16087	0.493222	14.1001	0.000173338	0.00550178	Challenged	2
ENSGALT00000052441	1.12959	3.52503	14.0791	0.000175284	0.00555141	Challenged	2
ENSGALT00000038608	1.13588	5.98421	14.0748	0.000175685	0.00555204	Challenged	2
ENSGALT00000018177	-1.7253	4.75475	14.0605	0.000177021	0.00557077	Challenged	2
ENSGALT00000030914	2.20872	1.38189	14.0603	0.000177045	0.00557077	Challenged	2
ENSGALT00000074178	1.84028	1.65359	14.0199	0.000180882	0.00567923	Challenged	2
ENSGALT00000047174	1.58166	2.09861	14.0128	0.00018157	0.00568376	Challenged	2
ENSGALT00000047729	3.99693	-0.232619	14.0103	0.000181808	0.00568376	Challenged	2
ENSGALT00000021403	-0.888201	8.80172	13.991	0.000183689	0.00573024	Challenged	2
ENSGALT00000057491	-4.7343	0.0739302	13.963	0.000186447	0.00580382	Challenged	2
ENSGALT00000036493	-1.7234	3.57108	13.9451	0.000188229	0.00584676	Challenged	2
ENSGALT00000014132	0.653795	5.71578	13.9092	0.000191854	0.00593868	Challenged	2
ENSGALT00000001663	-1.14178	5.09514	13.9077	0.000192005	0.00593868	Challenged	2
ENSGALT00000090286	-1.70183	2.3665	13.884	0.000194446	0.0060014	Challenged	2
ENSGALT00000003547	1.03316	5.42718	13.8726	0.00019563	0.00602515	Challenged	2
ENSGALT00000010306	-1.62485	3.1988	13.8134	0.000201892	0.00620488	Challenged	2
ENSGALT00000005641	1.23408	4.07058	13.7882	0.000204615	0.0062753	Challenged	2
ENSGALT00000051132	-1.29394	3.11649	13.7688	0.000206744	0.00632724	Challenged	2
ENSGALT00000047212	-3.96353	0.652505	13.7611	0.000207585	0.00633963	Challenged	2
ENSGALT00000002601	-4.28116	-0.264917	13.7557	0.000208186	0.00634467	Challenged	2
ENSGALT00000073065	1.47943	1.32258	13.7245	0.000211671	0.00643737	Challenged	2
ENSGALT00000055002	-3.14014	-0.0292217	13.6991	0.00021456	0.00649816	Challenged	2
ENSGALT00000019852	1.95146	0.687318	13.699	0.000214564	0.00649816	Challenged	2
ENSGALT00000049974	1.0071	6.05501	13.6844	0.000216246	0.00653547	Challenged	2
ENSGALT00000089664	-0.908626	7.17328	13.6745	0.000217384	0.00655625	Challenged	2
ENSGALT00000078216	-1.87692	2.11281	13.6646	0.000218538	0.0065774	Challenged	2
ENSGALT00000027264	0.9127	3.63825	13.6572	0.000219397	0.00658961	Challenged	2
ENSGALT00000044395	-0.660245	6.23168	13.6378	0.000221678	0.00663397	Challenged	2
ENSGALT00000062461	-3.32259	-0.0476209	13.6342	0.000222106	0.00663397	Challenged	2
ENSGALT00000010396	-2.01819	2.12747	13.633	0.000222243	0.00663397	Challenged	2
ENSGALT00000063366	-4.56754	-0.177725	13.6271	0.000222941	0.00664117	Challenged	2
ENSGALT00000002770	-0.968398	4.36088	13.621	0.000223666	0.00664916	Challenged	2
ENSGALT00000048738	1.04926	5.97711	13.6043	0.000225667	0.00668681	Challenged	2
ENSGALT00000082516	-2.59729	0.908029	13.6028	0.000225853	0.00668681	Challenged	2
ENSGALT00000048032	-4.33203	-0.234338	13.5899	0.000227401	0.00671897	Challenged	2
ENSGALT00000061190	1.42225	2.3912	13.5781	0.000228836	0.00674765	Challenged	2
ENSGALT00000059116	-0.83905	7.65592	13.5304	0.000234736	0.00690503	Challenged	2
ENSGALT00000061839	1.61632	4.34932	13.5273	0.000235124	0.00690503	Challenged	2
ENSGALT00000018070	-0.633429	5.9305	13.5043	0.000238017	0.00697592	Challenged	2
ENSGALT00000075521	2.83206	-0.0618926	13.4677	0.000242709	0.00709911	Challenged	2
ENSGALT00000051078	2.99206	0.722126	13.4506	0.000244933	0.00714979	Challenged	2
ENSGALT00000055362	-1.04962	3.93538	13.4282	0.000247873	0.00722109	Challenged	2
ENSGALT00000027192	-1.63149	3.31214	13.4045	0.000251026	0.00729833	Challenged	2
ENSGALT00000074567	0.926063	6.26066	13.3639	0.000256517	0.00744307	Challenged	2
ENSGALT00000058427	1.03574	5.16146	13.3568	0.000257489	0.0074564	Challenged	2
ENSGALT00000072692	-1.10156	6.17763	13.3456	0.000259025	0.00748598	Challenged	2
ENSGALT00000059205	-2.63108	0.729249	13.3416	0.00025958	0.00748714	Challenged	2
ENSGALT00000088671	-0.663022	6.35848	13.3103	0.000263952	0.00759814	Challenged	2
ENSGALT00000088141	-1.86609	1.26741	13.3011	0.000265247	0.00762035	Challenged	2
ENSGALT00000087952	-1.46812	3.78619	13.2019	0.00027967	0.00801886	Challenged	2
ENSGALT00000055019	1.47018	6.26913	13.1695	0.000284538	0.00814238	Challenged	2
ENSGALT00000078626	2.11889	1.3714	13.1536	0.000286967	0.00819574	Challenged	2
ENSGALT00000064252	-1.77931	3.23855	13.1242	0.00029151	0.00830919	Challenged	2
ENSGALT00000080352	1.78137	1.67101	13.0727	0.000299627	0.00852382	Challenged	2
ENSGALT00000005132	0.66111	7.08206	13.0446	0.000304161	0.00863591	Challenged	2
ENSGALT00000010074	-0.724549	5.74674	13.0085	0.000310073	0.00878661	Challenged	2
ENSGALT00000057543	1.03356	5.62027	12.9969	0.000312013	0.00882439	Challenged	2
ENSGALT00000027679	-1.16578	2.73195	12.986	0.000313828	0.00885847	Challenged	2
ENSGALT00000012303	-1.14249	6.71696	12.974	0.000315846	0.00889818	Challenged	2
ENSGALT00000021887	0.725428	5.53023	12.9612	0.00031802	0.00894209	Challenged	2
ENSGALT00000075195	2.85496	0.972972	12.9561	0.000318885	0.00894909	Challenged	2
ENSGALT00000024358	1.32521	2.70057	12.9418	0.000321331	0.00900036	Challenged	2
ENSGALT00000081698	1.08018	2.69792	12.9309	0.00032321	0.00903559	Challenged	2
ENSGALT00000057345	0.992497	3.89009	12.9182	0.000325395	0.00907922	Challenged	2
ENSGALT00000014679	-1.23494	2.98428	12.9116	0.000326551	0.009094	Challenged	2
ENSGALT00000027071	1.31407	1.90345	12.9015	0.000328311	0.00912553	Challenged	2
ENSGALT00000040447	0.886412	5.66127	12.8843	0.000331345	0.00919229	Challenged	2
ENSGALT00000025070	-1.00796	3.98429	12.877	0.000332642	0.00921069	Challenged	2
ENSGALT00000038973	-0.787979	4.7261	12.8468	0.000338063	0.009343	Challenged	2
ENSGALT00000085682	-0.939703	4.51107	12.8422	0.000338889	0.00934806	Challenged	2
ENSGALT00000023222	1.60525	3.75772	12.8164	0.000343593	0.00945987	Challenged	2
ENSGALT00000025604	-4.6898	-0.143754	12.8085	0.000345052	0.00948208	Challenged	2
ENSGALT00000006097	1.32655	3.43974	12.8027	0.000346119	0.00949345	Challenged	2
ENSGALT00000051538	-1.66489	2.12484	12.7737	0.000351523	0.00962352	Challenged	2
ENSGALT00000087331	2.6147	3.19044	12.7686	0.00035248	0.00963158	Challenged	2
ENSGALT00000052114	-1.09523	3.87331	12.7322	0.000359409	0.00979722	Challenged	2
ENSGALT00000085388	1.45765	3.39712	12.7297	0.00035989	0.00979722	Challenged	2
ENSGALT00000007180	1.40718	2.40488	12.7148	0.000362775	0.00985732	Challenged	2
ENSGALT00000071178	1.72085	2.07399	12.6754	0.00037049	0.0100481	Challenged	2
ENSGALT00000053696	0.942479	3.92851	12.6447	0.000376636	0.0101958	Challenged	2
ENSGALT00000047689	-2.49718	2.78562	12.6315	0.000379293	0.0102487	Challenged	2
ENSGALT00000056633	-0.65709	4.79633	12.61	0.000383685	0.0103481	Challenged	2
ENSGALT00000079671	-4.3576	-0.31029	12.5873	0.000388386	0.0104555	Challenged	2
ENSGALT00000083500	-0.711737	6.30812	12.5547	0.00039521	0.0106195	Challenged	2
ENSGALT00000080275	1.09568	4.30934	12.5416	0.000397981	0.0106743	Challenged	2
ENSGALT00000048074	1.90442	1.30662	12.4326	0.000421894	0.0112948	Challenged	2
ENSGALT00000051173	0.922566	6.20333	12.4062	0.000427904	0.0114182	Challenged	2
ENSGALT00000005611	-0.886736	8.01568	12.4031	0.000428619	0.0114182	Challenged	2
ENSGALT00000089612	-0.980971	7.77907	12.4021	0.000428861	0.0114182	Challenged	2
ENSGALT00000080873	-1.6816	1.96145	12.3944	0.000430613	0.0114439	Challenged	2
ENSGALT00000025045	0.576948	6.93674	12.3587	0.000438939	0.0116439	Challenged	2
ENSGALT00000049468	2.22372	0.0493828	12.3246	0.000447017	0.0118366	Challenged	2
ENSGALT00000058204	1.21165	2.87445	12.3204	0.00044804	0.0118421	Challenged	2
ENSGALT00000001153	0.946296	4.31255	12.2937	0.000454486	0.0119907	Challenged	2
ENSGALT00000039919	-0.80982	7.20818	12.2644	0.000461691	0.0121587	Challenged	2
ENSGALT00000061241	1.94546	0.907307	12.2566	0.000463614	0.0121798	Challenged	2
ENSGALT00000083830	0.913418	7.03243	12.2538	0.000464314	0.0121798	Challenged	2
ENSGALT00000067389	1.17546	2.4173	12.251	0.000465005	0.0121798	Challenged	2
ENSGALT00000002745	0.967536	3.74927	12.2448	0.000466565	0.0121987	Challenged	2
ENSGALT00000080148	1.29557	2.70192	12.2336	0.00046936	0.0122497	Challenged	2
ENSGALT00000026565	1.29896	2.8123	12.2065	0.000476238	0.012407	Challenged	2
ENSGALT00000048527	-2.77185	0.52592	12.1866	0.000481328	0.0125171	Challenged	2
ENSGALT00000079476	-2.55052	1.32882	12.1831	0.000482231	0.0125182	Challenged	2
ENSGALT00000046516	-2.17502	0.678345	12.1599	0.000488271	0.0126524	Challenged	2
ENSGALT00000015701	3.35948	-0.390423	12.1409	0.000493291	0.0127597	Challenged	2
ENSGALT00000068004	-3.55146	0.592414	12.1123	0.000500912	0.0129339	Challenged	2
ENSGALT00000024125	1.24496	2.85524	12.1074	0.000502228	0.0129448	Challenged	2
ENSGALT00000058575	1.24466	4.24114	12.0997	0.000504309	0.0129755	Challenged	2
ENSGALT00000032690	0.672601	6.79022	12.0916	0.000506485	0.0130084	Challenged	2
ENSGALT00000086050	3.12884	-0.0679336	12.0782	0.000510151	0.0130795	Challenged	2
ENSGALT00000065784	-4.5401	-0.000867055	12.053	0.0005171	0.0132289	Challenged	2
ENSGALT00000085546	2.16875	-0.0764736	12.0505	0.000517797	0.0132289	Challenged	2
ENSGALT00000058975	0.931818	5.25303	12.0308	0.000523278	0.0133454	Challenged	2
ENSGALT00000086602	4.07647	-0.347311	12.0255	0.000524785	0.0133604	Challenged	2
ENSGALT00000021867	-1.08734	7.83699	12.0213	0.00052595	0.0133667	Challenged	2
ENSGALT00000010222	-2.66583	4.03084	12.0126	0.00052841	0.0134058	Challenged	2
ENSGALT00000011945	-0.589777	6.8005	12.0055	0.000530428	0.0134335	Challenged	2
ENSGALT00000070945	-1.01126	3.91174	11.9991	0.000532267	0.0134566	Challenged	2
ENSGALT00000026946	0.58764	5.71212	11.9889	0.000535196	0.0135072	Challenged	2
ENSGALT00000019527	1.28669	4.53492	11.9787	0.000538126	0.0135576	Challenged	2
ENSGALT00000024650	0.514559	6.92351	11.9677	0.000541308	0.0136142	Challenged	2
ENSGALT00000018588	-0.790082	6.96871	11.9552	0.000544943	0.0136819	Challenged	2
ENSGALT00000073459	-4.77293	-0.233041	11.9434	0.000548414	0.0137453	Challenged	2
ENSGALT00000048000	1.49332	1.31121	11.9346	0.000551011	0.0137867	Challenged	2
ENSGALT00000064562	1.61131	1.78063	11.9106	0.000558161	0.0139416	Challenged	2
ENSGALT00000078855	-0.973077	4.68774	11.9034	0.000560328	0.0139717	Challenged	2
ENSGALT00000011039	0.938051	4.14409	11.8582	0.000574085	0.0142902	Challenged	2
ENSGALT00000083128	2.68872	0.0849401	11.8365	0.000580808	0.0144328	Challenged	2
ENSGALT00000032964	-0.613312	6.74173	11.827	0.000583768	0.0144816	Challenged	2
ENSGALT00000006634	2.21613	-0.0366412	11.82	0.00058597	0.0144946	Challenged	2
ENSGALT00000056725	1.87715	0.568167	11.819	0.000586283	0.0144946	Challenged	2
ENSGALT00000013241	0.61533	5.76365	11.7717	0.000601377	0.014828	Challenged	2
ENSGALT00000016660	0.555156	7.40362	11.7704	0.000601811	0.014828	Challenged	2
ENSGALT00000084619	4.04777	-0.55591	11.7671	0.000602879	0.0148292	Challenged	2
ENSGALT00000004551	3.62464	0.27704	11.7577	0.000605906	0.0148636	Challenged	2
ENSGALT00000076962	-1.53191	1.30154	11.7565	0.000606321	0.0148636	Challenged	2
ENSGALT00000055121	2.26663	0.543001	11.7483	0.000608986	0.0149038	Challenged	2
ENSGALT00000014053	-0.693482	5.09886	11.7446	0.000610211	0.0149086	Challenged	2
ENSGALT00000060796	1.5861	0.755302	11.7342	0.000613616	0.0149667	Challenged	2
ENSGALT00000000837	0.797933	6.25794	11.7079	0.000622342	0.0151541	Challenged	2
ENSGALT00000015704	-0.733309	5.59734	11.6917	0.000627795	0.0152613	Challenged	2
ENSGALT00000023163	-0.775529	8.35895	11.6863	0.000629635	0.0152805	Challenged	2
ENSGALT00000057444	3.76569	-0.195306	11.667	0.000636175	0.0154135	Challenged	2
ENSGALT00000044983	1.52427	3.6014	11.6625	0.000637742	0.0154209	Challenged	2
ENSGALT00000089608	-4.23896	-0.152581	11.6599	0.000638603	0.0154209	Challenged	2
ENSGALT00000019167	1.78193	0.615512	11.6248	0.000650795	0.0156892	Challenged	2
ENSGALT00000017839	-1.25265	3.22395	11.6096	0.000656139	0.0157919	Challenged	2
ENSGALT00000062191	-2.54183	0.833308	11.6051	0.000657703	0.0158034	Challenged	2
ENSGALT00000000845	-2.4823	0.842817	11.5836	0.000665367	0.0159442	Challenged	2
ENSGALT00000083410	1.33441	1.83121	11.5825	0.000665757	0.0159442	Challenged	2
ENSGALT00000087994	-2.62857	-0.00581426	11.5779	0.000667413	0.0159575	Challenged	2
ENSGALT00000017317	1.32512	3.17596	11.5686	0.000670742	0.0160108	Challenged	2
ENSGALT00000000911	1.8194	0.833846	11.5442	0.000679625	0.0161711	Challenged	2
ENSGALT00000006426	-1.25804	3.00446	11.544	0.000679682	0.0161711	Challenged	2
ENSGALT00000054691	4.08982	-0.223417	11.539	0.000681527	0.0161885	Challenged	2
ENSGALT00000024129	1.67152	2.07337	11.4989	0.00069638	0.0165143	Challenged	2
ENSGALT00000067135	-4.46499	-0.019685	11.4956	0.000697617	0.0165167	Challenged	2
ENSGALT00000090219	-3.19326	0.265183	11.481	0.000703114	0.0166198	Challenged	2
ENSGALT00000082266	-2.42585	0.338651	11.4433	0.000717515	0.0169327	Challenged	2
ENSGALT00000017411	0.920644	4.42542	11.4245	0.00072481	0.017069	Challenged	2
ENSGALT00000088190	-1.03128	5.74681	11.4224	0.000725639	0.017069	Challenged	2
ENSGALT00000014277	0.705431	6.10769	11.4175	0.000727562	0.0170692	Challenged	2
ENSGALT00000070149	1.18951	4.2009	11.4164	0.000728	0.0170692	Challenged	2
ENSGALT00000064731	-0.987303	3.25251	11.3756	0.000744152	0.0174199	Challenged	2
ENSGALT00000051129	3.87224	2.12239	11.365	0.000748417	0.0174915	Challenged	2
ENSGALT00000028049	0.9414	5.53048	11.3489	0.000754914	0.0176043	Challenged	2
ENSGALT00000019566	0.76704	7.59989	11.3471	0.000755665	0.0176043	Challenged	2
ENSGALT00000053974	-3.28086	0.215792	11.3401	0.000758531	0.0176428	Challenged	2
ENSGALT00000016945	-0.735932	4.0764	11.3308	0.000762317	0.0177026	Challenged	2
ENSGALT00000060218	2.72332	0.0616435	11.3074	0.000771995	0.0178879	Challenged	2
ENSGALT00000027575	0.710391	9.25951	11.3052	0.00077289	0.0178879	Challenged	2
ENSGALT00000064544	1.11965	4.76835	11.3026	0.000773991	0.0178879	Challenged	2
ENSGALT00000070368	1.93422	0.130281	11.267	0.000788975	0.0181944	Challenged	2
ENSGALT00000016840	1.97211	0.46766	11.2652	0.000789755	0.0181944	Challenged	2
ENSGALT00000080506	2.07655	3.60235	11.2607	0.000791643	0.018209	Challenged	2
ENSGALT00000063199	1.7813	2.03885	11.25	0.000796231	0.0182856	Challenged	2
ENSGALT00000010849	1.10448	3.59756	11.2443	0.000798672	0.0183128	Challenged	2
ENSGALT00000068933	-2.51035	0.0365097	11.227	0.000806174	0.0184557	Challenged	2
ENSGALT00000060102	-1.22288	3.23093	11.2115	0.00081292	0.0185809	Challenged	2
ENSGALT00000087436	-1.29575	2.56426	11.2046	0.000815927	0.0186203	Challenged	2
ENSGALT00000077863	1.38942	2.4381	11.1765	0.000828403	0.0188754	Challenged	2
ENSGALT00000008794	-0.76157	5.10366	11.1411	0.000844352	0.0192024	Challenged	2
ENSGALT00000026936	2.01078	0.272616	11.1388	0.000845399	0.0192024	Challenged	2
ENSGALT00000014806	1.28877	1.58705	11.1235	0.000852424	0.0193318	Challenged	2
ENSGALT00000070784	-0.957879	3.65057	11.0861	0.000869767	0.0196944	Challenged	2
ENSGALT00000086015	-1.41021	2.18065	11.0329	0.000895092	0.020214	Challenged	2
ENSGALT00000019737	-0.54324	6.8559	11.0321	0.000895498	0.020214	Challenged	2
ENSGALT00000005705	0.781968	3.61311	11.0181	0.000902254	0.020335	Challenged	2
ENSGALT00000068790	-4.00739	-0.313524	11.0096	0.00090641	0.020397	Challenged	2
ENSGALT00000006110	1.03654	8.33347	11.0042	0.000909037	0.0204245	Challenged	2
ENSGALT00000009667	1.04808	3.46287	10.9922	0.000914961	0.0205259	Challenged	2
ENSGALT00000071556	-1.93448	0.839432	10.988	0.00091704	0.0205408	Challenged	2
ENSGALT00000067221	-0.605409	7.6186	10.9695	0.000926223	0.0206918	Challenged	2
ENSGALT00000069170	0.471331	7.21163	10.9687	0.000926627	0.0206918	Challenged	2
ENSGALT00000067629	1.37697	4.97326	10.9348	0.000943726	0.0210413	Challenged	2
ENSGALT00000017197	-1.43416	4.70781	10.9298	0.00094629	0.0210662	Challenged	2
ENSGALT00000046806	-4.24769	0.0245002	10.9111	0.000955916	0.0212402	Challenged	2
ENSGALT00000045333	1.08681	7.7057	10.9089	0.000957031	0.0212402	Challenged	2
ENSGALT00000081327	2.96131	-0.101658	10.9056	0.000958736	0.0212457	Challenged	2
ENSGALT00000012364	-0.571435	6.43516	10.8899	0.000966892	0.0213719	Challenged	2
ENSGALT00000069515	-0.564419	6.09196	10.889	0.000967376	0.0213719	Challenged	2
ENSGALT00000083439	-3.9371	-0.333977	10.8829	0.000970581	0.0214102	Challenged	2
ENSGALT00000074652	-2.9273	0.463576	10.8769	0.00097369	0.0214463	Challenged	2
ENSGALT00000008605	-2.64778	4.60026	10.8741	0.000975193	0.0214469	Challenged	2
ENSGALT00000067772	-4.33056	-0.159843	10.8461	0.000990062	0.021741	Challenged	2
ENSGALT00000003116	-0.802893	4.71612	10.8203	0.00100393	0.0220124	Challenged	2
ENSGALT00000073257	1.19728	5.01924	10.8051	0.00101219	0.02216	Challenged	2
ENSGALT00000087961	0.744564	3.56328	10.7873	0.00102197	0.0223333	Challenged	2
ENSGALT00000003085	-0.868068	5.42758	10.7851	0.00102318	0.0223333	Challenged	2
ENSGALT00000034033	-2.14889	5.88186	10.7664	0.00103361	0.0225272	Challenged	2
ENSGALT00000016069	0.65301	5.67835	10.7217	0.00105889	0.0230436	Challenged	2
ENSGALT00000086503	-3.41311	0.487235	10.698	0.00107249	0.0232978	Challenged	2
ENSGALT00000057421	1.60667	1.88856	10.6958	0.00107378	0.0232978	Challenged	2
ENSGALT00000051747	-3.45017	0.100919	10.6701	0.00108882	0.0235889	Challenged	2
ENSGALT00000013965	-0.646868	4.70751	10.6582	0.00109583	0.0237056	Challenged	2
ENSGALT00000086733	1.56469	1.8661	10.6493	0.00110112	0.0237846	Challenged	2
ENSGALT00000018400	1.15575	4.27644	10.6429	0.00110496	0.0238321	Challenged	2
ENSGALT00000088950	2.45166	0.290573	10.6344	0.00111002	0.0238744	Challenged	2
ENSGALT00000060266	3.35616	0.0744363	10.6341	0.00111021	0.0238744	Challenged	2
ENSGALT00000026878	1.14197	8.02469	10.6297	0.00111287	0.0238963	Challenged	2
ENSGALT00000090231	1.7602	0.898188	10.6162	0.00112101	0.0240356	Challenged	2
ENSGALT00000003376	-0.618413	6.09102	10.5642	0.001153	0.024685	Challenged	2
ENSGALT00000087970	-0.941637	5.13929	10.5573	0.00115731	0.024741	Challenged	2
ENSGALT00000052766	1.42642	6.04133	10.5482	0.00116301	0.0248263	Challenged	2
ENSGALT00000060339	-1.84118	0.634195	10.5416	0.00116716	0.0248782	Challenged	2
ENSGALT00000021642	-1.34183	5.48847	10.5259	0.00117712	0.0250539	Challenged	2
ENSGALT00000022974	-2.85527	0.354887	10.5205	0.00118057	0.0250905	Challenged	2
ENSGALT00000044550	1.85491	0.48306	10.5132	0.00118527	0.0251538	Challenged	2
ENSGALT00000038940	0.7212	5.59617	10.5032	0.00119167	0.0252527	Challenged	2
ENSGALT00000034549	0.614315	5.19683	10.4919	0.00119897	0.0253703	Challenged	2
ENSGALT00000029351	-2.08133	2.92922	10.4702	0.00121318	0.0256338	Challenged	2
ENSGALT00000068328	1.31317	2.37225	10.4548	0.00122331	0.0258102	Challenged	2
ENSGALT00000001070	-1.22134	5.88079	10.4399	0.00123319	0.0259811	Challenged	2
ENSGALT00000078425	1.10017	2.43407	10.4264	0.00124228	0.0261212	Challenged	2
ENSGALT00000049601	-1.74301	0.737184	10.4247	0.00124344	0.0261212	Challenged	2
ENSGALT00000067892	0.758803	5.02936	10.3866	0.00126936	0.0266273	Challenged	2
ENSGALT00000052274	1.07239	3.76991	10.3689	0.00128159	0.0268451	Challenged	2
ENSGALT00000027452	1.6934	2.55393	10.3552	0.0012911	0.0270053	Challenged	2
ENSGALT00000027063	1.15943	12.2693	10.3516	0.00129364	0.0270195	Challenged	2
ENSGALT00000017883	1.35259	0.925088	10.3245	0.00131274	0.0273792	Challenged	2
ENSGALT00000025405	-1.43323	1.3038	10.3041	0.00132733	0.0276117	Challenged	2
ENSGALT00000053457	0.743474	4.03015	10.3036	0.00132769	0.0276117	Challenged	2
ENSGALT00000043531	-2.85114	0.163616	10.2713	0.00135117	0.02806	Challenged	2
ENSGALT00000060904	-2.60091	0.777248	10.2682	0.0013534	0.0280662	Challenged	2
ENSGALT00000006875	-0.850872	4.24697	10.2619	0.00135803	0.028122	Challenged	2
ENSGALT00000087499	-1.89368	0.900679	10.2592	0.00136008	0.0281244	Challenged	2
ENSGALT00000047941	-2.70723	0.13875	10.2547	0.00136336	0.0281523	Challenged	2
ENSGALT00000064393	3.88914	-0.54614	10.2354	0.00137773	0.0284086	Challenged	2
ENSGALT00000078166	-1.75366	2.64332	10.1786	0.0014208	0.0292508	Challenged	2
ENSGALT00000046125	-0.822974	9.68675	10.1763	0.0014226	0.0292508	Challenged	2
ENSGALT00000088857	0.903434	5.77928	10.17	0.00142747	0.0293095	Challenged	2
ENSGALT00000044026	1.55261	1.88684	10.1633	0.0014326	0.029349	Challenged	2
ENSGALT00000017440	0.585908	7.10743	10.1623	0.00143343	0.029349	Challenged	2
ENSGALT00000046634	-1.23291	3.55504	10.1562	0.00143813	0.0294039	Challenged	2
ENSGALT00000060434	-1.02223	3.15574	10.1534	0.00144036	0.0294081	Challenged	2
ENSGALT00000058831	0.962945	2.03276	10.1215	0.00146552	0.0298797	Challenged	2
ENSGALT00000079723	-0.718813	5.32205	10.1103	0.00147446	0.0300129	Challenged	2
ENSGALT00000070936	-0.852998	6.4405	10.1074	0.00147678	0.0300129	Challenged	2
ENSGALT00000080307	1.78488	1.35002	10.1037	0.00147974	0.0300129	Challenged	2
ENSGALT00000080306	1.11581	6.4634	10.1021	0.00148099	0.0300129	Challenged	2
ENSGALT00000066580	1.15963	2.68083	10.1004	0.00148237	0.0300129	Challenged	2
ENSGALT00000075084	-0.584858	7.78246	10.0824	0.00149692	0.030258	Challenged	2
ENSGALT00000081011	0.716034	5.9472	10.0775	0.00150089	0.030258	Challenged	2
ENSGALT00000070796	1.76433	1.15232	10.0768	0.00150151	0.030258	Challenged	2
ENSGALT00000073162	2.51235	-0.0824341	10.0721	0.00150534	0.030258	Challenged	2
ENSGALT00000008437	2.7193	2.17395	10.0707	0.00150644	0.030258	Challenged	2
ENSGALT00000089138	-0.750929	4.65024	10.0689	0.00150789	0.030258	Challenged	2
ENSGALT00000067890	1.24884	6.09107	10.0675	0.00150905	0.030258	Challenged	2
ENSGALT00000062478	1.59323	0.476885	10.0526	0.00152133	0.0304622	Challenged	2
ENSGALT00000000183	1.181	2.86029	10.0419	0.0015302	0.0305976	Challenged	2
ENSGALT00000045524	2.05687	0.0585143	10.0287	0.00154116	0.0307745	Challenged	2
ENSGALT00000076044	-4.38036	-0.207496	10.0225	0.00154642	0.0308371	Challenged	2
ENSGALT00000061096	-1.40062	4.19833	10.0178	0.00155038	0.0308738	Challenged	2
ENSGALT00000045997	0.83611	6.51252	10.0148	0.00155289	0.0308815	Challenged	2
ENSGALT00000077974	1.76229	-0.118309	10.0108	0.00155622	0.0309054	Challenged	2
ENSGALT00000063445	0.693156	7.44371	9.95456	0.00160451	0.031819	Challenged	2
ENSGALT00000043260	1.39515	1.55641	9.95217	0.0016066	0.031819	Challenged	2
ENSGALT00000040296	0.796258	5.22236	9.93621	0.00162059	0.0320523	Challenged	2
ENSGALT00000054609	1.77676	0.632406	9.9288	0.00162713	0.032138	Challenged	2
ENSGALT00000059459	-0.664279	4.29514	9.92532	0.00163021	0.0321551	Challenged	2
ENSGALT00000056298	2.35977	-0.00437861	9.91605	0.00163843	0.0322736	Challenged	2
ENSGALT00000009986	1.17088	4.26848	9.91015	0.0016437	0.0323335	Challenged	2
ENSGALT00000084807	-2.05338	1.70949	9.89626	0.00165615	0.0325345	Challenged	2
ENSGALT00000088616	-0.812788	5.5398	9.88058	0.00167033	0.0327686	Challenged	2
ENSGALT00000014522	-0.4916	7.03026	9.87568	0.00167478	0.0328117	Challenged	2
ENSGALT00000047177	1.49995	1.95305	9.87045	0.00167955	0.0328608	Challenged	2
ENSGALT00000065173	-0.717367	5.57675	9.86079	0.00168838	0.0329893	Challenged	2
ENSGALT00000009612	-1.07096	5.8432	9.8564	0.00169242	0.0330237	Challenged	2
ENSGALT00000064855	0.973985	2.74666	9.83779	0.00170963	0.0333148	Challenged	2
ENSGALT00000077825	1.37912	1.36933	9.83351	0.00171361	0.0333478	Challenged	2
ENSGALT00000021820	0.913157	7.39325	9.82474	0.0017218	0.0334622	Challenged	2
ENSGALT00000025943	-1.52853	5.74494	9.80932	0.0017363	0.033699	Challenged	2
ENSGALT00000003564	-0.5193	5.87388	9.78226	0.00176203	0.0340841	Challenged	2
ENSGALT00000070877	1.23293	0.967838	9.78138	0.00176288	0.0340841	Challenged	2
ENSGALT00000036163	1.2173	6.52923	9.78108	0.00176317	0.0340841	Challenged	2
ENSGALT00000016932	-1.61487	1.81195	9.77151	0.00177237	0.0342164	Challenged	2
ENSGALT00000069402	-0.678201	4.9601	9.76663	0.00177708	0.0342617	Challenged	2
ENSGALT00000072963	0.934236	6.79773	9.74326	0.00179982	0.0346543	Challenged	2
ENSGALT00000016467	1.01681	3.59957	9.73915	0.00180384	0.0346807	Challenged	2
ENSGALT00000083969	2.14716	0.155597	9.73699	0.00180597	0.0346807	Challenged	2
ENSGALT00000084042	-1.1309	2.64304	9.73251	0.00181037	0.0347194	Challenged	2
ENSGALT00000032201	-1.07184	8.55311	9.72611	0.00181669	0.0347869	Challenged	2
ENSGALT00000049849	-4.30156	-0.210773	9.7241	0.00181867	0.0347869	Challenged	2
ENSGALT00000027729	2.24077	3.60093	9.72075	0.001822	0.0347999	Challenged	2
ENSGALT00000053289	0.897465	3.41737	9.71859	0.00182414	0.0347999	Challenged	2
ENSGALT00000066490	-3.05237	0.262561	9.69432	0.00184838	0.0352162	Challenged	2
ENSGALT00000078497	-1.53466	2.27211	9.6909	0.00185183	0.0352356	Challenged	2
ENSGALT00000088433	0.760622	4.36622	9.68734	0.00185542	0.0352578	Challenged	2
ENSGALT00000086202	0.741351	4.41886	9.67787	0.00186501	0.0353938	Challenged	2
ENSGALT00000014574	0.56829	5.50269	9.66495	0.00187817	0.0355971	Challenged	2
ENSGALT00000014937	-1.35154	6.85143	9.65467	0.00188871	0.0357465	Challenged	2
ENSGALT00000089741	1.08168	3.10504	9.65247	0.00189097	0.0357465	Challenged	2
ENSGALT00000062578	-1.17598	5.87188	9.62411	0.0019204	0.0362556	Challenged	2
ENSGALT00000024205	-4.14154	-0.161026	9.61333	0.00193171	0.0364218	Challenged	2
ENSGALT00000043464	-0.638825	5.37947	9.59316	0.00195303	0.0367763	Challenged	2
ENSGALT00000059178	0.866227	2.54733	9.57661	0.00197072	0.0370612	Challenged	2
ENSGALT00000084835	1.23912	1.96935	9.55575	0.00199324	0.0374364	Challenged	2
ENSGALT00000077214	-2.73815	0.161891	9.55134	0.00199803	0.037478	Challenged	2
ENSGALT00000026589	-0.960995	6.03846	9.54517	0.00200477	0.0375077	Challenged	2
ENSGALT00000017146	-1.46275	2.26377	9.54516	0.00200478	0.0375077	Challenged	2
ENSGALT00000076848	1.1865	1.72819	9.54079	0.00200955	0.0375486	Challenged	2
ENSGALT00000059216	1.69034	0.847041	9.53197	0.00201924	0.0376812	Challenged	2
ENSGALT00000089529	3.09769	-0.250248	9.52804	0.00202356	0.0377134	Challenged	2
ENSGALT00000059077	0.577529	6.06295	9.51963	0.00203285	0.0377723	Challenged	2
ENSGALT00000073255	1.69299	0.511815	9.5188	0.00203378	0.0377723	Challenged	2
ENSGALT00000021056	-2.43278	-0.193121	9.51814	0.00203451	0.0377723	Challenged	2
ENSGALT00000038586	0.987578	2.52685	9.51031	0.00204321	0.037867	Challenged	2
ENSGALT00000073897	-0.595111	6.89505	9.50886	0.00204482	0.037867	Challenged	2
ENSGALT00000016899	-0.540627	7.02045	9.50473	0.00204943	0.037904	Challenged	2
ENSGALT00000024182	1.91031	2.45697	9.49351	0.002062	0.0380881	Challenged	2
ENSGALT00000004678	1.14349	2.17948	9.48639	0.00207001	0.0381875	Challenged	2
ENSGALT00000014155	-1.64939	2.50137	9.47296	0.00208522	0.0384194	Challenged	2
ENSGALT00000017591	2.68148	0.754043	9.46973	0.00208891	0.0384385	Challenged	2
ENSGALT00000004220	-1.01536	9.16666	9.45975	0.0021003	0.0385993	Challenged	2
ENSGALT00000080983	-0.943274	7.41783	9.45557	0.00210509	0.0386385	Challenged	2
ENSGALT00000058081	-1.2638	1.58819	9.44587	0.00211625	0.0387944	Challenged	2
ENSGALT00000006190	-0.621137	6.79712	9.44132	0.00212151	0.0388418	Challenged	2
ENSGALT00000010917	-0.74399	7.23939	9.42096	0.00214519	0.039226	Challenged	2
ENSGALT00000039021	0.57964	5.09385	9.39693	0.00217349	0.0396935	Challenged	2
ENSGALT00000029195	1.30674	3.74796	9.38834	0.0021837	0.0397593	Challenged	2
ENSGALT00000074265	-4.21404	-0.3703	9.38679	0.00218554	0.0397593	Challenged	2
ENSGALT00000025595	-0.72167	6.41005	9.38367	0.00218927	0.0397593	Challenged	2
ENSGALT00000051607	3.65676	-0.504581	9.3832	0.00218983	0.0397593	Challenged	2
ENSGALT00000089154	-4.32638	-0.359347	9.38241	0.00219077	0.0397593	Challenged	2
ENSGALT00000045362	-0.628566	4.01382	9.37106	0.00220438	0.0399565	Challenged	2
ENSGALT00000057696	-0.746899	5.43051	9.36665	0.00220969	0.0400027	Challenged	2
ENSGALT00000035200	1.24049	2.28398	9.34086	0.002241	0.0405191	Challenged	2
ENSGALT00000066648	-2.18038	0.72914	9.3287	0.00225592	0.0407382	Challenged	2
ENSGALT00000073832	-1.02217	3.63727	9.32403	0.00226168	0.0407916	Challenged	2
ENSGALT00000061112	1.5648	0.795075	9.32018	0.00226644	0.0408269	Challenged	2
ENSGALT00000048733	0.773313	6.60529	9.30473	0.00228563	0.0411216	Challenged	2
ENSGALT00000076103	-1.92125	1.47004	9.27687	0.00232065	0.0416641	Challenged	2
ENSGALT00000013252	-0.882631	3.14372	9.27619	0.00232152	0.0416641	Challenged	2
ENSGALT00000011268	-0.996071	4.87851	9.27161	0.00232733	0.0417169	Challenged	2
ENSGALT00000067485	0.881868	7.13856	9.26787	0.00233208	0.0417506	Challenged	2
ENSGALT00000021311	0.998458	1.94476	9.25805	0.00234463	0.0419235	Challenged	2
ENSGALT00000018785	-0.649465	4.8573	9.24822	0.00235724	0.0420579	Challenged	2
ENSGALT00000011110	-2.09207	0.729135	9.24726	0.00235848	0.0420579	Challenged	2
ENSGALT00000027279	2.36091	0.810176	9.24545	0.00236082	0.0420579	Challenged	2
ENSGALT00000006107	-2.34407	0.0605568	9.24211	0.00236512	0.0420829	Challenged	2
ENSGALT00000020120	1.04184	4.08781	9.23528	0.00237396	0.0421886	Challenged	2
ENSGALT00000088384	-2.82827	-0.297172	9.20708	0.00241081	0.0427912	Challenged	2
ENSGALT00000007592	0.458583	6.81438	9.19439	0.00242757	0.0430362	Challenged	2
ENSGALT00000081433	-2.28621	-0.209519	9.18113	0.00244522	0.0432962	Challenged	2
ENSGALT00000078588	4.10532	-0.192214	9.16543	0.0024663	0.0436017	Challenged	2
ENSGALT00000086406	2.9545	-0.408697	9.16381	0.00246848	0.0436017	Challenged	2
ENSGALT00000069411	-0.815977	3.68652	9.13429	0.00250863	0.0442573	Challenged	2
ENSGALT00000059987	1.12284	4.158	9.12062	0.00252744	0.044535	Challenged	2
ENSGALT00000056755	0.839694	8.53814	9.09867	0.00255795	0.045018	Challenged	2
ENSGALT00000073819	1.56783	1.94389	9.09544	0.00256248	0.0450433	Challenged	2
ENSGALT00000080856	2.265	1.19361	9.08846	0.00257228	0.0451184	Challenged	2
ENSGALT00000055645	1.61321	1.32437	9.08797	0.00257296	0.0451184	Challenged	2
ENSGALT00000027027	-1.29157	2.89059	9.07976	0.00258454	0.0452552	Challenged	2
ENSGALT00000058562	-0.772867	5.7051	9.07803	0.00258699	0.0452552	Challenged	2
ENSGALT00000083474	-3.32715	0.12581	9.07177	0.00259586	0.0453558	Challenged	2
ENSGALT00000001666	-0.618876	5.30981	9.0685	0.0026005	0.0453824	Challenged	2
ENSGALT00000019784	-1.46702	6.30988	9.05911	0.00261389	0.0455613	Challenged	2
ENSGALT00000087327	-2.14259	0.145556	9.0474	0.00263069	0.0457991	Challenged	2
ENSGALT00000006094	1.78749	0.486275	9.03868	0.00264326	0.0459631	Challenged	2
ENSGALT00000014037	1.04505	4.46571	9.03165	0.00265344	0.0460346	Challenged	2
ENSGALT00000012920	0.947643	3.24732	9.03076	0.00265474	0.0460346	Challenged	2
ENSGALT00000032993	1.06568	3.19614	9.02929	0.00265688	0.0460346	Challenged	2
ENSGALT00000004728	0.79684	5.90039	8.9957	0.00270615	0.0466738	Challenged	2
ENSGALT00000069561	2.04757	1.18677	8.99523	0.00270685	0.0466738	Challenged	2
ENSGALT00000022592	0.946226	2.58105	8.99376	0.00270903	0.0466738	Challenged	2
ENSGALT00000050091	-2.99309	3.62773	8.99344	0.00270951	0.0466738	Challenged	2
ENSGALT00000073442	-0.83771	6.04327	8.99323	0.00270982	0.0466738	Challenged	2
ENSGALT00000057145	2.14091	0.106029	8.98738	0.00271851	0.0467681	Challenged	2
ENSGALT00000044955	-0.645378	5.69586	8.96875	0.00274636	0.0471902	Challenged	2
ENSGALT00000087071	-1.91347	0.239929	8.96664	0.00274954	0.0471902	Challenged	2
ENSGALT00000058834	-0.607502	7.25426	8.95804	0.00276251	0.0473009	Challenged	2
ENSGALT00000061131	1.5312	6.3011	8.95701	0.00276406	0.0473009	Challenged	2
ENSGALT00000019825	-0.783477	5.35599	8.9559	0.00276575	0.0473009	Challenged	2
ENSGALT00000010722	0.775275	4.08299	8.95123	0.00277282	0.0473661	Challenged	2
ENSGALT00000006909	1.07834	5.91256	8.93798	0.00279301	0.047655	Challenged	2
ENSGALT00000047299	2.02318	0.336893	8.93153	0.0028029	0.0477415	Challenged	2
ENSGALT00000009517	1.05549	2.15861	8.9299	0.0028054	0.0477415	Challenged	2
ENSGALT00000044368	1.0658	4.24941	8.92825	0.00280793	0.0477415	Challenged	2
ENSGALT00000083545	-1.04958	2.92566	8.92461	0.00281354	0.0477809	Challenged	2
ENSGALT00000048967	1.25906	2.82492	8.91959	0.00282128	0.0478287	Challenged	2
ENSGALT00000046028	0.84942	6.16746	8.91852	0.00282294	0.0478287	Challenged	2
ENSGALT00000036845	1.63429	2.73171	8.89651	0.00285716	0.0483521	Challenged	2
ENSGALT00000020097	1.37947	3.33705	8.8655	0.00290611	0.0491234	Challenged	2
ENSGALT00000012879	-0.859096	4.08902	8.84134	0.00294482	0.0496893	Challenged	2
ENSGALT00000089330	1.14316	2.84621	8.84035	0.00294642	0.0496893	Challenged	2
ENSGALT00000050172	-1.74476	5.30156	8.83664	0.00295242	0.049716	Challenged	2
ENSGALT00000016740	-1.26693	2.41922	8.83327	0.00295788	0.049716	Challenged	2
ENSGALT00000089819	2.48303	0.161411	8.83303	0.00295827	0.049716	Challenged	2
ENSGALT00000036246	-0.787778	8.15666	8.82443	0.00297224	0.0498931	Challenged	2
ENSGALT00000084582	5.81878	4.35851	199.089	3.30127e-45	4.79905e-41	Nonchallenged	6
ENSGALT00000074783	6.65262	4.77701	180.44	3.88394e-41	2.82304e-37	Nonchallenged	6
ENSGALT00000084683	8.00375	6.41366	174.291	8.55086e-40	4.14346e-36	Nonchallenged	6
ENSGALT00000052188	3.85067	6.10539	157.089	4.89416e-36	1.77866e-32	Nonchallenged	6
ENSGALT00000010186	-3.65709	6.80763	150.921	1.09041e-34	3.17027e-31	Nonchallenged	6
ENSGALT00000019412	2.74944	8.34192	144.215	3.18815e-33	7.54158e-30	Nonchallenged	6
ENSGALT00000083045	4.57361	3.47395	143.957	3.6315e-33	7.54158e-30	Nonchallenged	6
ENSGALT00000065772	-7.05906	9.20195	132.475	1.17807e-30	2.14069e-27	Nonchallenged	6
ENSGALT00000010657	4.54157	5.6184	128.484	8.79662e-30	1.42085e-26	Nonchallenged	6
ENSGALT00000086210	7.95991	4.24359	126.154	2.84461e-29	3.88411e-26	Nonchallenged	6
ENSGALT00000085449	5.2411	4.63884	126.09	2.93906e-29	3.88411e-26	Nonchallenged	6
ENSGALT00000085445	5.19664	2.6526	115.621	5.75378e-27	6.97023e-24	Nonchallenged	6
ENSGALT00000058614	-5.3094	2.14803	112.297	3.07671e-26	3.44048e-23	Nonchallenged	6
ENSGALT00000066798	7.69295	1.67958	93.7307	3.61511e-22	3.75377e-19	Nonchallenged	6
ENSGALT00000000328	6.46425	1.81496	92.4153	7.02675e-22	6.80986e-19	Nonchallenged	6
ENSGALT00000082899	5.24575	5.64432	90.1205	2.24084e-21	2.03594e-18	Nonchallenged	6
ENSGALT00000087504	7.14055	1.51435	87.999	6.54867e-21	5.59989e-18	Nonchallenged	6
ENSGALT00000041171	-5.11724	5.3634	86.056	1.74915e-20	1.41263e-17	Nonchallenged	6
ENSGALT00000089912	4.5863	3.43162	82.9887	8.25255e-20	6.31407e-17	Nonchallenged	6
ENSGALT00000047812	-3.65697	2.69639	82.29	1.17515e-19	8.54155e-17	Nonchallenged	6
ENSGALT00000019418	2.34609	7.4667	79.9898	3.76351e-19	2.56523e-16	Nonchallenged	6
ENSGALT00000059212	-1.71532	5.55906	79.9284	3.88217e-19	2.56523e-16	Nonchallenged	6
ENSGALT00000073186	2.3358	6.09245	79.5372	4.73225e-19	2.99099e-16	Nonchallenged	6
ENSGALT00000014307	-2.33608	4.46542	79.1992	5.61537e-19	3.40128e-16	Nonchallenged	6
ENSGALT00000084401	4.49422	5.57221	78.8112	6.8339e-19	3.97378e-16	Nonchallenged	6
ENSGALT00000067021	3.84979	1.92728	77.5249	1.31057e-18	7.3276e-16	Nonchallenged	6
ENSGALT00000082473	7.08839	1.42291	74.09	7.4636e-18	4.01846e-15	Nonchallenged	6
ENSGALT00000087010	7.16435	1.30657	73.705	9.07108e-18	4.70951e-15	Nonchallenged	6
ENSGALT00000057338	-2.3483	3.44597	70.8878	3.78137e-17	1.89551e-14	Nonchallenged	6
ENSGALT00000055214	2.29338	7.3774	70.5835	4.412e-17	2.13791e-14	Nonchallenged	6
ENSGALT00000006226	4.43818	3.7085	69.6121	7.21925e-17	3.38536e-14	Nonchallenged	6
ENSGALT00000067959	2.82368	2.61771	68.0571	1.58827e-16	7.21523e-14	Nonchallenged	6
ENSGALT00000084827	4.35838	2.9001	67.4373	2.17491e-16	9.58079e-14	Nonchallenged	6
ENSGALT00000063269	4.05993	2.2517	66.5241	3.45648e-16	1.47785e-13	Nonchallenged	6
ENSGALT00000087260	5.87189	4.56713	65.3193	6.36952e-16	2.64554e-13	Nonchallenged	6
ENSGALT00000047210	-6.93969	1.29145	64.7005	8.71934e-16	3.48035e-13	Nonchallenged	6
ENSGALT00000081149	-2.38007	4.57272	64.6693	8.85829e-16	3.48035e-13	Nonchallenged	6
ENSGALT00000032631	1.57573	6.08838	64.3911	1.02016e-15	3.90267e-13	Nonchallenged	6
ENSGALT00000051741	-2.32435	3.29376	64.0352	1.22215e-15	4.55547e-13	Nonchallenged	6
ENSGALT00000065299	-4.58688	2.83863	61.693	4.01412e-15	1.45883e-12	Nonchallenged	6
ENSGALT00000089780	3.21451	1.86332	59.3263	1.33577e-14	4.73612e-12	Nonchallenged	6
ENSGALT00000017809	3.31103	5.57582	58.9716	1.59964e-14	5.53666e-12	Nonchallenged	6
ENSGALT00000070131	-2.27738	6.19115	57.51	3.36262e-14	1.1368e-11	Nonchallenged	6
ENSGALT00000047912	-3.84423	2.37747	56.509	5.5943e-14	1.84828e-11	Nonchallenged	6
ENSGALT00000077264	-2.75254	5.2222	55.3643	1.00137e-13	3.23486e-11	Nonchallenged	6
ENSGALT00000023730	-3.90386	3.82233	55.1416	1.12154e-13	3.54431e-11	Nonchallenged	6
ENSGALT00000063082	-3.4268	1.97763	54.7982	1.33563e-13	4.13107e-11	Nonchallenged	6
ENSGALT00000080405	-3.11318	3.99674	53.8388	2.17637e-13	6.59124e-11	Nonchallenged	6
ENSGALT00000024781	1.41102	6.12185	52.9097	3.49234e-13	1.03609e-10	Nonchallenged	6
ENSGALT00000049625	-2.50828	3.88817	52.5376	4.2208e-13	1.20994e-10	Nonchallenged	6
ENSGALT00000072505	-2.85455	2.04275	52.5265	4.24483e-13	1.20994e-10	Nonchallenged	6
ENSGALT00000071079	2.06749	4.99904	51.5551	6.96171e-13	1.9462e-10	Nonchallenged	6
ENSGALT00000057109	6.12923	1.89592	51.2404	8.17208e-13	2.24146e-10	Nonchallenged	6
ENSGALT00000083902	6.44688	0.773637	50.6296	1.11551e-12	3.00299e-10	Nonchallenged	6
ENSGALT00000089787	-6.80334	2.13914	49.5244	1.9592e-12	5.17041e-10	Nonchallenged	6
ENSGALT00000015220	1.34159	6.91802	49.4921	1.99176e-12	5.17041e-10	Nonchallenged	6
ENSGALT00000064731	-2.19144	3.25251	49.2579	2.24424e-12	5.72359e-10	Nonchallenged	6
ENSGALT00000044498	1.50589	6.49009	49.0833	2.45314e-12	6.1485e-10	Nonchallenged	6
ENSGALT00000076690	6.41816	0.831156	48.9681	2.60162e-12	6.41014e-10	Nonchallenged	6
ENSGALT00000026880	2.65338	2.88905	48.3772	3.51636e-12	8.51957e-10	Nonchallenged	6
ENSGALT00000075657	-3.07715	2.04479	47.5972	5.2344e-12	1.24742e-09	Nonchallenged	6
ENSGALT00000050856	-2.46264	3.95283	47.5638	5.32418e-12	1.24835e-09	Nonchallenged	6
ENSGALT00000003270	2.61344	4.83536	47.4696	5.58634e-12	1.28059e-09	Nonchallenged	6
ENSGALT00000087876	5.01075	1.25129	47.4516	5.63787e-12	1.28059e-09	Nonchallenged	6
ENSGALT00000000824	2.5599	3.10471	47.0937	6.76716e-12	1.51345e-09	Nonchallenged	6
ENSGALT00000073531	3.36031	1.84727	46.6153	8.63832e-12	1.90266e-09	Nonchallenged	6
ENSGALT00000014282	1.45767	5.53841	46.5725	8.82929e-12	1.91569e-09	Nonchallenged	6
ENSGALT00000058720	2.33455	3.79291	46.2755	1.02739e-11	2.19635e-09	Nonchallenged	6
ENSGALT00000017933	4.94009	1.81432	45.8992	1.24495e-11	2.62288e-09	Nonchallenged	6
ENSGALT00000082299	-2.74209	2.31932	45.1201	1.85318e-11	3.84853e-09	Nonchallenged	6
ENSGALT00000067177	2.60741	2.34811	44.6978	2.29919e-11	4.70751e-09	Nonchallenged	6
ENSGALT00000045185	-4.9756	0.833659	44.6038	2.4122e-11	4.87031e-09	Nonchallenged	6
ENSGALT00000084843	5.7925	2.1417	44.0461	3.20733e-11	6.38698e-09	Nonchallenged	6
ENSGALT00000016634	2.24164	2.76205	43.9129	3.43321e-11	6.7444e-09	Nonchallenged	6
ENSGALT00000000612	2.7969	2.2695	43.3755	4.51808e-11	8.75725e-09	Nonchallenged	6
ENSGALT00000039041	-2.79495	5.15351	43.2452	4.82913e-11	9.23698e-09	Nonchallenged	6
ENSGALT00000011296	2.38857	4.02148	42.9547	5.60219e-11	1.05765e-08	Nonchallenged	6
ENSGALT00000008780	-3.47325	2.0068	42.9242	5.69037e-11	1.06052e-08	Nonchallenged	6
[truncated: 6,087 more rows]

## Sheet: Challenge by Line Interaction
Transcript Stable ID	logFC	logCPM	LR	PValue	FDR	DPI
ENSGALT00000070228	-4.90516	8.30755	28.5631	9.06954e-08	0.00131844	2
ENSGALT00000081140	-2.04366	7.80968	25.4951	4.43504e-07	0.00644722	10
ENSGALT00000010592	-1.76296	6.06293	23.9918	9.67477e-07	0.00703211	10
ENSGALT00000023875	-1.6957	5.36079	21.9412	2.81134e-06	0.00720802	10
ENSGALT00000040525	-2.61652	3.52719	21.7996	3.02661e-06	0.00720802	10
ENSGALT00000049557	-2.12326	6.66504	21.9399	2.81327e-06	0.00720802	10
ENSGALT00000051860	1.94982	5.73067	21.297	3.93339e-06	0.00720802	10
ENSGALT00000056830	-2.4218	8.49711	21.401	3.72578e-06	0.00720802	10
ENSGALT00000060660	-1.98853	5.53173	21.0551	4.46255e-06	0.00720802	10
ENSGALT00000062573	1.80373	5.36685	21.2609	4.00834e-06	0.00720802	10
ENSGALT00000037566	-1.639	6.06654	19.6966	9.07647e-06	0.0113937	10
ENSGALT00000056234	-1.90068	5.1662	19.6286	9.4053e-06	0.0113937	10
ENSGALT00000062549	-4.80204	1.08913	19.6701	9.20314e-06	0.0113937	10
ENSGALT00000054695	-1.97742	7.22926	19.3581	1.0836e-05	0.0120873	10
ENSGALT00000064418	2.34859	5.21839	19.2213	1.16408e-05	0.0120873	10
ENSGALT00000001642	-2.02297	5.7911	17.7603	2.50552e-05	0.0137529	10
ENSGALT00000002885	-2.15323	5.16247	18.2411	1.94628e-05	0.0137529	10
ENSGALT00000009310	-1.34142	8.55854	18.1575	2.03364e-05	0.0137529	10
ENSGALT00000012630	-2.1483	4.60184	18.3642	1.82452e-05	0.0137529	10
ENSGALT00000019972	-2.12253	8.54277	17.7236	2.55437e-05	0.0137529	10
ENSGALT00000022088	-1.58771	7.13423	18.3787	1.81068e-05	0.0137529	10
ENSGALT00000027576	-2.11319	3.01392	17.8245	2.4225e-05	0.0137529	10
ENSGALT00000028340	-1.94078	6.15999	17.8115	2.43903e-05	0.0137529	10
ENSGALT00000047405	-2.07677	8.13583	18.5469	1.65773e-05	0.0137529	10
ENSGALT00000070802	-1.53045	7.28181	17.8523	2.38736e-05	0.0137529	10
ENSGALT00000072415	-2.88402	3.38046	17.9369	2.28348e-05	0.0137529	10
ENSGALT00000076094	-2.58121	2.91973	18.0586	2.14208e-05	0.0137529	10
ENSGALT00000085357	1.49118	4.91487	17.9904	2.22021e-05	0.0137529	10
ENSGALT00000027423	-1.49508	6.22018	17.581	2.75325e-05	0.0142943	10
ENSGALT00000004933	1.40493	7.4575	16.9822	3.7731e-05	0.0165327	10
ENSGALT00000006431	-1.45814	7.0006	16.9735	3.79053e-05	0.0165327	10
ENSGALT00000049972	-2.01776	6.00481	16.9528	3.83204e-05	0.0165327	10
ENSGALT00000054772	1.66004	5.46675	17.0895	3.56598e-05	0.0165327	10
ENSGALT00000062146	-1.61743	6.38997	17.1323	3.48638e-05	0.0165327	10
ENSGALT00000062475	2.50575	1.97007	16.8272	4.09423e-05	0.0165327	10
ENSGALT00000079903	-3.2006	5.23935	16.9339	3.87037e-05	0.0165327	10
ENSGALT00000090203	1.5509	4.49614	16.8484	4.04871e-05	0.0165327	10
ENSGALT00000057865	-1.87248	8.13584	16.4497	4.99581e-05	0.0195314	10
ENSGALT00000084818	-2.73546	2.88012	16.4085	5.10555e-05	0.0195314	10
ENSGALT00000086528	-3.18724	2.43594	16.3314	5.31764e-05	0.0198211	10
ENSGALT00000059358	-4.08026	0.964104	16.1356	5.89639e-05	0.021429	10
ENSGALT00000044027	-2.55085	3.2032	16.0083	6.30667e-05	0.0219781	10
ENSGALT00000071199	-1.52368	6.16408	15.9953	6.34986e-05	0.0219781	10
ENSGALT00000087986	-2.3618	2.40301	15.8683	6.79056e-05	0.0229568	10
ENSGALT00000081035	-1.64077	6.6837	15.7277	7.31447e-05	0.024166	10
ENSGALT00000063132	2.20141	9.06841	15.5932	7.85345e-05	0.0253701	10
ENSGALT00000082013	-2.31404	4.92812	15.5139	8.19006e-05	0.0258824	10
ENSGALT00000039414	1.42275	9.77276	15.4268	8.57613e-05	0.0265258	10
ENSGALT00000041222	-1.77972	8.37885	15.3472	8.94516e-05	0.0270908	10
ENSGALT00000003495	1.58864	7.18992	15.1133	0.000101248	0.0288597	10
ENSGALT00000050567	-5.10943	0.647751	15.1463	9.94949e-05	0.0288597	10
ENSGALT00000076918	-1.86823	4.964	15.1835	9.75496e-05	0.0288597	10
ENSGALT00000051075	-1.58486	6.83559	15.0657	0.000103834	0.0290275	10
ENSGALT00000006531	-2.00255	4.12516	14.7091	0.000125441	0.0296656	10
ENSGALT00000009089	-1.10885	7.54205	14.5359	0.000137514	0.0296656	10
ENSGALT00000011174	-1.79071	7.22482	14.6439	0.000129851	0.0296656	10
ENSGALT00000012457	1.82713	6.5518	14.5674	0.000135231	0.0296656	10
ENSGALT00000014235	-1.87	4.89191	14.5623	0.000135599	0.0296656	10
ENSGALT00000014768	-1.48041	6.8199	14.7221	0.000124577	0.0296656	10
ENSGALT00000017886	-3.72012	1.68842	14.5428	0.000137015	0.0296656	10
ENSGALT00000018984	-1.60972	4.84928	14.548	0.000136633	0.0296656	10
ENSGALT00000039052	-2.31961	3.71667	14.5188	0.000138767	0.0296656	10
ENSGALT00000060464	2.15594	4.02455	14.9171	0.000112341	0.0296656	10
ENSGALT00000067478	-1.54994	7.02507	14.7074	0.000125555	0.0296656	10
ENSGALT00000070957	-1.40152	5.21698	14.7498	0.000122764	0.0296656	10
ENSGALT00000077074	-2.08009	6.18501	14.7907	0.000120129	0.0296656	10
ENSGALT00000080875	-1.431	6.2044	14.6203	0.00013149	0.0296656	10
ENSGALT00000081279	-2.67761	1.86811	14.6874	0.00012689	0.0296656	10
ENSGALT00000083581	-1.79131	6.50565	14.5976	0.000133085	0.0296656	10
ENSGALT00000000469	-1.28819	7.75952	14.4366	0.00014496	0.0300528	10
ENSGALT00000028065	-1.67095	7.14809	14.424	0.000145928	0.0300528	10
ENSGALT00000057287	1.23187	7.51266	14.3867	0.000148848	0.0300528	10
ENSGALT00000074623	-2.02986	4.74352	14.3931	0.000148346	0.0300528	10
ENSGALT00000019497	-1.22313	7.09012	14.3603	0.000150948	0.0300594	10
ENSGALT00000010597	-1.91484	4.26241	14.2911	0.000156607	0.0305434	10
ENSGALT00000043978	-1.19333	8.00021	14.2794	0.000157581	0.0305434	10
ENSGALT00000043683	-1.43565	7.2376	14.1829	0.000165873	0.030914	10
ENSGALT00000050287	-1.92749	5.26842	14.1994	0.000164419	0.030914	10
ENSGALT00000051201	2.23452	2.95903	14.2107	0.000163435	0.030914	10
ENSGALT00000088178	-1.51801	5.69426	14.1205	0.000171467	0.0315521	10
ENSGALT00000050796	-1.03317	7.71591	13.9608	0.000186658	0.0334994	10
ENSGALT00000078943	-1.27343	5.60463	13.9734	0.000185413	0.0334994	10
ENSGALT00000011074	-1.57948	6.17337	13.9108	0.000191692	0.0339833	10
ENSGALT00000070216	-1.94322	5.77836	13.8833	0.000194524	0.0340698	10
ENSGALT00000007907	-1.40251	4.4727	13.8074	0.000202535	0.0349909	10
ENSGALT00000035054	-2.72544	8.58321	13.7884	0.000204597	0.0349909	10
ENSGALT00000049065	-1.87219	4.30206	13.7584	0.000207884	0.0351397	10
ENSGALT00000008122	-1.27121	5.37147	13.6573	0.000219385	0.0358338	10
ENSGALT00000020084	-1.33958	6.54115	13.6766	0.000217146	0.0358338	10
ENSGALT00000051349	-1.28788	7.11933	13.6998	0.000214477	0.0358338	10
ENSGALT00000004733	-4.95251	0.361592	13.4151	0.000249613	0.0377261	10
ENSGALT00000019488	-4.25842	1.00932	13.4578	0.000243993	0.0377261	10
ENSGALT00000037980	-2.35139	2.46808	13.4343	0.000247069	0.0377261	10
ENSGALT00000050399	-2.10817	4.75644	13.4107	0.000250193	0.0377261	10
ENSGALT00000052575	-1.32679	6.99586	13.3992	0.000251732	0.0377261	10
ENSGALT00000057084	-2.51753	6.19705	13.4242	0.000248393	0.0377261	10
ENSGALT00000057987	-2.02724	3.55538	13.4757	0.000241677	0.0377261	10
ENSGALT00000080586	-1.89495	5.27707	13.4354	0.000246922	0.0377261	10
ENSGALT00000014881	-1.80137	4.43208	13.3721	0.000255392	0.037884	10
ENSGALT00000033800	-1.71237	3.76115	13.3451	0.000259103	0.0380462	10
ENSGALT00000020748	2.16463	4.59563	13.3135	0.0002635	0.038305	10
ENSGALT00000086175	-3.39434	1.69658	13.271	0.000269543	0.0387955	10
ENSGALT00000012488	-1.23816	6.37817	13.2152	0.000277688	0.039576	10
ENSGALT00000040255	-1.52455	12.1222	13.1815	0.00028273	0.0399034	10
ENSGALT00000005458	-1.47574	6.07965	13.1019	0.000295	0.0402828	10
ENSGALT00000008648	-1.20805	5.5837	13.0924	0.000296503	0.0402828	10
ENSGALT00000069499	2.81152	2.39389	13.1094	0.000293819	0.0402828	10
ENSGALT00000085155	-2.49032	2.63439	13.0954	0.000296025	0.0402828	10
ENSGALT00000047664	4.37935	0.236122	13.0186	0.000308409	0.0411316	10
ENSGALT00000078197	1.81796	3.29349	13.0296	0.000306604	0.0411316	10
ENSGALT00000016215	-3.12539	2.23302	12.895	0.000329452	0.0431464	10
ENSGALT00000045264	-1.49653	7.52164	12.9074	0.000327291	0.0431464	10
ENSGALT00000000584	-1.29148	6.50252	12.8743	0.000333125	0.0432378	10
ENSGALT00000032023	-1.51416	5.60079	12.8444	0.000338489	0.0435453	10
ENSGALT00000009301	-2.31288	3.01095	12.7728	0.000351699	0.0448478	10
ENSGALT00000013696	1.64189	4.66525	12.6438	0.000376814	0.0476325	10
ENSGALT00000005868	-1.05462	5.59563	12.5847	0.000388925	0.0486533	10
ENSGALT00000011652	-1.08133	6.25433	12.4837	0.000410518	0.0486533	10
ENSGALT00000039435	4.22957	0.417948	12.4785	0.000411664	0.0486533	10
ENSGALT00000043405	-2.17027	4.89691	12.5371	0.000398961	0.0486533	10
ENSGALT00000045586	-1.00195	8.18323	12.5031	0.000406267	0.0486533	10
ENSGALT00000061326	1.08859	6.78705	12.4972	0.000407554	0.0486533	10
ENSGALT00000083806	1.25493	6.47812	12.5079	0.000405239	0.0486533	10
ENSGALT00000083830	-1.40637	7.03243	12.4891	0.000409335	0.0486533	10
ENSGALT00000004470	-1.25223	6.93228	12.4226	0.000424164	0.0493499	10
ENSGALT00000012358	-1.15893	6.82602	12.4206	0.000424628	0.0493499	10
ENSGALT00000061712	-1.76725	6.31332	12.4069	0.000427742	0.0493499	10
ENSGALT00000003887	-1.28549	4.8516	12.359	0.000438872	0.0498429	10
ENSGALT00000071220	0.909933	8.4789	12.3665	0.000437111	0.0498429	10
ENSGALT00000048785	-1.22979	7.21556	12.3274	0.000446362	0.0499136	10
ENSGALT00000062860	-3.09772	2.08993	12.3384	0.000443724	0.0499136	10
ENSGALT00000035333	-5.51461	1.28017	12.311	0.000450306	0.0499702	10

## Sheet: Temporal Comparisons
Transcript Stable ID	logFC	logCPM	LR	PValue	FDR	Line	Challenged/Nonchallenged	Contrast (DPI)
ENSGALT00000081610	-6.32567	2.04544	34.474	4.31981e-09	6.2797e-05	Leghorn	Nonchallenged	10vs2
ENSGALT00000007669	-2.65771	6.78273	32.6038	1.12992e-08	8.21286e-05	Leghorn	Nonchallenged	10vs2
ENSGALT00000026922	-2.30286	6.55449	31.8096	1.70047e-08	8.23989e-05	Leghorn	Nonchallenged	10vs2
ENSGALT00000039368	-1.89406	6.17898	27.7637	1.37075e-07	0.000498164	Leghorn	Nonchallenged	10vs2
ENSGALT00000086251	-2.99053	4.20863	26.998	2.0367e-07	0.000592151	Leghorn	Nonchallenged	10vs2
ENSGALT00000024256	-1.53396	5.01103	22.9711	1.64457e-06	0.00377144	Leghorn	Nonchallenged	10vs2
ENSGALT00000002634	-1.31066	7.15022	22.7804	1.81606e-06	0.00377144	Leghorn	Nonchallenged	10vs2
ENSGALT00000048733	-1.36012	6.60529	21.4707	3.59271e-06	0.00652841	Leghorn	Nonchallenged	10vs2
ENSGALT00000003090	-1.11676	5.73647	21.0683	4.4321e-06	0.00715883	Leghorn	Nonchallenged	10vs2
ENSGALT00000050567	-4.35487	0.647751	20.8125	5.06503e-06	0.00736303	Leghorn	Nonchallenged	10vs2
ENSGALT00000039749	-1.4953	5.51178	20.3256	6.53206e-06	0.00863241	Leghorn	Nonchallenged	10vs2
ENSGALT00000084130	-2.19315	6.01156	19.9393	7.99392e-06	0.0091509	Leghorn	Nonchallenged	10vs2
ENSGALT00000037684	-1.01282	7.54754	19.8945	8.18337e-06	0.0091509	Leghorn	Nonchallenged	10vs2
ENSGALT00000067911	-1.63435	6.60512	19.4557	1.0296e-05	0.00998182	Leghorn	Nonchallenged	10vs2
ENSGALT00000059987	-1.95357	4.158	19.455	1.02997e-05	0.00998182	Leghorn	Nonchallenged	10vs2
ENSGALT00000000081	-2.18473	3.78248	19.1856	1.18605e-05	0.010776	Leghorn	Nonchallenged	10vs2
ENSGALT00000067890	-1.97827	6.09107	18.779	1.46775e-05	0.0119423	Leghorn	Nonchallenged	10vs2
ENSGALT00000005683	-1.96058	8.93616	18.7648	1.47872e-05	0.0119423	Leghorn	Nonchallenged	10vs2
ENSGALT00000022511	-1.09593	8.01266	17.9433	2.27578e-05	0.0174121	Leghorn	Nonchallenged	10vs2
ENSGALT00000056882	-1.96718	8.8325	17.7886	2.46859e-05	0.0176263	Leghorn	Nonchallenged	10vs2
ENSGALT00000060227	-2.50748	10.53	17.7296	2.54628e-05	0.0176263	Leghorn	Nonchallenged	10vs2
ENSGALT00000085994	-0.879001	7.00774	17.5253	2.83508e-05	0.0182842	Leghorn	Nonchallenged	10vs2
ENSGALT00000038229	-2.44047	2.16464	17.487	2.89287e-05	0.0182842	Leghorn	Nonchallenged	10vs2
ENSGALT00000075828	-2.41873	12.7796	17.2584	3.2626e-05	0.0196601	Leghorn	Nonchallenged	10vs2
ENSGALT00000083045	5.65381	3.47395	17.1593	3.43717e-05	0.0196601	Leghorn	Nonchallenged	10vs2
ENSGALT00000037112	-5.51231	0.207741	17.1161	3.51628e-05	0.0196601	Leghorn	Nonchallenged	10vs2
ENSGALT00000002857	-1.2769	5.89232	16.9199	3.89898e-05	0.0209924	Leghorn	Nonchallenged	10vs2
ENSGALT00000026615	-1.52052	5.90502	16.8054	4.14144e-05	0.0215015	Leghorn	Nonchallenged	10vs2
ENSGALT00000072588	1.93531	3.9088	16.04	6.20174e-05	0.0310879	Leghorn	Nonchallenged	10vs2
ENSGALT00000060504	1.28769	8.88546	15.8094	7.00533e-05	0.0339455	Leghorn	Nonchallenged	10vs2
ENSGALT00000020211	-1.02479	6.24904	15.6996	7.42409e-05	0.0348142	Leghorn	Nonchallenged	10vs2
ENSGALT00000061159	-0.792305	6.47062	15.2791	9.27356e-05	0.042128	Leghorn	Nonchallenged	10vs2
ENSGALT00000066608	-0.967003	6.87878	15.0132	0.00010676	0.0470294	Leghorn	Nonchallenged	10vs2
ENSGALT00000016623	-3.13384	1.58509	14.8341	0.000117395	0.0470545	Leghorn	Nonchallenged	10vs2
ENSGALT00000008177	-7.38851	1.68048	14.8027	0.000119365	0.0470545	Leghorn	Nonchallenged	10vs2
ENSGALT00000040006	-1.25914	3.40071	14.8006	0.0001195	0.0470545	Leghorn	Nonchallenged	10vs2
ENSGALT00000045121	-2.03945	5.40316	14.7964	0.000119764	0.0470545	Leghorn	Nonchallenged	10vs2
ENSGALT00000027125	-2.63106	6.72892	40.5744	1.89267e-10	2.75137e-06	Fayoumi	Nonchallenged	6vs2
ENSGALT00000070228	-3.94833	8.30755	35.9355	2.03963e-09	1.48251e-05	Fayoumi	Nonchallenged	6vs2
ENSGALT00000046144	-3.15211	7.06581	32.4616	1.21571e-08	4.65226e-05	Fayoumi	Nonchallenged	6vs2
ENSGALT00000039368	-1.94995	6.17898	32.3613	1.28012e-08	4.65226e-05	Fayoumi	Nonchallenged	6vs2
ENSGALT00000018269	-3.50582	6.64477	31.8057	1.70393e-08	4.95401e-05	Fayoumi	Nonchallenged	6vs2
ENSGALT00000037684	-1.10805	7.54754	26.9421	2.0964e-07	0.000507924	Fayoumi	Nonchallenged	6vs2
ENSGALT00000081183	-3.1505	11.204	24.4235	7.73198e-07	0.00159877	Fayoumi	Nonchallenged	6vs2
ENSGALT00000002387	1.66687	6.62458	24.1746	8.79835e-07	0.00159877	Fayoumi	Nonchallenged	6vs2
ENSGALT00000075337	1.56025	6.87962	22.1483	2.52373e-06	0.00391943	Fayoumi	Nonchallenged	6vs2
ENSGALT00000007669	-2.06959	6.78273	21.8666	2.92272e-06	0.00391943	Fayoumi	Nonchallenged	6vs2
ENSGALT00000014738	-1.32811	7.43548	21.713	3.16636e-06	0.00391943	Fayoumi	Nonchallenged	6vs2
ENSGALT00000069909	-3.02036	3.20111	21.632	3.30291e-06	0.00391943	Fayoumi	Nonchallenged	6vs2
ENSGALT00000068419	-1.95248	7.24033	21.5181	3.50503e-06	0.00391943	Fayoumi	Nonchallenged	6vs2
ENSGALT00000003215	-0.977671	9.68593	21.0724	4.4225e-06	0.00427742	Fayoumi	Nonchallenged	6vs2
ENSGALT00000086858	-3.11722	2.37127	20.9737	4.65644e-06	0.00427742	Fayoumi	Nonchallenged	6vs2
ENSGALT00000026577	-2.28051	6.16195	20.9526	4.7079e-06	0.00427742	Fayoumi	Nonchallenged	6vs2
ENSGALT00000010596	-1.16131	6.89416	20.7814	5.14805e-06	0.00440219	Fayoumi	Nonchallenged	6vs2
ENSGALT00000086251	-2.45983	4.20863	20.6172	5.60898e-06	0.00452987	Fayoumi	Nonchallenged	6vs2
ENSGALT00000026922	-1.74273	6.55449	20.4437	6.14122e-06	0.00457544	Fayoumi	Nonchallenged	6vs2
ENSGALT00000017329	-1.79662	6.9747	20.3964	6.29489e-06	0.00457544	Fayoumi	Nonchallenged	6vs2
ENSGALT00000079752	-0.900242	8.09063	20.3024	6.61173e-06	0.00457689	Fayoumi	Nonchallenged	6vs2
ENSGALT00000082069	-4.52422	2.26036	19.9053	8.13725e-06	0.00511384	Fayoumi	Nonchallenged	6vs2
ENSGALT00000009051	1.53159	5.10712	19.8819	8.23758e-06	0.00511384	Fayoumi	Nonchallenged	6vs2
ENSGALT00000002634	-1.1564	7.15022	19.8349	8.44274e-06	0.00511384	Fayoumi	Nonchallenged	6vs2
ENSGALT00000072851	-1.9997	5.05898	19.6823	9.14427e-06	0.0051259	Fayoumi	Nonchallenged	6vs2
ENSGALT00000077610	1.50043	5.86084	19.6774	9.16787e-06	0.0051259	Fayoumi	Nonchallenged	6vs2
ENSGALT00000084130	-2.05338	6.01156	19.397	1.06172e-05	0.0053249	Fayoumi	Nonchallenged	6vs2
ENSGALT00000061032	2.12484	2.55212	19.3946	1.06308e-05	0.0053249	Fayoumi	Nonchallenged	6vs2
ENSGALT00000036571	-2.28855	5.20837	19.3844	1.06876e-05	0.0053249	Fayoumi	Nonchallenged	6vs2
ENSGALT00000083027	-0.831216	8.14687	19.3313	1.0989e-05	0.0053249	Fayoumi	Nonchallenged	6vs2
ENSGALT00000020752	-1.04302	7.08366	19.1211	1.2268e-05	0.00575289	Fayoumi	Nonchallenged	6vs2
ENSGALT00000089881	-4.77225	1.82135	18.9957	1.31013e-05	0.00595168	Fayoumi	Nonchallenged	6vs2
ENSGALT00000068652	-3.15998	4.98268	18.8699	1.39944e-05	0.00616473	Fayoumi	Nonchallenged	6vs2
ENSGALT00000084205	-1.98191	5.41763	18.5276	1.67461e-05	0.00715996	Fayoumi	Nonchallenged	6vs2
ENSGALT00000072175	-1.96912	5.57968	18.2382	1.94927e-05	0.00809615	Fayoumi	Nonchallenged	6vs2
ENSGALT00000088120	3.01956	2.44006	18.1574	2.0338e-05	0.00821259	Fayoumi	Nonchallenged	6vs2
ENSGALT00000076137	2.25312	2.82629	17.8814	2.35103e-05	0.00923701	Fayoumi	Nonchallenged	6vs2
ENSGALT00000014492	2.74264	1.53212	17.8172	2.43179e-05	0.00930289	Fayoumi	Nonchallenged	6vs2
ENSGALT00000082983	1.33582	6.97013	17.6273	2.68702e-05	0.0100157	Fayoumi	Nonchallenged	6vs2
ENSGALT00000003300	2.48616	6.86949	17.4758	2.90983e-05	0.0105751	Fayoumi	Nonchallenged	6vs2
ENSGALT00000086755	2.50821	2.78581	17.3321	3.13832e-05	0.0111273	Fayoumi	Nonchallenged	6vs2
ENSGALT00000039333	1.55271	5.56027	17.269	3.24439e-05	0.0112295	Fayoumi	Nonchallenged	6vs2
ENSGALT00000056909	2.45376	2.89527	17.1999	3.36448e-05	0.0113743	Fayoumi	Nonchallenged	6vs2
ENSGALT00000033873	1.37839	5.14423	16.9661	3.80533e-05	0.0125723	Fayoumi	Nonchallenged	6vs2
ENSGALT00000008222	-2.38831	6.80397	16.9002	3.93982e-05	0.0126842	Fayoumi	Nonchallenged	6vs2
ENSGALT00000004131	-1.70058	5.51524	16.8649	4.0137e-05	0.0126842	Fayoumi	Nonchallenged	6vs2
ENSGALT00000008892	3.01666	1.09479	16.7764	4.2052e-05	0.0126944	Fayoumi	Nonchallenged	6vs2
ENSGALT00000015312	-1.77328	4.30498	16.7742	4.2101e-05	0.0126944	Fayoumi	Nonchallenged	6vs2
ENSGALT00000023996	-2.15137	5.19958	16.7026	4.37199e-05	0.0126944	Fayoumi	Nonchallenged	6vs2
ENSGALT00000043021	-1.90731	2.80288	16.6985	4.38152e-05	0.0126944	Fayoumi	Nonchallenged	6vs2
ENSGALT00000071964	-3.26905	2.85646	16.6676	4.45356e-05	0.0126944	Fayoumi	Nonchallenged	6vs2
ENSGALT00000076383	-5.4729	1.17409	16.5296	4.78967e-05	0.0133899	Fayoumi	Nonchallenged	6vs2
ENSGALT00000018814	-1.59041	4.19236	16.419	5.07741e-05	0.0134532	Fayoumi	Nonchallenged	6vs2
ENSGALT00000081456	2.00713	4.36691	16.4171	5.08234e-05	0.0134532	Fayoumi	Nonchallenged	6vs2
ENSGALT00000006917	1.63126	3.45208	16.4143	5.08995e-05	0.0134532	Fayoumi	Nonchallenged	6vs2
ENSGALT00000004272	-1.57811	5.35681	16.3101	5.37769e-05	0.013551	Fayoumi	Nonchallenged	6vs2
ENSGALT00000056201	-1.4049	4.92499	16.3058	5.38994e-05	0.013551	Fayoumi	Nonchallenged	6vs2
ENSGALT00000080185	2.02979	7.25068	16.2999	5.40658e-05	0.013551	Fayoumi	Nonchallenged	6vs2
ENSGALT00000066126	-0.902241	7.21794	16.1721	5.78395e-05	0.013721	Fayoumi	Nonchallenged	6vs2
ENSGALT00000048122	2.28342	8.06033	16.1537	5.84053e-05	0.013721	Fayoumi	Nonchallenged	6vs2
ENSGALT00000026273	-2.01859	4.01657	16.1231	5.93571e-05	0.013721	Fayoumi	Nonchallenged	6vs2
ENSGALT00000048733	-1.09599	6.60529	16.1134	5.96601e-05	0.013721	Fayoumi	Nonchallenged	6vs2
ENSGALT00000030996	-4.80649	0.0376955	16.0971	6.01751e-05	0.013721	Fayoumi	Nonchallenged	6vs2
ENSGALT00000051125	-1.22301	5.83127	16.0898	6.04073e-05	0.013721	Fayoumi	Nonchallenged	6vs2
ENSGALT00000015275	-1.17126	4.87941	15.934	6.55892e-05	0.0146389	Fayoumi	Nonchallenged	6vs2
ENSGALT00000067402	1.29731	5.23484	15.8886	6.71828e-05	0.0146389	Fayoumi	Nonchallenged	6vs2
ENSGALT00000081507	1.83498	5.01234	15.8805	6.74695e-05	0.0146389	Fayoumi	Nonchallenged	6vs2
ENSGALT00000027397	-1.2116	9.19036	15.8292	6.93257e-05	0.0148204	Fayoumi	Nonchallenged	6vs2
ENSGALT00000041241	1.87401	7.78993	15.638	7.66969e-05	0.0161586	Fayoumi	Nonchallenged	6vs2
ENSGALT00000021340	-1.46098	7.07004	15.5799	7.90904e-05	0.0164248	Fayoumi	Nonchallenged	6vs2
ENSGALT00000060227	-2.2753	10.53	15.4757	8.35715e-05	0.017111	Fayoumi	Nonchallenged	6vs2
ENSGALT00000013935	-0.894793	8.09886	15.4481	8.48024e-05	0.0171218	Fayoumi	Nonchallenged	6vs2
ENSGALT00000004688	0.799077	5.87152	15.2765	9.2863e-05	0.0179972	Fayoumi	Nonchallenged	6vs2
ENSGALT00000023610	-0.871819	6.24902	15.2634	9.35114e-05	0.0179972	Fayoumi	Nonchallenged	6vs2
ENSGALT00000065508	-3.02758	6.47397	15.2415	9.45998e-05	0.0179972	Fayoumi	Nonchallenged	6vs2
ENSGALT00000045403	4.57267	0.455474	15.2083	9.62795e-05	0.0179972	Fayoumi	Nonchallenged	6vs2
ENSGALT00000005095	1.60295	4.93767	15.2083	9.62812e-05	0.0179972	Fayoumi	Nonchallenged	6vs2
ENSGALT00000044139	-1.53328	5.50055	15.1898	9.72275e-05	0.0179972	Fayoumi	Nonchallenged	6vs2
ENSGALT00000087747	2.48755	6.08926	15.1752	9.79837e-05	0.0179972	Fayoumi	Nonchallenged	6vs2
ENSGALT00000059672	-2.75898	2.55596	15.14	9.98261e-05	0.0179972	Fayoumi	Nonchallenged	6vs2
ENSGALT00000075828	-2.20124	12.7796	15.1292	0.000100396	0.0179972	Fayoumi	Nonchallenged	6vs2
ENSGALT00000061315	-3.94545	1.34309	15.1083	0.000101518	0.0179972	Fayoumi	Nonchallenged	6vs2
ENSGALT00000039549	1.71651	3.23992	15.0611	0.000104084	0.0181431	Fayoumi	Nonchallenged	6vs2
ENSGALT00000082865	2.40548	2.8417	15.0475	0.000104837	0.0181431	Fayoumi	Nonchallenged	6vs2
ENSGALT00000012144	1.45742	7.32137	14.9993	0.000107552	0.0181896	Fayoumi	Nonchallenged	6vs2
ENSGALT00000049140	1.83059	2.73893	14.9983	0.000107608	0.0181896	Fayoumi	Nonchallenged	6vs2
ENSGALT00000043353	-1.99723	3.7724	14.9055	0.000113031	0.018706	Fayoumi	Nonchallenged	6vs2
ENSGALT00000055133	-0.783369	6.99904	14.9021	0.000113237	0.018706	Fayoumi	Nonchallenged	6vs2
ENSGALT00000023341	2.04098	2.90634	14.8753	0.000114857	0.0187603	Fayoumi	Nonchallenged	6vs2
ENSGALT00000038787	-1.75798	2.34161	14.8194	0.000118314	0.0191103	Fayoumi	Nonchallenged	6vs2
ENSGALT00000073493	1.28775	5.31909	14.7447	0.000123093	0.0194381	Fayoumi	Nonchallenged	6vs2
ENSGALT00000074139	0.982196	5.48737	14.7404	0.000123373	0.0194381	Fayoumi	Nonchallenged	6vs2
ENSGALT00000008702	-1.48625	2.67722	14.7255	0.000124355	0.0194381	Fayoumi	Nonchallenged	6vs2
ENSGALT00000063785	-2.39318	4.26449	14.6777	0.000127547	0.0196223	Fayoumi	Nonchallenged	6vs2
ENSGALT00000051352	1.20862	7.4777	14.6676	0.000128233	0.0196223	Fayoumi	Nonchallenged	6vs2
ENSGALT00000038252	-3.47863	-0.217789	14.5342	0.000137641	0.0208425	Fayoumi	Nonchallenged	6vs2
ENSGALT00000020305	1.44338	3.70649	14.3413	0.000152485	0.0228523	Fayoumi	Nonchallenged	6vs2
ENSGALT00000077679	-0.973573	4.49149	14.28	0.000157529	0.023104	Fayoumi	Nonchallenged	6vs2
ENSGALT00000080168	1.30526	5.06962	14.258	0.000159383	0.023104	Fayoumi	Nonchallenged	6vs2
ENSGALT00000009968	-1.51708	4.88086	14.2296	0.000161809	0.023104	Fayoumi	Nonchallenged	6vs2
ENSGALT00000007955	-1.49029	9.03844	14.2174	0.00016286	0.023104	Fayoumi	Nonchallenged	6vs2
ENSGALT00000030002	1.29304	7.76162	14.2124	0.000163295	0.023104	Fayoumi	Nonchallenged	6vs2
ENSGALT00000039192	-0.824221	7.40465	14.2077	0.0001637	0.023104	Fayoumi	Nonchallenged	6vs2
ENSGALT00000043623	-0.731126	7.06147	14.1871	0.000165506	0.0231342	Fayoumi	Nonchallenged	6vs2
ENSGALT00000079269	1.12321	5.10398	14.1556	0.000168294	0.0231852	Fayoumi	Nonchallenged	6vs2
ENSGALT00000035150	1.30112	4.2694	14.1471	0.000169061	0.0231852	Fayoumi	Nonchallenged	6vs2
ENSGALT00000068201	1.15413	4.2701	14.0711	0.000176032	0.0237931	Fayoumi	Nonchallenged	6vs2
ENSGALT00000000518	-1.37499	4.64191	14.0632	0.000176766	0.0237931	Fayoumi	Nonchallenged	6vs2
ENSGALT00000052602	-2.24242	3.72189	14.0127	0.000181576	0.0242163	Fayoumi	Nonchallenged	6vs2
ENSGALT00000085571	1.70623	3.69652	13.9904	0.000183743	0.0242825	Fayoumi	Nonchallenged	6vs2
ENSGALT00000081048	-0.652479	8.15407	13.95	0.000187737	0.024309	Fayoumi	Nonchallenged	6vs2
ENSGALT00000077793	-3.2162	0.0612561	13.9333	0.000189412	0.024309	Fayoumi	Nonchallenged	6vs2
ENSGALT00000065223	1.11927	8.26811	13.9268	0.000190074	0.024309	Fayoumi	Nonchallenged	6vs2
ENSGALT00000009462	2.28792	6.98298	13.9106	0.00019171	0.024309	Fayoumi	Nonchallenged	6vs2
ENSGALT00000044004	2.10102	6.90284	13.8924	0.000193576	0.024309	Fayoumi	Nonchallenged	6vs2
ENSGALT00000053949	-1.82877	4.4438	13.8885	0.000193977	0.024309	Fayoumi	Nonchallenged	6vs2
ENSGALT00000014726	-0.625745	7.78457	13.8306	0.000200054	0.0248563	Fayoumi	Nonchallenged	6vs2
ENSGALT00000015334	-3.59809	0.346986	13.8099	0.000202267	0.0248617	Fayoumi	Nonchallenged	6vs2
ENSGALT00000024924	1.6478	7.34637	13.7772	0.000205814	0.0248617	Fayoumi	Nonchallenged	6vs2
ENSGALT00000059116	0.894886	7.65592	13.7689	0.000206735	0.0248617	Fayoumi	Nonchallenged	6vs2
ENSGALT00000067485	-1.16952	7.13856	13.767	0.000206938	0.0248617	Fayoumi	Nonchallenged	6vs2
ENSGALT00000024404	-1.43356	3.089	13.7379	0.000210173	0.0250433	Fayoumi	Nonchallenged	6vs2
ENSGALT00000084291	6.02338	0.867761	13.6665	0.000218311	0.0258016	Fayoumi	Nonchallenged	6vs2
ENSGALT00000006151	1.28887	5.30462	13.5616	0.000230855	0.027064	Fayoumi	Nonchallenged	6vs2
ENSGALT00000021816	1.42044	5.18227	13.5356	0.000234079	0.0271342	Fayoumi	Nonchallenged	6vs2
ENSGALT00000052865	-1.09266	5.64371	13.4958	0.000239095	0.0271342	Fayoumi	Nonchallenged	6vs2
ENSGALT00000081884	1.39394	4.04006	13.4884	0.000240042	0.0271342	Fayoumi	Nonchallenged	6vs2
ENSGALT00000083909	-2.34131	3.0062	13.4876	0.000240147	0.0271342	Fayoumi	Nonchallenged	6vs2
ENSGALT00000036845	2.27225	2.73171	13.4757	0.000241675	0.0271342	Fayoumi	Nonchallenged	6vs2
ENSGALT00000046796	1.144	9.92414	13.4681	0.000242653	0.0271342	Fayoumi	Nonchallenged	6vs2
ENSGALT00000073147	-1.803	1.80802	13.4423	0.000246018	0.0273005	Fayoumi	Nonchallenged	6vs2
ENSGALT00000082337	-3.51086	0.852071	13.3517	0.000258189	0.0283641	Fayoumi	Nonchallenged	6vs2
ENSGALT00000006627	1.57288	5.29376	13.3422	0.000259505	0.0283641	Fayoumi	Nonchallenged	6vs2
ENSGALT00000002384	-0.873246	7.63291	13.2942	0.000266226	0.0286887	Fayoumi	Nonchallenged	6vs2
ENSGALT00000003298	1.74008	5.03524	13.2694	0.00026977	0.0286887	Fayoumi	Nonchallenged	6vs2
ENSGALT00000016623	-2.36025	1.58509	13.2691	0.000269822	0.0286887	Fayoumi	Nonchallenged	6vs2
ENSGALT00000044611	1.62426	4.25219	13.2653	0.000270369	0.0286887	Fayoumi	Nonchallenged	6vs2
ENSGALT00000004369	3.72907	1.96303	13.2422	0.000273715	0.0288333	Fayoumi	Nonchallenged	6vs2
ENSGALT00000037796	1.40879	6.51504	13.1828	0.000282525	0.0295472	Fayoumi	Nonchallenged	6vs2
ENSGALT00000021857	4.73526	0.40515	13.1562	0.000286577	0.0297569	Fayoumi	Nonchallenged	6vs2
ENSGALT00000007427	1.89599	4.93189	13.1195	0.000292241	0.0301299	Fayoumi	Nonchallenged	6vs2
ENSGALT00000050074	1.26608	5.13034	13.0944	0.000296177	0.0302079	Fayoumi	Nonchallenged	6vs2
ENSGALT00000073022	-0.729363	6.42004	13.0882	0.000297154	0.0302079	Fayoumi	Nonchallenged	6vs2
ENSGALT00000017953	-0.940695	5.45931	13.0033	0.000310935	0.0304852	Fayoumi	Nonchallenged	6vs2
ENSGALT00000003090	-0.791524	5.73647	12.9961	0.000312133	0.0304852	Fayoumi	Nonchallenged	6vs2
ENSGALT00000002671	1.15914	6.11159	12.9894	0.000313264	0.0304852	Fayoumi	Nonchallenged	6vs2
ENSGALT00000085445	1.33213	2.6526	12.9753	0.000315625	0.0304852	Fayoumi	Nonchallenged	6vs2
ENSGALT00000021880	-1.45835	5.90341	12.9655	0.000317291	0.0304852	Fayoumi	Nonchallenged	6vs2
ENSGALT00000048911	1.37785	2.78009	12.9574	0.000318666	0.0304852	Fayoumi	Nonchallenged	6vs2
ENSGALT00000002614	0.909324	5.50732	12.9419	0.000321304	0.0304852	Fayoumi	Nonchallenged	6vs2
ENSGALT00000012692	-1.12077	3.91087	12.938	0.000321976	0.0304852	Fayoumi	Nonchallenged	6vs2
ENSGALT00000004037	-1.5372	5.7723	12.9104	0.000326763	0.0304852	Fayoumi	Nonchallenged	6vs2
ENSGALT00000018079	-0.970868	6.13704	12.9076	0.000327259	0.0304852	Fayoumi	Nonchallenged	6vs2
ENSGALT00000041379	2.04927	4.35926	12.9044	0.000327817	0.0304852	Fayoumi	Nonchallenged	6vs2
ENSGALT00000034743	-1.00934	5.57196	12.8987	0.000328817	0.0304852	Fayoumi	Nonchallenged	6vs2
ENSGALT00000078597	0.890101	7.0508	12.8894	0.000330442	0.0304852	Fayoumi	Nonchallenged	6vs2
ENSGALT00000066875	1.16403	2.71118	12.8762	0.000332794	0.0304852	Fayoumi	Nonchallenged	6vs2
ENSGALT00000047568	-2.26995	1.23127	12.8626	0.000335212	0.0304852	Fayoumi	Nonchallenged	6vs2
ENSGALT00000046276	1.29513	10.595	12.8501	0.000337456	0.0304852	Fayoumi	Nonchallenged	6vs2
ENSGALT00000008904	-0.840057	5.09879	12.836	0.000340013	0.0304852	Fayoumi	Nonchallenged	6vs2
ENSGALT00000030617	-1.88013	3.75754	12.8311	0.000340897	0.0304852	Fayoumi	Nonchallenged	6vs2
ENSGALT00000066773	-0.684338	8.94246	12.8281	0.000341455	0.0304852	Fayoumi	Nonchallenged	6vs2
ENSGALT00000007467	-0.801143	6.49202	12.8261	0.000341824	0.0304852	Fayoumi	Nonchallenged	6vs2
ENSGALT00000087089	-2.51306	3.36512	12.6739	0.000370805	0.0327636	Fayoumi	Nonchallenged	6vs2
ENSGALT00000003341	1.44477	8.1293	12.6584	0.000373878	0.0327636	Fayoumi	Nonchallenged	6vs2
ENSGALT00000017485	-1.3739	6.45085	12.6571	0.000374132	0.0327636	Fayoumi	Nonchallenged	6vs2
ENSGALT00000001016	0.998669	9.32243	12.6442	0.000376727	0.0327933	Fayoumi	Nonchallenged	6vs2
ENSGALT00000057455	-0.810618	3.6792	12.5938	0.000387028	0.0334894	Fayoumi	Nonchallenged	6vs2
ENSGALT00000024624	-0.92271	8.04702	12.5805	0.000389801	0.0335298	Fayoumi	Nonchallenged	6vs2
ENSGALT00000000627	-1.14763	9.11963	12.5462	0.000397018	0.0337087	Fayoumi	Nonchallenged	6vs2
ENSGALT00000080116	1.1395	4.42529	12.5427	0.00039776	0.0337087	Fayoumi	Nonchallenged	6vs2
ENSGALT00000075185	-1.86501	2.89347	12.5376	0.000398838	0.0337087	Fayoumi	Nonchallenged	6vs2
ENSGALT00000018261	-1.9986	4.8044	12.5125	0.000404228	0.0338012	Fayoumi	Nonchallenged	6vs2
ENSGALT00000025190	-1.77931	6.62444	12.5058	0.000405683	0.0338012	Fayoumi	Nonchallenged	6vs2
ENSGALT00000077090	-1.72057	5.8835	12.4955	0.000407933	0.0338012	Fayoumi	Nonchallenged	6vs2
ENSGALT00000077801	1.23366	3.10196	12.4787	0.00041161	0.0338012	Fayoumi	Nonchallenged	6vs2
ENSGALT00000022338	1.45046	5.05742	12.4774	0.000411914	0.0338012	Fayoumi	Nonchallenged	6vs2
ENSGALT00000022861	1.54212	3.68182	12.4627	0.000415161	0.0338012	Fayoumi	Nonchallenged	6vs2
ENSGALT00000043231	2.96721	1.82538	12.458	0.000416208	0.0338012	Fayoumi	Nonchallenged	6vs2
ENSGALT00000014757	1.19087	7.27202	12.3231	0.000447378	0.0361308	Fayoumi	Nonchallenged	6vs2
ENSGALT00000002440	0.98697	4.01631	12.2951	0.000454152	0.0362773	Fayoumi	Nonchallenged	6vs2
ENSGALT00000070576	-1.19915	5.27738	12.295	0.000454183	0.0362773	Fayoumi	Nonchallenged	6vs2
ENSGALT00000055012	1.91465	2.359	12.283	0.000457113	0.0363118	Fayoumi	Nonchallenged	6vs2
ENSGALT00000027961	1.26587	5.88412	12.2453	0.000466424	0.03685	Fayoumi	Nonchallenged	6vs2
ENSGALT00000089628	-2.43576	3.69254	12.1823	0.000482441	0.0377307	Fayoumi	Nonchallenged	6vs2
ENSGALT00000019035	1.63157	2.67662	12.1811	0.000482762	0.0377307	Fayoumi	Nonchallenged	6vs2
ENSGALT00000018392	-1.03171	8.7578	12.1534	0.000489981	0.0380902	Fayoumi	Nonchallenged	6vs2
ENSGALT00000049612	-0.929793	6.33102	12.1202	0.000498778	0.0385678	Fayoumi	Nonchallenged	6vs2
ENSGALT00000006538	1.48574	3.57897	12.0894	0.000507083	0.0390025	Fayoumi	Nonchallenged	6vs2
ENSGALT00000027160	-0.804322	7.15625	12.0454	0.000519201	0.0397244	Fayoumi	Nonchallenged	6vs2
ENSGALT00000064834	0.894594	8.16393	12.0351	0.000522074	0.039735	Fayoumi	Nonchallenged	6vs2
ENSGALT00000076991	-1.31091	7.36166	11.9803	0.000537664	0.0405077	Fayoumi	Nonchallenged	6vs2
ENSGALT00000088958	2.35839	5.03758	11.9798	0.000537798	0.0405077	Fayoumi	Nonchallenged	6vs2
ENSGALT00000069288	1.12552	4.27225	11.9588	0.000543909	0.0406739	Fayoumi	Nonchallenged	6vs2
ENSGALT00000049195	1.98861	0.666832	11.9466	0.000547473	0.0406739	Fayoumi	Nonchallenged	6vs2
ENSGALT00000057600	-2.10758	1.95943	11.9434	0.000548399	0.0406739	Fayoumi	Nonchallenged	6vs2
ENSGALT00000031463	1.01616	4.92975	11.8784	0.000567898	0.0419062	Fayoumi	Nonchallenged	6vs2
ENSGALT00000006110	-1.15369	8.33347	11.8545	0.000575216	0.0422319	Fayoumi	Nonchallenged	6vs2
ENSGALT00000017891	-2.23512	3.62702	11.8415	0.000579262	0.0423153	Fayoumi	Nonchallenged	6vs2
ENSGALT00000001265	-0.853825	6.89985	11.8184	0.000586497	0.0425089	Fayoumi	Nonchallenged	6vs2
ENSGALT00000000330	2.02509	3.69821	11.8143	0.000587761	0.0425089	Fayoumi	Nonchallenged	6vs2
ENSGALT00000049974	-0.985135	6.05501	11.7463	0.000609653	0.0438739	Fayoumi	Nonchallenged	6vs2
ENSGALT00000024328	1.76956	7.30521	11.7029	0.000624035	0.0446432	Fayoumi	Nonchallenged	6vs2
ENSGALT00000083970	-1.09565	2.57408	11.6956	0.000626486	0.0446432	Fayoumi	Nonchallenged	6vs2
ENSGALT00000067693	-0.966714	4.40747	11.6681	0.000635823	0.0450232	Fayoumi	Nonchallenged	6vs2
ENSGALT00000080403	-1.70599	7.17264	11.6617	0.000638011	0.0450232	Fayoumi	Nonchallenged	6vs2
ENSGALT00000053759	-3.78339	-0.453838	11.6451	0.000643726	0.045207	Fayoumi	Nonchallenged	6vs2
ENSGALT00000010253	-1.02782	9.39534	11.5822	0.000665862	0.0461602	Fayoumi	Nonchallenged	6vs2
ENSGALT00000018245	1.52196	5.01224	11.5817	0.000666033	0.0461602	Fayoumi	Nonchallenged	6vs2
ENSGALT00000022137	-0.874309	5.94073	11.5795	0.000666826	0.0461602	Fayoumi	Nonchallenged	6vs2
ENSGALT00000043430	1.41697	3.3588	11.5645	0.000672232	0.0462989	Fayoumi	Nonchallenged	6vs2
ENSGALT00000014522	0.562634	7.03026	11.5563	0.000675202	0.0462989	Fayoumi	Nonchallenged	6vs2
ENSGALT00000016184	1.53806	9.08596	11.5463	0.000678856	0.0462989	Fayoumi	Nonchallenged	6vs2
ENSGALT00000082985	-0.744894	7.931	11.5388	0.000681569	0.0462989	Fayoumi	Nonchallenged	6vs2
ENSGALT00000059754	-2.63675	1.08443	11.5044	0.000694312	0.0465048	Fayoumi	Nonchallenged	6vs2
ENSGALT00000002396	-0.786174	7.01077	11.4999	0.000695994	0.0465048	Fayoumi	Nonchallenged	6vs2
ENSGALT00000022955	1.47557	6.59424	11.4847	0.000701731	0.0465048	Fayoumi	Nonchallenged	6vs2
ENSGALT00000028361	-1.62608	3.74736	11.4813	0.000702993	0.0465048	Fayoumi	Nonchallenged	6vs2
ENSGALT00000004163	2.02982	5.73462	11.4793	0.00070377	0.0465048	Fayoumi	Nonchallenged	6vs2
ENSGALT00000044208	1.20065	3.49128	11.4792	0.000703794	0.0465048	Fayoumi	Nonchallenged	6vs2
ENSGALT00000017165	-0.593743	7.05339	11.4429	0.000717661	0.0470474	Fayoumi	Nonchallenged	6vs2
ENSGALT00000059177	1.53243	4.3989	11.4408	0.000718478	0.0470474	Fayoumi	Nonchallenged	6vs2
ENSGALT00000086579	-0.944387	6.222	11.4256	0.000724378	0.047221	Fayoumi	Nonchallenged	6vs2
ENSGALT00000087034	1.21274	4.73532	11.3973	0.000735528	0.0477143	Fayoumi	Nonchallenged	6vs2
ENSGALT00000074800	2.73206	2.41333	11.3824	0.000741448	0.0477143	Fayoumi	Nonchallenged	6vs2
ENSGALT00000025644	-1.66737	4.69965	11.3815	0.000741792	0.0477143	Fayoumi	Nonchallenged	6vs2
ENSGALT00000002375	1.51472	7.88047	11.3608	0.000750093	0.0478121	Fayoumi	Nonchallenged	6vs2
ENSGALT00000054118	-0.855345	6.6049	11.3454	0.000756342	0.0478121	Fayoumi	Nonchallenged	6vs2
ENSGALT00000024201	2.65641	6.34304	11.3435	0.000757135	0.0478121	Fayoumi	Nonchallenged	6vs2
ENSGALT00000057565	0.818996	4.86184	11.3392	0.000758869	0.0478121	Fayoumi	Nonchallenged	6vs2
ENSGALT00000038351	-2.17469	2.5394	11.3316	0.000761973	0.0478121	Fayoumi	Nonchallenged	6vs2
ENSGALT00000010917	0.864985	7.23939	11.329	0.000763046	0.0478121	Fayoumi	Nonchallenged	6vs2
ENSGALT00000046472	-2.47047	1.11946	11.3052	0.000772888	0.0482095	Fayoumi	Nonchallenged	6vs2
ENSGALT00000050274	1.22517	5.09258	11.2823	0.000782508	0.0482095	Fayoumi	Nonchallenged	6vs2
ENSGALT00000083510	-2.91972	3.2823	11.2768	0.000784832	0.0482095	Fayoumi	Nonchallenged	6vs2
ENSGALT00000052766	-1.58836	6.04133	11.2748	0.000785662	0.0482095	Fayoumi	Nonchallenged	6vs2
ENSGALT00000026579	-2.11012	3.97573	11.2736	0.00078617	0.0482095	Fayoumi	Nonchallenged	6vs2
ENSGALT00000075392	2.00537	1.70807	11.2663	0.000789287	0.0482095	Fayoumi	Nonchallenged	6vs2
ENSGALT00000054220	1.12314	7.53697	11.2449	0.000798435	0.0485642	Fayoumi	Nonchallenged	6vs2
ENSGALT00000048782	0.834019	5.88301	11.2288	0.000805397	0.0487836	Fayoumi	Nonchallenged	6vs2
ENSGALT00000012922	-1.09257	5.67757	11.2166	0.000810691	0.0489004	Fayoumi	Nonchallenged	6vs2
ENSGALT00000078996	2.21516	2.91113	11.2085	0.000814256	0.0489125	Fayoumi	Nonchallenged	6vs2
ENSGALT00000064098	-0.949062	3.84774	11.1973	0.000819158	0.0490045	Fayoumi	Nonchallenged	6vs2
ENSGALT00000003246	0.982452	7.49721	11.1767	0.000828327	0.04935	Fayoumi	Nonchallenged	6vs2
ENSGALT00000059613	1.23616	4.49774	11.1607	0.000835463	0.0495719	Fayoumi	Nonchallenged	6vs2
ENSGALT00000001027	-0.634091	7.08918	11.1473	0.000841531	0.049729	Fayoumi	Nonchallenged	6vs2
ENSGALT00000059327	-5.82743	0.143017	18.314	1.87327e-05	0.00394662	Fayoumi	Nonchallenged	10vs2
ENSGALT00000090118	-5.74672	0.127062	25.1484	5.30837e-07	0.000593598	Fayoumi	Nonchallenged	10vs2
ENSGALT00000043835	-5.38497	0.110378	12.2355	0.000468887	0.0268953	Fayoumi	Nonchallenged	10vs2
ENSGALT00000089881	-5.3661	1.82135	20.1113	7.30648e-06	0.00236032	Fayoumi	Nonchallenged	10vs2
ENSGALT00000076383	-5.11428	1.17409	13.3902	0.000252944	0.019876	Fayoumi	Nonchallenged	10vs2
ENSGALT00000082337	-4.58577	0.852071	18.3903	1.79975e-05	0.00393753	Fayoumi	Nonchallenged	10vs2
ENSGALT00000044965	-4.16591	0.471463	18.3462	1.84187e-05	0.00393753	Fayoumi	Nonchallenged	10vs2
ENSGALT00000054983	-4.0741	0.918551	12.2188	0.000473111	0.026971	Fayoumi	Nonchallenged	10vs2
ENSGALT00000082069	-3.94401	2.26036	14.542	0.000137066	0.0136474	Fayoumi	Nonchallenged	10vs2
ENSGALT00000051479	-3.87938	0.0132139	11.6941	0.000626993	0.0323976	Fayoumi	Nonchallenged	10vs2
ENSGALT00000010623	-3.70041	2.3387	13.1293	0.000290708	0.0208178	Fayoumi	Nonchallenged	10vs2
ENSGALT00000071964	-3.65496	2.85646	18.7696	1.47503e-05	0.00348416	Fayoumi	Nonchallenged	10vs2
ENSGALT00000079477	-3.63334	0.869796	11.3681	0.000747173	0.03538	Fayoumi	Nonchallenged	10vs2
ENSGALT00000048319	-3.61253	0.255716	13.292	0.000266538	0.0199236	Fayoumi	Nonchallenged	10vs2
ENSGALT00000018901	-3.59238	2.42976	11.6228	0.000651498	0.0328848	Fayoumi	Nonchallenged	10vs2
ENSGALT00000065202	-3.54286	0.285875	12.4795	0.000411443	0.0253439	Fayoumi	Nonchallenged	10vs2
ENSGALT00000082272	-3.50517	0.668987	15.2164	9.58675e-05	0.0108877	Fayoumi	Nonchallenged	10vs2
ENSGALT00000068652	-3.44098	4.98268	21.759	3.0913e-06	0.00154959	Fayoumi	Nonchallenged	10vs2
ENSGALT00000070228	-3.40966	8.30755	27.411	1.64496e-07	0.000298909	Fayoumi	Nonchallenged	10vs2
ENSGALT00000015334	-3.4078	0.346986	11.2779	0.000784354	0.0357475	Fayoumi	Nonchallenged	10vs2
ENSGALT00000055960	-3.39141	1.37594	19.9518	7.94186e-06	0.00240523	Fayoumi	Nonchallenged	10vs2
ENSGALT00000018269	-3.33096	6.64477	28.6649	8.60476e-08	0.000208479	Fayoumi	Nonchallenged	10vs2
ENSGALT00000083510	-3.26206	3.2823	13.1325	0.000290215	0.0208178	Fayoumi	Nonchallenged	10vs2
ENSGALT00000089628	-3.15576	3.69254	18.4663	1.72931e-05	0.00392797	Fayoumi	Nonchallenged	10vs2
ENSGALT00000065508	-3.14439	6.47397	16.7015	4.37475e-05	0.00655626	Fayoumi	Nonchallenged	10vs2
ENSGALT00000050684	-3.11859	1.40491	11.3107	0.000770635	0.0356774	Fayoumi	Nonchallenged	10vs2
ENSGALT00000046144	-3.09563	7.06581	30.3071	3.68771e-08	0.000134021	Fayoumi	Nonchallenged	10vs2
ENSGALT00000059672	-3.06424	2.55596	17.4448	2.95779e-05	0.00514815	Fayoumi	Nonchallenged	10vs2
ENSGALT00000009827	-3.06406	0.835814	10.3462	0.00129742	0.0467061	Fayoumi	Nonchallenged	10vs2
ENSGALT00000052602	-3.05867	3.72189	23.2924	1.39149e-06	0.00101004	Fayoumi	Nonchallenged	10vs2
ENSGALT00000075685	-2.9857	1.73715	13.7722	0.000206368	0.0178489	Fayoumi	Nonchallenged	10vs2
ENSGALT00000008222	-2.95122	6.80397	24.5639	7.18852e-07	0.000696663	Fayoumi	Nonchallenged	10vs2
ENSGALT00000023956	-2.94827	2.20505	13.7619	0.000207503	0.0178489	Fayoumi	Nonchallenged	10vs2
ENSGALT00000048074	-2.94324	1.30662	19.554	9.77937e-06	0.0027339	Fayoumi	Nonchallenged	10vs2
ENSGALT00000069909	-2.91651	3.20111	20.055	7.52466e-06	0.00236752	Fayoumi	Nonchallenged	10vs2
ENSGALT00000038351	-2.90987	2.5394	18.1943	1.99478e-05	0.00414259	Fayoumi	Nonchallenged	10vs2
ENSGALT00000066480	-2.8429	0.689489	14.7099	0.000125386	0.0133047	Fayoumi	Nonchallenged	10vs2
ENSGALT00000081183	-2.7843	11.204	18.8995	1.37791e-05	0.00348416	Fayoumi	Nonchallenged	10vs2
ENSGALT00000035280	-2.77102	-0.161084	10.346	0.00129753	0.0467061	Fayoumi	Nonchallenged	10vs2
ENSGALT00000063785	-2.72657	4.26449	17.9024	2.32525e-05	0.00456787	Fayoumi	Nonchallenged	10vs2
ENSGALT00000073555	-2.72173	1.11994	11.7332	0.000613945	0.032104	Fayoumi	Nonchallenged	10vs2
ENSGALT00000085158	-2.64916	1.63074	12.3709	0.000436081	0.0257695	Fayoumi	Nonchallenged	10vs2
ENSGALT00000007121	-2.63521	1.37686	12.7299	0.000359856	0.0238869	Fayoumi	Nonchallenged	10vs2
ENSGALT00000062388	-2.62592	1.21586	10.3358	0.00130473	0.0467061	Fayoumi	Nonchallenged	10vs2
ENSGALT00000027125	-2.59701	6.72892	39.3855	3.47865e-10	5.05692e-06	Fayoumi	Nonchallenged	10vs2
ENSGALT00000047223	-2.58814	1.59491	12.6223	0.000381173	0.0243111	Fayoumi	Nonchallenged	10vs2
ENSGALT00000009388	-2.58212	1.9002	19.4862	1.01332e-05	0.00277936	Fayoumi	Nonchallenged	10vs2
ENSGALT00000086858	-2.58118	2.37127	14.6183	0.000131627	0.0134755	Fayoumi	Nonchallenged	10vs2
ENSGALT00000084882	-2.57858	0.865967	17.6537	2.65003e-05	0.00493891	Fayoumi	Nonchallenged	10vs2
ENSGALT00000056155	-2.55375	6.64037	29.6814	5.09203e-08	0.000148046	Fayoumi	Nonchallenged	10vs2
ENSGALT00000031464	-2.55225	1.52604	13.7718	0.000206415	0.0178489	Fayoumi	Nonchallenged	10vs2
ENSGALT00000026577	-2.54808	6.16195	24.6076	7.02754e-07	0.000696663	Fayoumi	Nonchallenged	10vs2
ENSGALT00000083909	-2.48264	3.0062	15.2644	9.34621e-05	0.010783	Fayoumi	Nonchallenged	10vs2
ENSGALT00000053949	-2.4811	4.4438	24.1141	9.07952e-07	0.000776406	Fayoumi	Nonchallenged	10vs2
ENSGALT00000026579	-2.4453	3.97573	13.287	0.000267256	0.0199236	Fayoumi	Nonchallenged	10vs2
ENSGALT00000026273	-2.42713	4.01657	21.8947	2.88029e-06	0.00152802	Fayoumi	Nonchallenged	10vs2
ENSGALT00000017329	-2.39069	6.9747	34.1832	5.01595e-09	3.64584e-05	Fayoumi	Nonchallenged	10vs2
ENSGALT00000077090	-2.38943	5.8835	22.4092	2.20313e-06	0.00133445	Fayoumi	Nonchallenged	10vs2
ENSGALT00000057600	-2.36762	1.95943	13.9988	0.000182923	0.0165165	Fayoumi	Nonchallenged	10vs2
ENSGALT00000043353	-2.29151	3.7724	18.8746	1.39601e-05	0.00348416	Fayoumi	Nonchallenged	10vs2
ENSGALT00000007955	-2.24547	9.03844	30.7759	2.89618e-08	0.000134021	Fayoumi	Nonchallenged	10vs2
ENSGALT00000007669	-2.23616	6.78273	25.3845	4.69675e-07	0.000568972	Fayoumi	Nonchallenged	10vs2
ENSGALT00000059733	-2.18938	1.88794	13.3697	0.000255718	0.0199236	Fayoumi	Nonchallenged	10vs2
ENSGALT00000000975	-2.18571	2.65424	13.178	0.000283255	0.0206592	Fayoumi	Nonchallenged	10vs2
ENSGALT00000040832	-2.16547	2.67361	11.2421	0.000799614	0.036122	Fayoumi	Nonchallenged	10vs2
ENSGALT00000080506	-2.16486	3.60235	10.7787	0.00102675	0.0411288	Fayoumi	Nonchallenged	10vs2
ENSGALT00000036571	-2.1484	5.20837	17.3624	3.0887e-05	0.00523568	Fayoumi	Nonchallenged	10vs2
ENSGALT00000010550	-2.10533	3.52216	12.7681	0.000352583	0.0236198	Fayoumi	Nonchallenged	10vs2
ENSGALT00000009312	-2.1034	3.63154	10.9666	0.000927683	0.0394319	Fayoumi	Nonchallenged	10vs2
ENSGALT00000068419	-2.08283	7.24033	23.4818	1.26101e-06	0.000964807	Fayoumi	Nonchallenged	10vs2
ENSGALT00000030617	-2.08122	3.75754	15.3418	8.97114e-05	0.0105813	Fayoumi	Nonchallenged	10vs2
ENSGALT00000023996	-2.08106	5.19958	15.3157	9.09554e-05	0.0105813	Fayoumi	Nonchallenged	10vs2
ENSGALT00000025190	-2.08078	6.62444	16.7324	4.30407e-05	0.00655626	Fayoumi	Nonchallenged	10vs2
ENSGALT00000026922	-2.06616	6.55449	28.0542	1.17967e-07	0.000244983	Fayoumi	Nonchallenged	10vs2
ENSGALT00000084130	-2.02538	6.01156	18.7448	1.49431e-05	0.00348416	Fayoumi	Nonchallenged	10vs2
ENSGALT00000018261	-2.02397	4.8044	12.6952	0.000366589	0.0239355	Fayoumi	Nonchallenged	10vs2
ENSGALT00000090007	-2.01884	1.49138	11.0535	0.00088519	0.0382976	Fayoumi	Nonchallenged	10vs2
ENSGALT00000030959	-2.01293	1.2787	11.0879	0.000868929	0.0379328	Fayoumi	Nonchallenged	10vs2
ENSGALT00000084205	-2.00926	5.41763	18.7376	1.49992e-05	0.00348416	Fayoumi	Nonchallenged	10vs2
ENSGALT00000024632	-1.95662	2.29128	11.4349	0.000720773	0.0346296	Fayoumi	Nonchallenged	10vs2
ENSGALT00000086251	-1.95045	4.20863	13.6492	0.000220337	0.0183825	Fayoumi	Nonchallenged	10vs2
ENSGALT00000083117	-1.93836	2.16341	15.1199	0.000100893	0.0113696	Fayoumi	Nonchallenged	10vs2
ENSGALT00000025644	-1.91718	4.69965	14.8938	0.000113735	0.0123285	Fayoumi	Nonchallenged	10vs2
ENSGALT00000072175	-1.91157	5.57968	16.5114	4.83591e-05	0.00696036	Fayoumi	Nonchallenged	10vs2
ENSGALT00000004037	-1.9081	5.7723	19.3241	1.10304e-05	0.00291543	Fayoumi	Nonchallenged	10vs2
ENSGALT00000004831	-1.90708	2.6006	15.6627	7.57012e-05	0.00956929	Fayoumi	Nonchallenged	10vs2
ENSGALT00000004131	-1.90442	5.51524	20.4904	5.99325e-06	0.00223274	Fayoumi	Nonchallenged	10vs2
ENSGALT00000075185	-1.88736	2.89347	12.3168	0.000448911	0.0262081	Fayoumi	Nonchallenged	10vs2
ENSGALT00000020949	-1.88238	1.9039	12.4399	0.000420252	0.0255619	Fayoumi	Nonchallenged	10vs2
ENSGALT00000003649	-1.86497	2.89524	11.6559	0.000639992	0.0326441	Fayoumi	Nonchallenged	10vs2
ENSGALT00000067480	-1.85906	7.20188	16.5415	4.75966e-05	0.00696036	Fayoumi	Nonchallenged	10vs2
ENSGALT00000033698	-1.8105	2.82868	11.9047	0.000559923	0.0298154	Fayoumi	Nonchallenged	10vs2
ENSGALT00000075828	-1.80201	12.7796	10.796	0.00101718	0.0411288	Fayoumi	Nonchallenged	10vs2
ENSGALT00000006909	-1.79232	5.91256	20.3876	6.32386e-06	0.00223274	Fayoumi	Nonchallenged	10vs2
ENSGALT00000048789	-1.77589	7.21165	19.8585	8.33902e-06	0.00247397	Fayoumi	Nonchallenged	10vs2
ENSGALT00000042868	-1.76268	2.86142	10.3751	0.00127729	0.0467061	Fayoumi	Nonchallenged	10vs2
ENSGALT00000039368	-1.75119	6.17898	26.9016	2.1408e-07	0.000311208	Fayoumi	Nonchallenged	10vs2
ENSGALT00000052766	-1.74988	6.04133	13.6795	0.000216805	0.0183506	Fayoumi	Nonchallenged	10vs2
ENSGALT00000055415	-1.73717	2.21095	12.3881	0.000432068	0.0256713	Fayoumi	Nonchallenged	10vs2
ENSGALT00000074734	-1.71412	4.31713	17.1312	3.48836e-05	0.00563448	Fayoumi	Nonchallenged	10vs2
ENSGALT00000021880	-1.70145	5.90341	17.1765	3.40631e-05	0.00556376	Fayoumi	Nonchallenged	10vs2
ENSGALT00000024648	-1.69289	8.65199	15.6666	7.55478e-05	0.00956929	Fayoumi	Nonchallenged	10vs2
ENSGALT00000058710	-1.68091	3.52589	14.1573	0.00016814	0.0156682	Fayoumi	Nonchallenged	10vs2
ENSGALT00000074701	-1.67414	3.46721	11.8387	0.000580113	0.0306658	Fayoumi	Nonchallenged	10vs2
ENSGALT00000062122	-1.66537	1.29417	10.0788	0.00149984	0.0496701	Fayoumi	Nonchallenged	10vs2
ENSGALT00000062381	-1.65982	2.4771	11.6923	0.000627596	0.0323976	Fayoumi	Nonchallenged	10vs2
ENSGALT00000038787	-1.64114	2.34161	12.6945	0.000366739	0.0239355	Fayoumi	Nonchallenged	10vs2
ENSGALT00000021340	-1.63134	7.07004	19.7003	9.0586e-06	0.0026337	Fayoumi	Nonchallenged	10vs2
ENSGALT00000005683	-1.62219	8.93616	14.2759	0.000157871	0.0150378	Fayoumi	Nonchallenged	10vs2
ENSGALT00000042960	-1.61793	5.60357	14.6748	0.000127741	0.013424	Fayoumi	Nonchallenged	10vs2
ENSGALT00000017485	-1.6096	6.45085	16.9298	3.87885e-05	0.0059986	Fayoumi	Nonchallenged	10vs2
ENSGALT00000083970	-1.59491	2.57408	20.7988	5.10145e-06	0.00195995	Fayoumi	Nonchallenged	10vs2
ENSGALT00000079537	-1.59223	1.83538	11.4502	0.000714847	0.0346296	Fayoumi	Nonchallenged	10vs2
ENSGALT00000042834	-1.57145	3.8368	11.8516	0.000576104	0.0305651	Fayoumi	Nonchallenged	10vs2
ENSGALT00000072851	-1.56769	5.05898	11.999	0.000532288	0.0287653	Fayoumi	Nonchallenged	10vs2
ENSGALT00000027469	-1.56367	5.59577	18.7249	1.50995e-05	0.00348416	Fayoumi	Nonchallenged	10vs2
ENSGALT00000024704	-1.56084	7.51633	12.2313	0.000469932	0.0268953	Fayoumi	Nonchallenged	10vs2
ENSGALT00000004272	-1.54845	5.35681	15.3151	9.0986e-05	0.0105813	Fayoumi	Nonchallenged	10vs2
ENSGALT00000019065	-1.53927	6.89577	11.574	0.000668793	0.0331126	Fayoumi	Nonchallenged	10vs2
ENSGALT00000044713	-1.52855	2.03141	12.8345	0.000340284	0.0231154	Fayoumi	Nonchallenged	10vs2
ENSGALT00000059026	-1.5143	2.27811	10.3129	0.00132104	0.046839	Fayoumi	Nonchallenged	10vs2
ENSGALT00000051125	-1.49291	5.83127	23.0396	1.58696e-06	0.00104862	Fayoumi	Nonchallenged	10vs2
ENSGALT00000051860	-1.47194	5.73067	23.5899	1.19213e-06	0.00096278	Fayoumi	Nonchallenged	10vs2
ENSGALT00000061091	-1.46971	3.56656	12.6673	0.000372114	0.0239355	Fayoumi	Nonchallenged	10vs2
ENSGALT00000024404	-1.45423	3.089	13.397	0.000252025	0.019876	Fayoumi	Nonchallenged	10vs2
ENSGALT00000033690	-1.45109	5.41496	14.7489	0.000122821	0.0131283	Fayoumi	Nonchallenged	10vs2
ENSGALT00000001507	-1.43458	5.1682	12.5524	0.000395701	0.024688	Fayoumi	Nonchallenged	10vs2
ENSGALT00000076960	-1.43356	3.06378	10.5225	0.00117933	0.0446456	Fayoumi	Nonchallenged	10vs2
ENSGALT00000079811	-1.42872	9.12112	18.1197	2.07442e-05	0.0042473	Fayoumi	Nonchallenged	10vs2
ENSGALT00000006110	-1.40772	8.33347	17.4339	2.97478e-05	0.00514815	Fayoumi	Nonchallenged	10vs2
ENSGALT00000017983	-1.39715	3.21644	21.2501	4.03098e-06	0.00180389	Fayoumi	Nonchallenged	10vs2
ENSGALT00000015703	-1.38706	11.6774	12.1267	0.000497061	0.0277914	Fayoumi	Nonchallenged	10vs2
ENSGALT00000018400	-1.38598	4.27644	12.7575	0.000354589	0.0236453	Fayoumi	Nonchallenged	10vs2
ENSGALT00000042652	-1.38186	5.05299	12.5996	0.000385838	0.0243111	Fayoumi	Nonchallenged	10vs2
ENSGALT00000047527	-1.37798	3.12871	12.4415	0.000419902	0.0255619	Fayoumi	Nonchallenged	10vs2
ENSGALT00000064533	-1.37363	2.46538	11.1164	0.000855685	0.0376942	Fayoumi	Nonchallenged	10vs2
ENSGALT00000008535	-1.37067	8.60946	17.1779	3.40372e-05	0.00556376	Fayoumi	Nonchallenged	10vs2
ENSGALT00000036226	-1.3694	5.03268	13.6631	0.000218706	0.0183777	Fayoumi	Nonchallenged	10vs2
ENSGALT00000051201	-1.3693	2.95903	10.1255	0.00146232	0.0492079	Fayoumi	Nonchallenged	10vs2
ENSGALT00000013327	-1.36311	4.69253	10.3603	0.00128751	0.0467061	Fayoumi	Nonchallenged	10vs2
ENSGALT00000003894	-1.3616	6.13312	15.2372	9.48183e-05	0.0108533	Fayoumi	Nonchallenged	10vs2
ENSGALT00000026413	-1.35996	6.05641	13.3915	0.000252773	0.019876	Fayoumi	Nonchallenged	10vs2
ENSGALT00000080130	-1.34868	7.86815	16.9831	3.77149e-05	0.00589528	Fayoumi	Nonchallenged	10vs2
ENSGALT00000004276	-1.34133	7.15097	17.3571	3.0974e-05	0.00523568	Fayoumi	Nonchallenged	10vs2
ENSGALT00000009968	-1.33382	4.88086	10.8826	0.000970745	0.0399765	Fayoumi	Nonchallenged	10vs2
ENSGALT00000010596	-1.33335	6.89416	26.9705	2.06586e-07	0.000311208	Fayoumi	Nonchallenged	10vs2
ENSGALT00000012922	-1.33072	5.67757	16.1787	5.76396e-05	0.00821477	Fayoumi	Nonchallenged	10vs2
ENSGALT00000014009	-1.32596	5.00014	13.3342	0.000260604	0.0199236	Fayoumi	Nonchallenged	10vs2
ENSGALT00000000627	-1.29499	9.11963	15.7248	7.32562e-05	0.00950826	Fayoumi	Nonchallenged	10vs2
ENSGALT00000071806	-1.2887	3.65622	10.253	0.0013646	0.0471192	Fayoumi	Nonchallenged	10vs2
ENSGALT00000055338	-1.28851	5.92127	10.2986	0.00133129	0.0469411	Fayoumi	Nonchallenged	10vs2
ENSGALT00000026447	-1.27524	3.07003	12.5375	0.000398865	0.0247791	Fayoumi	Nonchallenged	10vs2
ENSGALT00000025070	-1.26262	3.98429	16.5975	4.62121e-05	0.00685495	Fayoumi	Nonchallenged	10vs2
ENSGALT00000044139	-1.26205	5.50055	10.291	0.00133684	0.0469411	Fayoumi	Nonchallenged	10vs2
ENSGALT00000057419	-1.25989	5.50053	20.8896	4.86528e-06	0.00195995	Fayoumi	Nonchallenged	10vs2
ENSGALT00000080666	-1.25612	4.2125	10.4791	0.0012073	0.0450879	Fayoumi	Nonchallenged	10vs2
ENSGALT00000069176	-1.25196	6.08511	17.746	2.52449e-05	0.00483253	Fayoumi	Nonchallenged	10vs2
ENSGALT00000049250	-1.25047	3.10561	13.5162	0.000236516	0.019208	Fayoumi	Nonchallenged	10vs2
ENSGALT00000049636	-1.23937	5.55267	15.821	6.9627e-05	0.00911863	Fayoumi	Nonchallenged	10vs2
ENSGALT00000048733	-1.23637	6.60529	20.2524	6.7869e-06	0.00228058	Fayoumi	Nonchallenged	10vs2
ENSGALT00000076991	-1.23421	7.36166	10.6252	0.00111555	0.0433174	Fayoumi	Nonchallenged	10vs2
ENSGALT00000014236	-1.22993	4.76298	16.7085	4.35843e-05	0.00655626	Fayoumi	Nonchallenged	10vs2
ENSGALT00000000518	-1.21942	4.64191	10.9928	0.000914665	0.0392226	Fayoumi	Nonchallenged	10vs2
ENSGALT00000027018	-1.21812	9.39989	19.4211	1.0484e-05	0.00282233	Fayoumi	Nonchallenged	10vs2
ENSGALT00000008808	-1.2127	6.00924	13.5277	0.000235063	0.0191973	Fayoumi	Nonchallenged	10vs2
ENSGALT00000026124	-1.21051	8.62339	10.3317	0.00130766	0.0467061	Fayoumi	Nonchallenged	10vs2
ENSGALT00000009180	-1.20384	4.92697	10.0749	0.00150302	0.0496701	Fayoumi	Nonchallenged	10vs2
ENSGALT00000067911	-1.20114	6.60512	11.9177	0.000556039	0.0298154	Fayoumi	Nonchallenged	10vs2
ENSGALT00000002634	-1.1932	7.15022	21.2988	3.92982e-06	0.00180389	Fayoumi	Nonchallenged	10vs2
ENSGALT00000021014	-1.19132	3.07111	10.1503	0.00144275	0.0488888	Fayoumi	Nonchallenged	10vs2
ENSGALT00000016182	-1.18643	2.92643	13.7865	0.000204801	0.0178489	Fayoumi	Nonchallenged	10vs2
ENSGALT00000072356	-1.18455	5.92278	10.4727	0.00121152	0.0450879	Fayoumi	Nonchallenged	10vs2
ENSGALT00000018392	-1.18268	8.7578	15.8221	6.95834e-05	0.00911863	Fayoumi	Nonchallenged	10vs2
ENSGALT00000023764	-1.17842	6.30163	10.911	0.000955945	0.0396677	Fayoumi	Nonchallenged	10vs2
ENSGALT00000026615	-1.16896	5.90502	11.4694	0.00070753	0.0346296	Fayoumi	Nonchallenged	10vs2
ENSGALT00000054361	-1.16059	10.4906	12.4215	0.00042441	0.0255619	Fayoumi	Nonchallenged	10vs2
ENSGALT00000086225	-1.1584	4.58514	21.095	4.37057e-06	0.00186868	Fayoumi	Nonchallenged	10vs2
ENSGALT00000019581	-1.14949	6.02004	10.1301	0.00145868	0.049199	Fayoumi	Nonchallenged	10vs2
ENSGALT00000027397	-1.14337	9.19036	14.2712	0.00015827	0.0150378	Fayoumi	Nonchallenged	10vs2
ENSGALT00000056201	-1.13917	4.92499	10.6823	0.00108163	0.0422679	Fayoumi	Nonchallenged	10vs2
ENSGALT00000010296	-1.13034	6.31474	11.4802	0.000703415	0.0345457	Fayoumi	Nonchallenged	10vs2
ENSGALT00000025946	-1.11373	6.23933	11.4074	0.000731525	0.0348661	Fayoumi	Nonchallenged	10vs2
ENSGALT00000061818	-1.1123	5.30067	11.6579	0.00063929	0.0326441	Fayoumi	Nonchallenged	10vs2
ENSGALT00000044628	-1.10711	6.01899	12.0441	0.000519571	0.0286099	Fayoumi	Nonchallenged	10vs2
ENSGALT00000022100	-1.09176	8.40471	10.7258	0.00105652	0.0415099	Fayoumi	Nonchallenged	10vs2
ENSGALT00000082890	-1.07327	3.90666	10.6137	0.00112252	0.0433993	Fayoumi	Nonchallenged	10vs2
ENSGALT00000060009	-1.0728	6.30571	15.9552	6.48589e-05	0.00881172	Fayoumi	Nonchallenged	10vs2
ENSGALT00000021557	-1.05291	3.82639	10.5663	0.00115166	0.0438266	Fayoumi	Nonchallenged	10vs2
ENSGALT00000053802	-1.05149	5.03565	10.8645	0.000980267	0.0400285	Fayoumi	Nonchallenged	10vs2
ENSGALT00000019364	-1.05023	8.58627	11.6897	0.000628473	0.0323976	Fayoumi	Nonchallenged	10vs2
ENSGALT00000015714	-1.04964	7.62235	13.0899	0.000296893	0.0211566	Fayoumi	Nonchallenged	10vs2
ENSGALT00000003215	-1.03896	9.68593	24.2007	8.67986e-07	0.000776406	Fayoumi	Nonchallenged	10vs2
ENSGALT00000014738	-1.03873	7.43548	13.3197	0.000262636	0.0199236	Fayoumi	Nonchallenged	10vs2
ENSGALT00000007467	-1.03793	6.49202	21.2199	4.09495e-06	0.00180389	Fayoumi	Nonchallenged	10vs2
ENSGALT00000073528	-1.03478	6.99336	15.4559	8.44517e-05	0.0103166	Fayoumi	Nonchallenged	10vs2
ENSGALT00000040104	-1.03256	6.53206	13.364	0.000256506	0.0199236	Fayoumi	Nonchallenged	10vs2
ENSGALT00000038132	-1.0297	4.93663	14.4225	0.00014605	0.0142492	Fayoumi	Nonchallenged	10vs2
ENSGALT00000020752	-1.02504	7.08366	18.4243	1.7679e-05	0.00393753	Fayoumi	Nonchallenged	10vs2
ENSGALT00000012561	-1.02351	5.92528	14.3551	0.000151366	0.0146686	Fayoumi	Nonchallenged	10vs2
ENSGALT00000033290	-1.02214	9.21306	15.5371	8.09016e-05	0.0100518	Fayoumi	Nonchallenged	10vs2
ENSGALT00000079405	-1.01995	4.61763	12.1168	0.000499687	0.0277928	Fayoumi	Nonchallenged	10vs2
ENSGALT00000037684	-1.01937	7.54754	23.2012	1.45909e-06	0.00101004	Fayoumi	Nonchallenged	10vs2
ENSGALT00000054772	-1.008	5.46675	12.6092	0.000383852	0.0243111	Fayoumi	Nonchallenged	10vs2
ENSGALT00000006467	-0.998818	7.66048	14.0451	0.000178475	0.0163176	Fayoumi	Nonchallenged	10vs2
ENSGALT00000002230	-0.993598	5.8654	12.3856	0.000432652	0.0256713	Fayoumi	Nonchallenged	10vs2
ENSGALT00000052865	-0.99321	5.64371	11.2905	0.000779049	0.0357257	Fayoumi	Nonchallenged	10vs2
ENSGALT00000002857	-0.98926	5.89232	11.6094	0.000656204	0.0329429	Fayoumi	Nonchallenged	10vs2
ENSGALT00000055607	-0.98811	5.73807	10.6622	0.00109346	0.0426158	Fayoumi	Nonchallenged	10vs2
ENSGALT00000014692	-0.983056	6.77993	12.9988	0.000311687	0.0219951	Fayoumi	Nonchallenged	10vs2
ENSGALT00000062608	-0.982909	6.19992	11.1098	0.000858749	0.0377149	Fayoumi	Nonchallenged	10vs2
ENSGALT00000087239	-0.978032	6.74138	12.1944	0.000479342	0.0271136	Fayoumi	Nonchallenged	10vs2
ENSGALT00000082969	-0.977368	6.79292	16.1595	5.8225e-05	0.00821764	Fayoumi	Nonchallenged	10vs2
ENSGALT00000076296	-0.972322	6.39279	10.7869	0.0010222	0.0411288	Fayoumi	Nonchallenged	10vs2
ENSGALT00000015275	-0.968874	4.87941	10.7825	0.00102467	0.0411288	Fayoumi	Nonchallenged	10vs2
ENSGALT00000003000	-0.965717	6.50752	10.4687	0.00121414	0.0450879	Fayoumi	Nonchallenged	10vs2
ENSGALT00000022137	-0.964774	5.94073	13.8744	0.000195442	0.017324	Fayoumi	Nonchallenged	10vs2
ENSGALT00000024991	-0.962631	4.87961	10.9863	0.000917887	0.0392451	Fayoumi	Nonchallenged	10vs2
ENSGALT00000067693	-0.961936	4.40747	11.3825	0.000741376	0.0352202	Fayoumi	Nonchallenged	10vs2
ENSGALT00000002191	-0.951606	6.42721	22.915	1.69322e-06	0.00107019	Fayoumi	Nonchallenged	10vs2
ENSGALT00000034743	-0.948754	5.57196	11.3184	0.000767417	0.035642	Fayoumi	Nonchallenged	10vs2
ENSGALT00000024248	-0.948042	7.34392	13.5845	0.000228066	0.018731	Fayoumi	Nonchallenged	10vs2
ENSGALT00000057270	-0.944757	4.29049	10.7717	0.00103065	0.041161	Fayoumi	Nonchallenged	10vs2
ENSGALT00000066126	-0.943451	7.21794	17.7184	2.56132e-05	0.00483556	Fayoumi	Nonchallenged	10vs2
ENSGALT00000073022	-0.932235	6.42004	20.8507	4.965e-06	0.00195995	Fayoumi	Nonchallenged	10vs2
ENSGALT00000046214	-0.929761	4.778	10.2154	0.00139276	0.047864	Fayoumi	Nonchallenged	10vs2
ENSGALT00000019566	-0.927559	7.59989	14.5629	0.000135558	0.0136474	Fayoumi	Nonchallenged	10vs2
ENSGALT00000045263	-0.925828	6.27118	10.4156	0.00124953	0.0459857	Fayoumi	Nonchallenged	10vs2
ENSGALT00000053212	-0.924832	8.89186	12.6981	0.000366026	0.0239355	Fayoumi	Nonchallenged	10vs2
ENSGALT00000077240	-0.922887	3.98699	12.4168	0.000425496	0.0255619	Fayoumi	Nonchallenged	10vs2
ENSGALT00000063249	-0.918477	6.76962	11.4323	0.000721797	0.0346296	Fayoumi	Nonchallenged	10vs2
ENSGALT00000057455	-0.915034	3.6792	14.942	0.000110864	0.0121175	Fayoumi	Nonchallenged	10vs2
ENSGALT00000055163	-0.914777	4.94759	17.4854	2.89515e-05	0.00514815	Fayoumi	Nonchallenged	10vs2
ENSGALT00000062573	-0.912885	5.36685	10.8647	0.00098013	0.0400285	Fayoumi	Nonchallenged	10vs2
ENSGALT00000013935	-0.908703	8.09886	16.1293	5.91606e-05	0.00826877	Fayoumi	Nonchallenged	10vs2
ENSGALT00000015379	-0.901611	9.44288	10.9074	0.000957788	0.0396677	Fayoumi	Nonchallenged	10vs2
ENSGALT00000049194	-0.899892	4.97916	12.3312	0.000445461	0.0261116	Fayoumi	Nonchallenged	10vs2
ENSGALT00000027556	-0.898615	4.30307	10.2835	0.00134225	0.0469466	Fayoumi	Nonchallenged	10vs2
ENSGALT00000001265	-0.898504	6.89985	12.9396	0.000321709	0.02227	Fayoumi	Nonchallenged	10vs2
ENSGALT00000019860	-0.895587	4.61851	12.3879	0.000432124	0.0256713	Fayoumi	Nonchallenged	10vs2
ENSGALT00000062065	-0.892464	3.98525	10.3045	0.00132708	0.0469387	Fayoumi	Nonchallenged	10vs2
ENSGALT00000055153	-0.882267	4.32716	10.166	0.00143057	0.0487032	Fayoumi	Nonchallenged	10vs2
ENSGALT00000068165	-0.87827	3.87992	10.4792	0.00120723	0.0450879	Fayoumi	Nonchallenged	10vs2
ENSGALT00000024624	-0.875055	8.04702	11.2777	0.000784443	0.0357475	Fayoumi	Nonchallenged	10vs2
ENSGALT00000051109	-0.869771	7.5506	13.5029	0.000238191	0.0192365	Fayoumi	Nonchallenged	10vs2
ENSGALT00000018079	-0.868746	6.13704	10.5019	0.00119249	0.0450267	Fayoumi	Nonchallenged	10vs2
ENSGALT00000005344	-0.864508	8.72923	10.4835	0.00120445	0.0450879	Fayoumi	Nonchallenged	10vs2
ENSGALT00000090203	-0.859597	4.49614	10.339	0.00130251	0.0467061	Fayoumi	Nonchallenged	10vs2
ENSGALT00000038170	-0.850902	5.97868	13.2914	0.000266629	0.0199236	Fayoumi	Nonchallenged	10vs2
ENSGALT00000011909	-0.840854	7.74669	11.1401	0.000844835	0.0373556	Fayoumi	Nonchallenged	10vs2
ENSGALT00000079752	-0.834075	8.09063	17.5652	2.77621e-05	0.00504472	Fayoumi	Nonchallenged	10vs2
ENSGALT00000039192	-0.831791	7.40465	14.6522	0.000129281	0.013424	Fayoumi	Nonchallenged	10vs2
ENSGALT00000026171	-0.83143	11.9824	13.6275	0.000222898	0.0184106	Fayoumi	Nonchallenged	10vs2
ENSGALT00000022511	-0.823806	8.01266	11.5612	0.000673431	0.0331853	Fayoumi	Nonchallenged	10vs2
ENSGALT00000016214	-0.823577	6.11402	13.1906	0.000281355	0.0206569	Fayoumi	Nonchallenged	10vs2
ENSGALT00000013737	-0.822471	4.22031	11.2924	0.000778244	0.0357257	Fayoumi	Nonchallenged	10vs2
ENSGALT00000039414	-0.821495	9.77276	10.273	0.00134991	0.0469466	Fayoumi	Nonchallenged	10vs2
ENSGALT00000016744	-0.821366	6.24436	12.0052	0.000530529	0.0287653	Fayoumi	Nonchallenged	10vs2
ENSGALT00000054594	-0.817278	10.2746	14.4635	0.000142903	0.0140363	Fayoumi	Nonchallenged	10vs2
ENSGALT00000013830	-0.800024	7.08861	10.109	0.00147544	0.0494205	Fayoumi	Nonchallenged	10vs2
ENSGALT00000027160	-0.788883	7.15625	11.5962	0.00066088	0.0330145	Fayoumi	Nonchallenged	10vs2
ENSGALT00000014803	-0.781879	7.50214	11.7366	0.00061283	0.032104	Fayoumi	Nonchallenged	10vs2
ENSGALT00000038973	-0.777722	4.7261	11.0898	0.00086805	0.0379328	Fayoumi	Nonchallenged	10vs2
ENSGALT00000081048	-0.773419	8.15407	19.6402	9.34838e-06	0.00266466	Fayoumi	Nonchallenged	10vs2
ENSGALT00000022820	-0.757113	6.63718	14.3427	0.000152367	0.0146686	Fayoumi	Nonchallenged	10vs2
ENSGALT00000057287	-0.739991	7.51266	10.3392	0.00130237	0.0467061	Fayoumi	Nonchallenged	10vs2
ENSGALT00000043623	-0.734604	7.06147	14.2506	0.000160008	0.0151041	Fayoumi	Nonchallenged	10vs2
ENSGALT00000043729	-0.73444	5.03535	11.6066	0.00065718	0.0329429	Fayoumi	Nonchallenged	10vs2
ENSGALT00000013400	-0.721466	5.42039	10.2331	0.00137942	0.0475181	Fayoumi	Nonchallenged	10vs2
ENSGALT00000078135	-0.69696	8.14353	13.3958	0.000252189	0.019876	Fayoumi	Nonchallenged	10vs2
ENSGALT00000055133	-0.668879	6.99904	10.9171	0.000952797	0.0396677	Fayoumi	Nonchallenged	10vs2
ENSGALT00000004087	-0.667216	6.68156	12.1123	0.000500909	0.0277928	Fayoumi	Nonchallenged	10vs2
ENSGALT00000004274	-0.666724	6.08109	10.9253	0.000948595	0.0396257	Fayoumi	Nonchallenged	10vs2
ENSGALT00000019311	-0.642346	6.03655	11.0577	0.00088322	0.0382976	Fayoumi	Nonchallenged	10vs2
ENSGALT00000045740	-0.622725	5.18824	10.3161	0.00131878	0.046839	Fayoumi	Nonchallenged	10vs2
ENSGALT00000066773	-0.614812	8.94246	10.4856	0.00120305	0.0450879	Fayoumi	Nonchallenged	10vs2
ENSGALT00000027144	-0.586721	7.74342	10.5411	0.0011675	0.0443131	Fayoumi	Nonchallenged	10vs2
ENSGALT00000009090	-0.547132	9.9011	10.087	0.00149322	0.0496701	Fayoumi	Nonchallenged	10vs2
ENSGALT00000017346	-0.537477	6.89006	11.0728	0.000876054	0.0381294	Fayoumi	Nonchallenged	10vs2
ENSGALT00000015740	-0.53452	7.59937	10.1597	0.00143543	0.0487542	Fayoumi	Nonchallenged	10vs2
ENSGALT00000084683	3.17128	6.41366	35.7121	2.28742e-09	3.32523e-05	Leghorn	Challenged	6vs2
ENSGALT00000086210	5.04437	4.24359	28.4679	9.52636e-08	0.000692424	Leghorn	Challenged	6vs2
ENSGALT00000007763	-0.982897	8.06365	21.4933	3.55068e-06	0.0160344	Leghorn	Challenged	6vs2
ENSGALT00000018840	4.10264	7.11637	21.0603	4.45056e-06	0.0160344	Leghorn	Challenged	6vs2
ENSGALT00000009519	5.43026	8.40257	20.6495	5.51503e-06	0.0160344	Leghorn	Challenged	6vs2
ENSGALT00000010271	3.52883	1.95719	19.7545	8.80552e-06	0.0213343	Leghorn	Challenged	6vs2
ENSGALT00000085355	-1.32529	8.27965	18.0447	2.15782e-05	0.0400317	Leghorn	Challenged	6vs2
ENSGALT00000010641	4.03953	1.56191	18.0052	2.20302e-05	0.0400317	Leghorn	Challenged	6vs2
ENSGALT00000007763	-1.33678	8.06365	38.6814	4.98946e-10	4.77208e-06	Leghorn	Challenged	10vs2
ENSGALT00000085355	-1.97685	8.27965	38.1457	6.56543e-10	4.77208e-06	Leghorn	Challenged	10vs2
ENSGALT00000029324	-2.13633	8.07091	28.0022	1.21176e-07	0.000587179	Leghorn	Challenged	10vs2
ENSGALT00000068601	-1.65371	5.30433	26.7529	2.31209e-07	0.000768775	Leghorn	Challenged	10vs2
ENSGALT00000027416	-1.58992	6.1792	26.4935	2.6442e-07	0.000768775	Leghorn	Challenged	10vs2
ENSGALT00000080170	-1.99475	8.12878	22.8387	1.76186e-06	0.00426868	Leghorn	Challenged	10vs2
ENSGALT00000069190	-1.28255	5.49414	21.362	3.80229e-06	0.00789626	Leghorn	Challenged	10vs2
ENSGALT00000066953	-1.49707	4.36756	20.7135	5.33373e-06	0.00969205	Leghorn	Challenged	10vs2
ENSGALT00000021310	-1.14008	5.68289	19.6826	9.14321e-06	0.0147683	Leghorn	Challenged	10vs2
ENSGALT00000008452	-1.37793	3.43768	19.4057	1.05692e-05	0.0151542	Leghorn	Challenged	10vs2
ENSGALT00000043751	-1.19668	5.90473	19.2176	1.16631e-05	0.0151542	Leghorn	Challenged	10vs2
ENSGALT00000066391	-1.12152	4.81262	19.0839	1.25095e-05	0.0151542	Leghorn	Challenged	10vs2
ENSGALT00000025999	-1.81575	5.65689	18.811	1.44333e-05	0.0161397	Leghorn	Challenged	10vs2
ENSGALT00000088209	-1.18397	7.3204	18.5076	1.69233e-05	0.0165882	Leghorn	Challenged	10vs2
ENSGALT00000022137	-1.1084	5.94073	18.4051	1.78582e-05	0.0165882	Leghorn	Challenged	10vs2
ENSGALT00000041171	-1.8963	5.3634	18.3629	1.82576e-05	0.0165882	Leghorn	Challenged	10vs2
ENSGALT00000019506	-1.61726	5.9073	18.163	2.02785e-05	0.0168004	Leghorn	Challenged	10vs2
ENSGALT00000079201	4.65612	-0.34854	18.0377	2.16573e-05	0.0168004	Leghorn	Challenged	10vs2
ENSGALT00000034713	-1.27957	5.65352	18.0114	2.19583e-05	0.0168004	Leghorn	Challenged	10vs2
ENSGALT00000079434	-1.87007	4.13145	17.6706	2.62659e-05	0.0184352	Leghorn	Challenged	10vs2
ENSGALT00000090212	-1.52053	4.4739	17.6373	2.67294e-05	0.0184352	Leghorn	Challenged	10vs2
ENSGALT00000068898	-1.0046	6.09299	17.5558	2.78995e-05	0.0184352	Leghorn	Challenged	10vs2
ENSGALT00000065795	2.93425	0.872992	17.2854	3.21644e-05	0.0196716	Leghorn	Challenged	10vs2
ENSGALT00000018400	1.47612	4.27644	17.2671	3.2477e-05	0.0196716	Leghorn	Challenged	10vs2
ENSGALT00000058795	-1.37814	7.07659	17.107	3.53327e-05	0.0205453	Leghorn	Challenged	10vs2
ENSGALT00000023545	-1.21057	6.84664	16.434	5.03745e-05	0.0273357	Leghorn	Challenged	10vs2
ENSGALT00000078550	-1.05922	5.32548	16.4191	5.07714e-05	0.0273357	Leghorn	Challenged	10vs2
ENSGALT00000013983	-1.36634	5.50809	16.314	5.3665e-05	0.0278617	Leghorn	Challenged	10vs2
ENSGALT00000055627	-2.21273	1.75748	16.1258	5.92715e-05	0.0290545	Leghorn	Challenged	10vs2
ENSGALT00000063305	-1.22754	8.06437	16.1039	5.99598e-05	0.0290545	Leghorn	Challenged	10vs2
ENSGALT00000057169	-0.759876	8.04295	15.9816	6.39616e-05	0.0299939	Leghorn	Challenged	10vs2
ENSGALT00000026450	-1.15394	6.93769	15.7532	7.21667e-05	0.032784	Leghorn	Challenged	10vs2
ENSGALT00000075259	-2.40917	1.01096	15.6402	7.66084e-05	0.0337471	Leghorn	Challenged	10vs2
ENSGALT00000025139	-0.983231	4.57154	15.5266	8.13512e-05	0.0347824	Leghorn	Challenged	10vs2
ENSGALT00000002321	-1.1596	5.16589	15.3623	8.87433e-05	0.0359141	Leghorn	Challenged	10vs2
ENSGALT00000049552	-1.08769	6.17335	15.3581	8.8939e-05	0.0359141	Leghorn	Challenged	10vs2
ENSGALT00000007669	-1.6327	6.78273	15.2279	9.52877e-05	0.0374378	Leghorn	Challenged	10vs2
ENSGALT00000038387	-1.68652	6.51703	15.0793	0.000103089	0.039437	Leghorn	Challenged	10vs2
ENSGALT00000084683	-4.3141	6.41366	35.7001	2.30149e-09	3.34567e-05	Leghorn	Challenged	10vs6
ENSGALT00000059365	-4.70538	8.30644	20.0569	7.51708e-06	0.0388905	Leghorn	Challenged	10vs6
ENSGALT00000081664	-3.73823	8.22044	19.4301	1.04347e-05	0.0388905	Leghorn	Challenged	10vs6
ENSGALT00000087260	-4.3914	4.56713	19.1398	1.21488e-05	0.0388905	Leghorn	Challenged	10vs6
ENSGALT00000047817	-4.58695	7.15163	18.7321	1.50425e-05	0.0388905	Leghorn	Challenged	10vs6
ENSGALT00000080170	-1.84823	8.12878	18.6083	1.60516e-05	0.0388905	Leghorn	Challenged	10vs6
ENSGALT00000076084	-4.52462	10.4411	18.2426	1.94478e-05	0.0403875	Leghorn	Challenged	10vs6
ENSGALT00000074828	-4.40579	7.42232	17.7253	2.55207e-05	0.04309	Leghorn	Challenged	10vs6
ENSGALT00000072199	-4.57889	10.8602	17.641	2.66774e-05	0.04309	Leghorn	Challenged	10vs6
ENSGALT00000062302	-4.38537	7.00419	17.2605	3.25884e-05	0.0473737	Leghorn	Challenged	10vs6
ENSGALT00000069805	-5.35922	-0.0103736	17.0343	3.6711e-05	0.0485152	Leghorn	Challenged	10vs6
ENSGALT00000039368	-1.96659	6.17898	32.0494	1.50302e-08	0.000145781	Fayoumi	Challenged	10vs2
ENSGALT00000016551	-1.49194	7.62075	31.4891	2.00565e-08	0.000145781	Fayoumi	Challenged	10vs2
ENSGALT00000046028	-1.75763	6.16746	30.2552	3.78782e-08	0.000169279	Fayoumi	Challenged	10vs2
ENSGALT00000007669	-2.43117	6.78273	29.8542	4.65789e-08	0.000169279	Fayoumi	Challenged	10vs2
ENSGALT00000023764	-1.94836	6.30163	28.4079	9.82622e-08	0.000285687	Fayoumi	Challenged	10vs2
ENSGALT00000067890	-2.35892	6.09107	27.8473	1.31279e-07	0.000318068	Fayoumi	Challenged	10vs2
ENSGALT00000021340	-1.94748	7.07004	26.8209	2.2321e-07	0.000463544	Fayoumi	Challenged	10vs2
ENSGALT00000006265	-1.04819	7.13814	24.5701	7.16539e-07	0.00126297	Fayoumi	Challenged	10vs2
ENSGALT00000006631	-1.09164	7.84075	24.4019	7.81915e-07	0.00126297	Fayoumi	Challenged	10vs2
ENSGALT00000037684	-1.05166	7.54754	23.7506	1.09658e-06	0.0015941	Fayoumi	Challenged	10vs2
ENSGALT00000015379	-1.31675	9.44288	22.863	1.73966e-06	0.00229904	Fayoumi	Challenged	10vs2
ENSGALT00000067911	-1.6823	6.60512	22.1754	2.48841e-06	0.0030145	Fayoumi	Challenged	10vs2
ENSGALT00000086251	-2.61582	4.20863	21.424	3.68128e-06	0.00380159	Fayoumi	Challenged	10vs2
ENSGALT00000080170	-1.99788	8.12878	21.3468	3.83256e-06	0.00380159	Fayoumi	Challenged	10vs2
ENSGALT00000013983	-1.65301	5.50809	21.3023	3.92267e-06	0.00380159	Fayoumi	Challenged	10vs2
ENSGALT00000076808	-2.2441	2.3795	20.9416	4.73503e-06	0.00430207	Fayoumi	Challenged	10vs2
ENSGALT00000006909	-1.82401	5.91256	20.6393	5.54459e-06	0.00474128	Fayoumi	Challenged	10vs2
ENSGALT00000042868	-2.69146	2.86142	20.3377	6.49105e-06	0.00490727	Fayoumi	Challenged	10vs2
ENSGALT00000083539	-2.22934	3.17013	20.3301	6.51681e-06	0.00490727	Fayoumi	Challenged	10vs2
ENSGALT00000006665	-1.64077	5.03862	20.1732	7.07381e-06	0.00490727	Fayoumi	Challenged	10vs2
ENSGALT00000023644	-1.72666	6.69778	20.1691	7.08898e-06	0.00490727	Fayoumi	Challenged	10vs2
ENSGALT00000058710	-2.09548	3.52589	19.8274	8.4759e-06	0.00560065	Fayoumi	Challenged	10vs2
ENSGALT00000003215	-0.92938	9.68593	19.3688	1.07753e-05	0.00681045	Fayoumi	Challenged	10vs2
ENSGALT00000069402	1.03687	4.9601	19.1921	1.18201e-05	0.00714891	Fayoumi	Challenged	10vs2
ENSGALT00000075828	-2.44121	12.7796	19.117	1.22943e-05	0.00714891	Fayoumi	Challenged	10vs2
ENSGALT00000030617	-2.37773	3.75754	18.8273	1.43103e-05	0.00758669	Fayoumi	Challenged	10vs2
ENSGALT00000080306	-1.67126	6.4634	18.7592	1.48304e-05	0.00758669	Fayoumi	Challenged	10vs2
ENSGALT00000081525	-2.9592	1.38425	18.7212	1.51292e-05	0.00758669	Fayoumi	Challenged	10vs2
ENSGALT00000060227	-2.47419	10.53	18.6566	1.56504e-05	0.00758669	Fayoumi	Challenged	10vs2
ENSGALT00000013935	-0.986324	8.09886	18.6558	1.56567e-05	0.00758669	Fayoumi	Challenged	10vs2
ENSGALT00000026922	-1.6604	6.55449	18.5561	1.64973e-05	0.00772209	Fayoumi	Challenged	10vs2
ENSGALT00000063305	-1.37356	8.06437	18.4764	1.72025e-05	0.00772209	Fayoumi	Challenged	10vs2
ENSGALT00000028106	-3.45272	2.38635	18.4405	1.75297e-05	0.00772209	Fayoumi	Challenged	10vs2
ENSGALT00000010596	-1.09894	6.89416	18.0118	2.19545e-05	0.00910604	Fayoumi	Challenged	10vs2
ENSGALT00000013281	-1.17608	5.03294	17.9938	2.21629e-05	0.00910604	Fayoumi	Challenged	10vs2
ENSGALT00000022653	-2.31776	4.25272	17.9608	2.25506e-05	0.00910604	Fayoumi	Challenged	10vs2
ENSGALT00000058795	-1.47177	7.07659	17.8555	2.38325e-05	0.00927539	Fayoumi	Challenged	10vs2
ENSGALT00000013264	-1.07554	6.26889	17.8228	2.4246e-05	0.00927539	Fayoumi	Challenged	10vs2
ENSGALT00000005772	-1.55578	3.50071	17.6603	2.64076e-05	0.00984325	Fayoumi	Challenged	10vs2
ENSGALT00000067485	-1.32347	7.13856	17.5892	2.7414e-05	0.00996292	Fayoumi	Challenged	10vs2
ENSGALT00000052274	-1.61194	3.76991	17.3569	3.09777e-05	0.0109835	Fayoumi	Challenged	10vs2
ENSGALT00000027397	-1.25196	9.19036	17.1313	3.48821e-05	0.0120733	Fayoumi	Challenged	10vs2
ENSGALT00000078550	-1.20601	5.32548	17.0777	3.58811e-05	0.0121303	Fayoumi	Challenged	10vs2
ENSGALT00000045121	-2.06467	5.40316	16.3359	5.30491e-05	0.0173992	Fayoumi	Challenged	10vs2
ENSGALT00000040772	-2.67198	1.85076	16.3072	5.38602e-05	0.0173992	Fayoumi	Challenged	10vs2
ENSGALT00000059987	-1.72313	4.158	15.9733	6.42419e-05	0.0202897	Fayoumi	Challenged	10vs2
ENSGALT00000044443	-1.15521	6.95174	15.9314	6.56789e-05	0.0202897	Fayoumi	Challenged	10vs2
ENSGALT00000036783	-1.18595	4.3876	15.8679	6.79198e-05	0.0202897	Fayoumi	Challenged	10vs2
ENSGALT00000052073	-1.22047	7.7639	15.8549	6.83906e-05	0.0202897	Fayoumi	Challenged	10vs2
ENSGALT00000052336	-0.841434	5.96056	15.6596	7.5826e-05	0.0220457	Fayoumi	Challenged	10vs2
ENSGALT00000074053	-0.901868	9.08657	15.568	7.95882e-05	0.0226857	Fayoumi	Challenged	10vs2
ENSGALT00000010445	-1.22461	6.15696	15.3805	8.78922e-05	0.0245492	Fayoumi	Challenged	10vs2
ENSGALT00000019412	-0.842847	8.34192	15.3461	8.95032e-05	0.0245492	Fayoumi	Challenged	10vs2
ENSGALT00000041135	-0.852229	6.14214	14.6598	0.000128763	0.0346634	Fayoumi	Challenged	10vs2
ENSGALT00000027160	-0.888621	7.15625	14.5078	0.000139583	0.0368752	Fayoumi	Challenged	10vs2
ENSGALT00000031978	-1.04628	5.64847	14.4747	0.000142052	0.0368752	Fayoumi	Challenged	10vs2
ENSGALT00000079752	-0.762998	8.09063	14.41	0.000147016	0.0371043	Fayoumi	Challenged	10vs2
ENSGALT00000039192	-0.834149	7.40465	14.3833	0.000149116	0.0371043	Fayoumi	Challenged	10vs2
ENSGALT00000072130	-1.20952	5.74183	14.3648	0.000150592	0.0371043	Fayoumi	Challenged	10vs2
ENSGALT00000002191	-0.763589	6.42721	14.327	0.000153643	0.0372251	Fayoumi	Challenged	10vs2
ENSGALT00000071177	-2.17983	1.74448	14.1722	0.000166819	0.0397548	Fayoumi	Challenged	10vs2
ENSGALT00000002384	-0.902503	7.63291	14.1025	0.000173116	0.0400293	Fayoumi	Challenged	10vs2
ENSGALT00000064252	1.95879	3.23855	14.0985	0.000173478	0.0400293	Fayoumi	Challenged	10vs2
ENSGALT00000002396	-0.87653	7.01077	13.9431	0.00018843	0.0428001	Fayoumi	Challenged	10vs2
ENSGALT00000071820	-1.11205	7.08833	13.8743	0.000195456	0.043713	Fayoumi	Challenged	10vs2
ENSGALT00000016682	-0.898568	7.37809	13.8096	0.000202295	0.0440885	Fayoumi	Challenged	10vs2
ENSGALT00000059653	-1.56367	7.74563	13.7965	0.000203714	0.0440885	Fayoumi	Challenged	10vs2
ENSGALT00000026878	-1.39801	8.02469	13.7517	0.000208628	0.0440885	Fayoumi	Challenged	10vs2
ENSGALT00000072279	1.35604	4.53415	13.746	0.000209266	0.0440885	Fayoumi	Challenged	10vs2
ENSGALT00000079903	-1.94413	5.23935	13.6739	0.000217461	0.0445477	Fayoumi	Challenged	10vs2
ENSGALT00000005346	-0.95191	7.17012	13.6729	0.000217575	0.0445477	Fayoumi	Challenged	10vs2
ENSGALT00000084518	-5.31393	0.611457	13.5857	0.000227921	0.0458904	Fayoumi	Challenged	10vs2
ENSGALT00000049552	-1.07416	6.17335	13.5571	0.000231419	0.0458904	Fayoumi	Challenged	10vs2
ENSGALT00000031441	-1.24436	5.5522	13.5394	0.000233603	0.0458904	Fayoumi	Challenged	10vs2
ENSGALT00000040996	-1.37417	6.23265	13.5075	0.000237612	0.0459505	Fayoumi	Challenged	10vs2
ENSGALT00000051668	-1.39641	2.64881	13.4869	0.000240231	0.0459505	Fayoumi	Challenged	10vs2
ENSGALT00000015371	-0.78053	5.77599	13.4429	0.000245941	0.0464318	Fayoumi	Challenged	10vs2
ENSGALT00000005033	-0.964497	6.10538	13.4149	0.000249633	0.0465245	Fayoumi	Challenged	10vs2
ENSGALT00000046970	-1.27634	4.63945	13.243	0.000273601	0.0499775	Fayoumi	Challenged	10vs2
ENSGALT00000004656	-1.8769	5.80398	13.221	0.000276835	0.0499775	Fayoumi	Challenged	10vs2
ENSGALT00000061159	-0.697588	6.47062	13.1868	0.000281921	0.0499775	Fayoumi	Challenged	10vs2
ENSGALT00000002885	-1.32599	5.16247	13.182	0.000282651	0.0499775	Fayoumi	Challenged	10vs2
ENSGALT00000077974	-5.0636	-0.118309	13.1574	0.000286391	0.0499775	Fayoumi	Challenged	10vs2
ENSGALT00000043497	1.13499	4.62168	13.1417	0.000288788	0.0499775	Fayoumi	Challenged	10vs2
ENSGALT00000049552	-1.48143	6.17335	25.4508	4.53813e-07	0.00302908	Fayomi	Challenged	10vs6
ENSGALT00000080620	-1.25107	4.14983	24.9797	5.79367e-07	0.00302908	Fayomi	Challenged	10vs6
ENSGALT00000063292	-1.07046	7.99846	24.8332	6.25111e-07	0.00302908	Fayomi	Challenged	10vs6
ENSGALT00000084796	-1.49308	4.39861	22.8675	1.73558e-06	0.00471113	Fayomi	Challenged	10vs6
ENSGALT00000042927	-1.16086	9.80591	22.8232	1.77607e-06	0.00471113	Fayomi	Challenged	10vs6
ENSGALT00000053518	-1.09653	7.43471	22.6491	1.94447e-06	0.00471113	Fayomi	Challenged	10vs6
ENSGALT00000023014	-1.05681	7.71941	21.9028	2.86811e-06	0.00531174	Fayomi	Challenged	10vs6
ENSGALT00000084518	-6.0323	0.611457	21.7697	3.07413e-06	0.00531174	Fayomi	Challenged	10vs6
ENSGALT00000086357	-1.34219	8.12394	21.6404	3.28855e-06	0.00531174	Fayomi	Challenged	10vs6
ENSGALT00000005033	-1.18271	6.10538	20.0719	7.45864e-06	0.010035	Fayomi	Challenged	10vs6
ENSGALT00000062549	-3.90502	1.08913	20.0376	7.59335e-06	0.010035	Fayomi	Challenged	10vs6
ENSGALT00000050394	-1.51757	5.44295	19.0077	1.30189e-05	0.0157713	Fayomi	Challenged	10vs6
ENSGALT00000078550	-1.24225	5.32548	18.0758	2.12286e-05	0.0226077	Fayomi	Challenged	10vs6
ENSGALT00000081192	-1.49612	6.23995	18.0276	2.17725e-05	0.0226077	Fayomi	Challenged	10vs6
ENSGALT00000083410	-2.10379	1.83121	17.4531	2.94489e-05	0.02854	Fayomi	Challenged	10vs6
ENSGALT00000008904	-1.04975	5.09879	16.9936	3.75061e-05	0.0340767	Fayomi	Challenged	10vs6
ENSGALT00000010445	-1.27446	6.15696	16.5626	4.70701e-05	0.0402505	Fayomi	Challenged	10vs6
ENSGALT00000071077	-1.1709	5.43073	16.3775	5.18963e-05	0.0413203	Fayomi	Challenged	10vs6
ENSGALT00000033333	-0.783373	7.60816	16.302	5.4006e-05	0.0413203	Fayomi	Challenged	10vs6
ENSGALT00000069402	0.948947	4.9601	16.1613	5.81707e-05	0.0422814	Fayomi	Challenged	10vs6
ENSGALT00000085923	-1.51557	5.34186	16.0335	6.22325e-05	0.0430797	Fayomi	Challenged	10vs6
ENSGALT00000054551	-1.01625	6.00056	15.9355	6.55366e-05	0.0433048	Fayomi	Challenged	10vs6
ENSGALT00000019412	-0.851796	8.34192	15.6518	7.61419e-05	0.048125	Fayomi	Challenged	10vs6
ENSGALT00000021740	-1.06356	6.49202	15.4113	8.64687e-05	0.0488803	Fayomi	Challenged	10vs6
ENSGALT00000022653	-2.12551	4.25272	15.3981	8.70756e-05	0.0488803	Fayomi	Challenged	10vs6
ENSGALT00000023428	-0.922539	5.23006	15.3906	8.74244e-05	0.0488803	Fayomi	Challenged	10vs6
ENSGALT00000082969	-0.973517	6.79292	15.2876	9.23207e-05	0.0489654	Fayomi	Challenged	10vs6
ENSGALT00000009738	-1.12829	6.17365	15.2473	9.43133e-05	0.0489654	Fayomi	Challenged	10vs6
ENSGALT00000077240	-1.14691	3.98699	15.1531	9.9138e-05	0.0496955	Fayomi	Challenged	10vs6
