# Supplementary material for: Resistant and susceptible chicken lines show distinctive responses to Newcastle disease virus infection in the lung transcriptome
Source: BMC Genomics. 2017 Dec 28;18:989. doi: 10.1186/s12864-017-4380-4 (PMC5745900; doi:10.1186/s12864-017-4380-4)
Supplement: Supplementary file 2 — Contains the top and bottom loading transcripts for PC1 and PC3 from pcaExplorer. (XLSX 46 kb) [file 12864_2017_4380_MOESM2_ESM.xlsx]

## Sheet: pcaExplorer
PC1	Loading		PC3	Loading
ENSGALT00000085445	TOP		ENSGALT00000008605	TOP
ENSGALT00000003930	TOP		ENSGALT00000075828	TOP
ENSGALT00000084843	TOP		ENSGALT00000066109	TOP
ENSGALT00000084827	TOP		ENSGALT00000060227	TOP
ENSGALT00000026050	TOP		ENSGALT00000043082	TOP
ENSGALT00000019412	TOP		ENSGALT00000058586	TOP
ENSGALT00000079857	TOP		ENSGALT00000016558	TOP
ENSGALT00000079903	TOP		ENSGALT00000061086	TOP
ENSGALT00000083045	TOP		ENSGALT00000083703	TOP
ENSGALT00000089912	TOP		ENSGALT00000080994	TOP
ENSGALT00000003946	TOP		ENSGALT00000081041	TOP
ENSGALT00000016055	TOP		ENSGALT00000047883	TOP
ENSGALT00000017809	TOP		ENSGALT00000075600	TOP
ENSGALT00000017891	TOP		ENSGALT00000083673	TOP
ENSGALT00000087947	TOP		ENSGALT00000051406	TOP
ENSGALT00000052188	TOP		ENSGALT00000067307	TOP
ENSGALT00000084582	TOP		ENSGALT00000080873	TOP
ENSGALT00000010657	TOP		ENSGALT00000046430	TOP
ENSGALT00000085449	TOP		ENSGALT00000077789	TOP
ENSGALT00000074783	TOP		ENSGALT00000086634	TOP
ENSGALT00000084401	TOP		ENSGALT00000054249	TOP
ENSGALT00000082899	TOP		ENSGALT00000056168	TOP
ENSGALT00000087260	TOP		ENSGALT00000084245	TOP
ENSGALT00000086210	TOP		ENSGALT00000085229	TOP
ENSGALT00000084683	TOP		ENSGALT00000050894	TOP
ENSGALT00000065772	BOTTOM		ENSGALT00000044087	BOTTOM
ENSGALT00000041171	BOTTOM		ENSGALT00000083633	BOTTOM
ENSGALT00000010186	BOTTOM		ENSGALT00000009519	BOTTOM
ENSGALT00000026579	BOTTOM		ENSGALT00000024328	BOTTOM
ENSGALT00000088678	BOTTOM		ENSGALT00000073167	BOTTOM
ENSGALT00000023730	BOTTOM		ENSGALT00000024902	BOTTOM
ENSGALT00000010222	BOTTOM		ENSGALT00000024201	BOTTOM
ENSGALT00000012370	BOTTOM		ENSGALT00000012370	BOTTOM
ENSGALT00000008605	BOTTOM		ENSGALT00000018840	BOTTOM
ENSGALT00000024201	BOTTOM		ENSGALT00000024747	BOTTOM
ENSGALT00000065299	BOTTOM		ENSGALT00000074615	BOTTOM
ENSGALT00000058614	BOTTOM		ENSGALT00000005018	BOTTOM
ENSGALT00000039041	BOTTOM		ENSGALT00000012190	BOTTOM
ENSGALT00000089787	BOTTOM		ENSGALT00000088930	BOTTOM
ENSGALT00000070131	BOTTOM		ENSGALT00000074604	BOTTOM
ENSGALT00000047812	BOTTOM		ENSGALT00000079214	BOTTOM
ENSGALT00000044622	BOTTOM		ENSGALT00000078173	BOTTOM
ENSGALT00000047912	BOTTOM		ENSGALT00000003855	BOTTOM
ENSGALT00000077264	BOTTOM		ENSGALT00000020568	BOTTOM
ENSGALT00000008780	BOTTOM		ENSGALT00000088958	BOTTOM
ENSGALT00000014307	BOTTOM		ENSGALT00000037774	BOTTOM
ENSGALT00000047210	BOTTOM		ENSGALT00000018901	BOTTOM
ENSGALT00000080405	BOTTOM		ENSGALT00000046319	BOTTOM
ENSGALT00000041122	BOTTOM		ENSGALT00000024082	BOTTOM
ENSGALT00000038068	BOTTOM		ENSGALT00000038670	BOTTOM
