# Supplementary material for: Resistant and susceptible chicken lines show distinctive responses to Newcastle disease virus infection in the lung transcriptome
Source: BMC Genomics. 2017 Dec 28;18:989. doi: 10.1186/s12864-017-4380-4 (PMC5745900; doi:10.1186/s12864-017-4380-4)
Supplement: Supplementary file 3 — Contains the WGCNA output for each trait. For each transcript the module membership scores and p-values for all modules were included, and the gene significance score and p-value were given for each trait. (XLSX 81939 kb) [file 12864_2017_4380_MOESM3_ESM.xlsx]

## Sheet: LINE
Transcript Stable ID	moduleColor	GS.line	p.GS.line	MM.blue	p.MM.blue	MM.grey	p.MM.grey	MM.plum1	p.MM.plum1	MM.darkmagenta	p.MM.darkmagenta	MM.darkolivegreen	p.MM.darkolivegreen	MM.magenta	p.MM.magenta	MM.skyblue3	p.MM.skyblue3	MM.black	p.MM.black	MM.midnightblue	p.MM.midnightblue	MM.red	p.MM.red	MM.grey60	p.MM.grey60	MM.darkred	p.MM.darkred	MM.violet	p.MM.violet	MM.darkturquoise	p.MM.darkturquoise	MM.orangered4	p.MM.orangered4	MM.darkgreen	p.MM.darkgreen	MM.yellowgreen	p.MM.yellowgreen	MM.cyan	p.MM.cyan	MM.lightyellow	p.MM.lightyellow	MM.skyblue	p.MM.skyblue
ENSGALT00000081011	black	0.830771	2.75571e-13	0.855887	9.10763e-15	-0.618191	2.84193e-06	0.449642	0.00134494	-0.744022	1.36125e-09	0.468516	0.000783685	-0.448201	0.00139982	0.700335	3.01209e-08	0.795394	1.44306e-11	0.339643	0.0181878	0.427602	0.00243366	0.0935548	0.52708	0.179009	0.22346	-0.0514091	0.728581	-0.00463644	0.97505	0.014114	0.924147	-0.315895	0.028725	-0.12821	0.385153	0.0348258	0.814215	0.281694	0.05242	0.200717	0.171337
ENSGALT00000081470	black	0.793234	1.7917e-11	0.829551	3.20586e-13	-0.553229	4.54016e-05	0.448322	0.0013951	-0.760439	3.60254e-10	0.508024	0.000227706	-0.524493	0.000129913	0.715968	1.0623e-08	0.782765	4.93808e-11	0.43795	0.0018512	0.419353	0.00300854	0.224594	0.124858	0.235265	0.107467	-0.118052	0.424216	-0.0463207	0.754564	0.0166121	0.910771	-0.2408	0.0992101	-0.126275	0.392426	0.0511732	0.729779	0.189088	0.198041	0.124056	0.400861
ENSGALT00000022374	black	0.78682	3.35693e-11	0.811031	2.77863e-12	-0.540754	7.25083e-05	0.423306	0.00271963	-0.749338	8.95015e-10	0.419852	0.00297061	-0.442649	0.00163034	0.680883	1.00788e-07	0.813043	2.22339e-12	0.375687	0.00850357	0.379646	0.00778208	0.0771172	0.602383	0.131561	0.372746	-0.059792	0.686439	0.0398045	0.788229	-0.0326911	0.82542	-0.2877	0.0473851	-0.147616	0.316705	0.0114046	0.938677	0.205795	0.160534	0.21839	0.135899
ENSGALT00000022379	black	0.779492	6.70358e-11	0.806726	4.43855e-12	-0.598968	6.87537e-06	0.494967	0.000348326	-0.658987	3.5345e-07	0.384544	0.00696308	-0.317751	0.0277504	0.60469	5.31747e-06	0.772129	1.3086e-10	0.190567	0.19449	0.398777	0.00499313	0.158879	0.280767	0.203762	0.164797	0.00599431	0.967746	0.172011	0.242382	-0.149245	0.311334	-0.401542	0.00467299	-0.0355088	0.810638	-0.0957441	0.517413	0.205213	0.161747	0.342928	0.0170282
ENSGALT00000079062	black	0.772678	1.24607e-10	0.825304	5.37844e-13	-0.581119	1.48571e-05	0.426892	0.002479	-0.824716	5.77151e-13	0.434784	0.00201462	-0.319811	0.0267007	0.491852	0.000384546	0.787497	3.14477e-11	0.347678	0.0154625	0.597412	7.36647e-06	0.0632998	0.669071	0.0209441	0.887636	0.191167	0.193063	0.215931	0.140472	-0.0687807	0.642278	-0.424397	0.00264427	-0.242423	0.0968839	0.121952	0.408961	0.154754	0.293605	0.271048	0.0624023
ENSGALT00000053621	black	0.7515	7.52444e-10	0.7884	2.8817e-11	-0.544346	6.34836e-05	0.481122	0.000536845	-0.718473	8.93108e-09	0.364808	0.0107918	-0.287374	0.0476477	0.604794	5.29236e-06	0.830185	2.96378e-13	0.192059	0.190953	0.482017	0.000522317	0.099747	0.49997	0.0923561	0.53241	0.0994393	0.5013	0.118163	0.423776	-0.0112194	0.939671	-0.451978	0.00126007	-0.126231	0.392591	-0.0543719	0.713588	0.309313	0.0324141	0.352501	0.0139999
ENSGALT00000079929	black	0.749915	8.54706e-10	0.785998	3.63256e-11	-0.463477	0.000907981	0.488547	0.000426657	-0.730133	3.88557e-09	0.504041	0.000259708	-0.452321	0.00124802	0.736501	2.42169e-09	0.761125	3.40004e-10	0.30677	0.0339413	0.4096	0.0038401	0.26865	0.0648478	0.248103	0.0890746	-0.0989158	0.503567	-0.016583	0.910927	0.0692973	0.639775	-0.341568	0.0175004	-0.0988129	0.504013	0.0334777	0.821287	0.240575	0.0995355	0.162263	0.270516
ENSGALT00000025493	black	0.748575	9.51137e-10	0.797516	1.16378e-11	-0.453931	0.00119281	0.419886	0.00296804	-0.805201	5.22537e-12	0.532884	9.65117e-05	-0.462466	0.000934949	0.638401	1.05118e-06	0.777068	8.37806e-11	0.379437	0.00781866	0.574811	1.92995e-05	0.188487	0.199495	0.18242	0.214615	0.00575258	0.969046	0.04808	0.745548	0.0710862	0.631138	-0.364582	0.0108445	-0.197144	0.179248	0.118088	0.424075	0.283254	0.0510724	0.134199	0.363153
ENSGALT00000043316	black	0.745662	1.1974e-09	0.778354	7.44573e-11	-0.516216	0.000172862	0.399987	0.00485077	-0.725555	5.41467e-09	0.352989	0.0138586	-0.289446	0.0459968	0.488367	0.000429068	0.77855	7.31253e-11	0.325956	0.0237653	0.494856	0.000349562	0.062807	0.671501	0.0206837	0.889025	0.110402	0.455056	0.223279	0.127141	-0.0664439	0.653649	-0.34656	0.0158194	-0.186561	0.204213	-0.0110777	0.940431	0.288932	0.0464024	0.307866	0.033276
ENSGALT00000040447	black	0.744302	1.33185e-09	0.76359	2.75762e-10	-0.472785	0.000690556	0.458102	0.00105977	-0.685893	7.44977e-08	0.401697	0.00465553	-0.478215	0.000586534	0.699227	3.23477e-08	0.790518	2.34372e-11	0.461266	0.000967879	0.361184	0.0116632	0.0931798	0.528744	0.184209	0.210077	-0.144209	0.328126	-0.079661	0.590428	-0.0251358	0.865339	-0.15465	0.293931	-0.077755	0.599376	-0.0474303	0.748874	0.217086	0.13831	0.14542	0.324037
ENSGALT00000027945	black	0.737105	2.3139e-09	0.761532	3.28524e-10	-0.537141	8.27536e-05	0.560076	3.48341e-05	-0.659344	3.46585e-07	0.348353	0.0152505	-0.367907	0.0100916	0.665946	2.39896e-07	0.81014	3.06474e-12	0.268416	0.0650909	0.348671	0.0151512	0.0703553	0.634661	0.163033	0.268217	-0.0539349	0.715793	-0.0143104	0.923094	-0.102823	0.486775	-0.327723	0.0229732	0.0100145	0.946139	-0.114413	0.438738	0.245035	0.0932299	0.284871	0.0497052
ENSGALT00000005076	black	0.718084	9.17596e-09	0.743014	1.47221e-09	-0.443522	0.001592	0.331365	0.0214101	-0.732268	3.32093e-09	0.333311	0.0206124	-0.391327	0.00595307	0.59952	6.70843e-06	0.824133	6.18855e-13	0.526619	0.000120575	0.380119	0.00769951	0.0648702	0.661351	0.0816674	0.581074	-0.0156793	0.915763	0.0392336	0.791198	-0.0618114	0.67642	-0.14636	0.320884	-0.226282	0.121974	-0.0332759	0.822347	0.0670315	0.650782	0.248901	0.0880187
ENSGALT00000038940	black	0.715675	1.0839e-08	0.745022	1.25903e-09	-0.483828	0.000494017	0.341684	0.0174596	-0.746955	1.0815e-09	0.298274	0.0394786	-0.257415	0.0773432	0.519654	0.000153657	0.832752	2.15012e-13	0.395399	0.00541027	0.444531	0.00154867	0.100557	0.496479	0.00528751	0.971547	0.149344	0.311009	0.167673	0.254645	-0.0641128	0.66507	-0.293676	0.0427723	-0.245316	0.0928427	-0.0323552	0.827186	0.253347	0.0823097	0.358805	0.0122673
ENSGALT00000059953	black	0.715195	1.12026e-08	0.715622	1.08789e-08	-0.444863	0.00153463	0.46589	0.000846416	-0.572726	2.10178e-05	0.275728	0.0578415	-0.328685	0.0225513	0.599782	6.63067e-06	0.710461	1.54546e-08	0.17122	0.244587	0.227072	0.120641	0.0677766	0.647154	0.0542941	0.713981	-0.0897094	0.544271	0.100189	0.498063	-0.0416758	0.778519	-0.294193	0.0423908	-0.0203765	0.890663	-0.111479	0.450639	0.156143	0.28924	0.241114	0.0987561
ENSGALT00000021332	black	0.710499	1.5415e-08	0.774434	1.06423e-10	-0.523265	0.000135596	0.568216	2.52259e-05	-0.703467	2.4576e-08	0.486966	0.000448251	-0.415405	0.00332375	0.574341	1.96747e-05	0.729866	3.96238e-09	0.271876	0.0615754	0.516905	0.000168847	0.23293	0.111104	0.289962	0.045593	0.0063594	0.965783	0.0844844	0.568055	-0.0816143	0.58132	-0.397922	0.00509591	0.0226155	0.878734	-0.000319893	0.998278	0.158905	0.280686	0.185459	0.206946
ENSGALT00000003856	black	0.708299	1.78622e-08	0.757728	4.51938e-10	-0.499875	0.000297481	0.310773	0.0315639	-0.862697	3.22993e-15	0.435439	0.00197982	-0.234476	0.108686	0.552668	4.63873e-05	0.815061	1.77307e-12	0.29446	0.042195	0.58705	1.15593e-05	0.0968558	0.512538	0.0279971	0.850176	0.276603	0.0570195	0.168756	0.251547	0.031461	0.831893	-0.507375	0.000232664	-0.365763	0.0105716	0.181024	0.218204	0.169707	0.248844	0.353015	0.0138513
ENSGALT00000014667	black	0.707274	1.9124e-08	0.737799	2.19562e-09	-0.566352	2.71811e-05	0.498625	0.00030975	-0.635602	1.21163e-06	0.350129	0.0147037	-0.289079	0.0462861	0.672948	1.60757e-07	0.81361	2.08688e-12	0.123639	0.402459	0.379716	0.00776978	0.152192	0.301766	0.261432	0.0726741	0.00604643	0.967466	0.0508888	0.731224	-0.0618326	0.676315	-0.452789	0.00123171	-0.0157666	0.915296	-0.182794	0.21366	0.242801	0.0963481	0.389275	0.00624425
ENSGALT00000076324	black	0.706673	1.99009e-08	0.72611	5.20307e-09	-0.397877	0.00510148	0.33644	0.0193822	-0.732509	3.26246e-09	0.360377	0.0118652	-0.256757	0.0781299	0.589984	1.01911e-05	0.773429	1.16497e-10	0.287045	0.0479141	0.400979	0.00473665	0.111528	0.450442	0.0826392	0.576567	0.112669	0.445793	0.156188	0.289098	0.0169788	0.90881	-0.374259	0.00877767	-0.250771	0.0855806	0.0334557	0.821403	0.0531219	0.719901	0.331653	0.0212904
ENSGALT00000015464	black	0.701611	2.77334e-08	0.753587	6.3538e-10	-0.438237	0.001837	0.286906	0.0480267	-0.843808	5.05792e-14	0.524733	0.000128826	-0.387824	0.00645747	0.636033	1.18551e-06	0.783797	4.47961e-11	0.339471	0.0182503	0.562689	3.14349e-05	0.177613	0.22715	0.191315	0.192711	0.0863845	0.55935	0.121077	0.412357	0.0108758	0.941515	-0.446513	0.00146661	-0.31369	0.0299197	0.153514	0.297538	0.154093	0.295696	0.234548	0.108575
ENSGALT00000053031	black	0.701361	2.81859e-08	0.72906	4.20242e-09	-0.396892	0.00522232	0.43262	0.00213361	-0.6979	3.522e-08	0.380771	0.00758684	-0.428532	0.00237535	0.720828	7.57457e-09	0.808282	3.75262e-12	0.356579	0.0128569	0.323734	0.0247939	0.0720186	0.626656	0.159273	0.279558	-0.103051	0.485804	-0.0647501	0.66194	-0.00178602	0.990388	-0.247725	0.0895786	-0.0855482	0.563174	-0.0377836	0.798752	0.157753	0.284233	0.197497	0.178455
ENSGALT00000064838	black	0.698929	3.29732e-08	0.740165	1.83365e-09	-0.406098	0.00418447	0.215297	0.141671	-0.811573	2.61751e-12	0.514416	0.000183761	-0.417836	0.00312641	0.639248	1.00668e-06	0.73802	2.15916e-09	0.370047	0.00963117	0.507683	0.000230302	0.185222	0.207537	0.166946	0.256741	0.0406813	0.783675	0.0572961	0.698894	0.079412	0.591593	-0.363755	0.0110389	-0.342387	0.0172147	0.190509	0.194629	0.145851	0.322588	0.188958	0.198355
ENSGALT00000030102	black	0.68528	7.73308e-08	0.729813	3.97776e-09	-0.430449	0.00225911	0.318647	0.0272898	-0.781976	5.31845e-11	0.51862	0.000159221	-0.418515	0.00307312	0.663238	2.79281e-07	0.767109	2.03615e-10	0.33781	0.0188636	0.571785	2.1838e-05	0.126318	0.392263	0.280367	0.0535886	0.0369195	0.803262	-0.0424956	0.774275	-0.0874547	0.554476	-0.403646	0.00444146	-0.212841	0.14638	0.112684	0.44573	0.251887	0.0841506	0.201815	0.168957
ENSGALT00000054780	black	0.684908	7.90961e-08	0.748544	9.53506e-10	-0.432199	0.00215742	0.57041	2.30907e-05	-0.737854	2.18648e-09	0.470957	0.000729144	-0.554018	4.40498e-05	0.727337	4.76212e-09	0.828778	3.52615e-13	0.47564	0.000633957	0.467462	0.000808345	0.1163	0.431173	0.260415	0.0738345	-0.163443	0.266998	-0.145544	0.323619	-0.0467225	0.752502	-0.210928	0.150129	0.0233286	0.87494	-0.0253735	0.864077	0.251895	0.0841412	0.0818505	0.580223
ENSGALT00000009843	black	0.684124	8.29452e-08	0.730994	3.64794e-09	-0.419383	0.00300621	0.343514	0.0168281	-0.804525	5.61412e-12	0.419881	0.00296844	-0.337563	0.0189563	0.649347	5.94861e-07	0.857678	6.97044e-15	0.336272	0.0194467	0.515952	0.000174419	0.153602	0.297256	0.151422	0.304248	0.0992053	0.502313	0.065771	0.656938	0.0926972	0.53089	-0.408701	0.00392603	-0.271095	0.0623555	0.015183	0.91842	0.250949	0.085351	0.308553	0.0328644
ENSGALT00000058204	black	0.682028	9.41096e-08	0.705786	2.11032e-08	-0.506513	0.000239394	0.316647	0.0283269	-0.679361	1.10356e-07	0.47249	0.000696659	-0.411918	0.00362597	0.641162	9.12521e-07	0.682246	9.28869e-08	0.402364	0.00458127	0.408019	0.00399235	0.11769	0.425649	0.335836	0.0196149	-0.0341944	0.817526	-0.083069	0.574579	-0.10124	0.493545	-0.243001	0.0960668	-0.136468	0.355022	0.0686019	0.643145	0.0820334	0.579375	0.18342	0.21207
ENSGALT00000058062	black	0.681895	9.48665e-08	0.711923	1.40016e-08	-0.38902	0.00628134	0.367881	0.0100974	-0.657255	3.88655e-07	0.471433	0.000718906	-0.473778	0.000670383	0.713283	1.27671e-08	0.727257	4.78982e-09	0.302693	0.0365125	0.365083	0.010728	0.229721	0.116256	0.338109	0.0187517	-0.15432	0.294976	0.0296831	0.841267	0.063688	0.66716	-0.287034	0.0479225	-0.0830022	0.574888	-0.0211152	0.886725	0.162306	0.270386	0.174613	0.235224
ENSGALT00000018327	black	0.679924	1.06718e-07	0.73515	2.68034e-09	-0.390816	0.00602455	0.228059	0.118994	-0.807667	4.01064e-12	0.54922	5.28792e-05	-0.556151	4.05767e-05	0.589725	1.03055e-05	0.683829	8.44393e-08	0.682136	9.35056e-08	0.573047	2.0744e-05	0.156423	0.288365	0.183848	0.210988	-0.0349464	0.813583	-0.118017	0.424356	0.0404106	0.78508	-0.0805109	0.586457	-0.320921	0.0261495	0.265451	0.0682297	0.0798112	0.589725	-0.0322888	0.827536
ENSGALT00000014836	black	0.679526	1.09278e-07	0.684894	7.91644e-08	-0.433223	0.00209983	0.191547	0.192162	-0.688367	6.4028e-08	0.301869	0.0370513	-0.243352	0.0955715	0.404106	0.00439222	0.638489	1.04651e-06	0.467238	0.000813673	0.337633	0.0189299	0.0905704	0.540399	-0.0164874	0.911439	0.121769	0.40967	0.192701	0.189447	-0.136855	0.353647	-0.166967	0.25668	-0.37785	0.00810244	0.0935396	0.527147	-0.098502	0.505363	0.239232	0.101497
ENSGALT00000062194	black	0.67062	1.8386e-07	0.722546	6.70986e-09	-0.405561	0.00423961	0.321171	0.0260262	-0.774222	1.08481e-10	0.446756	0.00145684	-0.439821	0.00176024	0.58991	1.02236e-05	0.737808	2.19419e-09	0.452934	0.00122673	0.49086	0.000396777	0.0800179	0.588759	0.0719834	0.626824	0.000521331	0.997194	-0.0381946	0.796609	0.058195	0.694399	-0.245292	0.0928767	-0.273201	0.0602692	0.153044	0.299037	0.225598	0.123137	0.105294	0.476309
ENSGALT00000015011	black	0.664956	2.53655e-07	0.688398	6.39085e-08	-0.490669	0.000399169	0.517827	0.000163606	-0.608814	4.40482e-06	0.378015	0.00807264	-0.245626	0.0924183	0.593465	8.762e-06	0.67662	1.2975e-07	0.0950301	0.520555	0.365821	0.0105583	0.175131	0.233816	0.189556	0.196912	0.0483186	0.744328	0.0333669	0.821869	-0.0608458	0.681204	-0.458305	0.00105364	-0.000835462	0.995503	-0.0404533	0.784859	0.297232	0.0402062	0.276912	0.0567308
ENSGALT00000044158	black	0.663084	2.81691e-07	0.684503	8.10653e-08	-0.504093	0.000259257	0.326538	0.023502	-0.668847	2.03495e-07	0.263246	0.0706405	-0.123186	0.404201	0.414007	0.00344214	0.7352	2.67028e-09	0.187789	0.201196	0.449543	0.00134863	0.00591546	0.96817	-0.00318722	0.982847	0.265042	0.0686718	0.257226	0.0775683	-0.118791	0.421302	-0.450334	0.00131927	-0.20864	0.154704	-0.00690588	0.962844	0.133305	0.366386	0.455017	0.00115681
ENSGALT00000070872	black	0.660917	3.17752e-07	0.666256	2.3574e-07	-0.510366	0.000210603	0.470642	0.000735974	-0.587251	1.14603e-05	0.164753	0.263132	-0.195665	0.182598	0.588808	1.07204e-05	0.831505	2.51463e-13	0.185353	0.207208	0.205263	0.161642	0.0273124	0.8538	0.0491927	0.739863	0.0318128	0.83004	0.152795	0.299833	-0.144216	0.3281	-0.326552	0.0234959	-0.0469689	0.751238	-0.240756	0.0992733	0.140824	0.339725	0.460341	0.000993988
ENSGALT00000010574	black	0.660322	3.28395e-07	0.685355	7.69804e-08	-0.556415	4.01644e-05	0.365679	0.0105909	-0.564869	2.88355e-05	0.490563	0.000400501	-0.331306	0.0214346	0.65123	5.38137e-07	0.621926	2.37733e-06	0.0526107	0.722488	0.404101	0.00439277	0.284612	0.0499224	0.447731	0.00141813	-0.0286883	0.846521	0.030534	0.836777	0.0350713	0.812929	-0.475852	0.000629927	-0.0137324	0.926192	-0.04272	0.773115	0.339006	0.0184202	0.276937	0.0567083
ENSGALT00000027123	black	0.656845	3.97447e-07	0.678873	1.13595e-07	-0.415572	0.00330986	0.462244	0.000940954	-0.685737	7.52085e-08	0.191417	0.192469	-0.279148	0.0546811	0.552791	4.61697e-05	0.872204	6.89925e-16	0.368546	0.00995216	0.325442	0.0240001	-0.0687836	0.642264	-0.0754154	0.610439	0.0442592	0.765169	0.0851908	0.564812	-0.173615	0.237953	-0.239517	0.10108	-0.105279	0.476373	-0.125501	0.395356	0.155656	0.290765	0.328879	0.022467
ENSGALT00000014405	black	0.656622	4.02301e-07	0.672485	1.6512e-07	-0.500809	0.000288607	0.468041	0.000794704	-0.594568	8.34937e-06	0.208091	0.155817	-0.241221	0.098602	0.587362	1.14064e-05	0.811179	2.73387e-12	0.215062	0.142115	0.302219	0.0368215	-0.13143	0.373229	0.004678	0.974826	-0.000234965	0.998735	0.0751084	0.611897	0.0317257	0.830499	-0.312746	0.0304439	-0.0655835	0.657855	-0.196351	0.181039	0.268835	0.0646572	0.366983	0.0102962
ENSGALT00000059758	black	0.655569	4.26008e-07	0.660384	3.27268e-07	-0.417498	0.00315322	0.364942	0.0107606	-0.503631	0.000263216	0.231107	0.114009	-0.542345	6.83746e-05	0.500299	0.00029342	0.633561	1.34259e-06	0.646838	6.79168e-07	0.136899	0.353489	-0.0152201	0.918222	0.0203486	0.890812	-0.310881	0.0315015	-0.0783988	0.596346	-0.147185	0.318135	0.209559	0.152854	0.00593305	0.968075	-0.107865	0.465548	0.14923	0.311382	-0.019901	0.8932
ENSGALT00000027564	black	0.655338	4.31377e-07	0.663456	2.75897e-07	-0.53597	8.6346e-05	0.478428	0.000582746	-0.472676	0.000692799	0.174212	0.236317	-0.0981118	0.507059	0.413025	0.00352752	0.667293	2.22294e-07	0.0175911	0.905536	0.270306	0.0631511	-0.0191773	0.897062	0.0653043	0.659223	0.117343	0.427022	0.236465	0.105633	-0.218761	0.13522	-0.41687	0.00320357	0.0546844	0.712013	-0.203956	0.164387	0.255819	0.0792621	0.467798	0.000800392
ENSGALT00000012093	black	0.655226	4.34016e-07	0.686107	7.35331e-08	-0.457009	0.00109329	0.691403	5.30595e-08	-0.451596	0.00127361	0.289212	0.0461814	-0.393021	0.00572169	0.660611	3.23186e-07	0.695223	4.17522e-08	0.205432	0.16129	0.141061	0.338904	0.109408	0.45915	0.291999	0.0440278	-0.271819	0.0616315	-0.0310655	0.833976	-0.146268	0.321194	-0.189859	0.196183	0.295283	0.0415963	-0.290642	0.0450655	0.148598	0.31346	0.209639	0.152693
ENSGALT00000079288	black	0.655065	4.37826e-07	0.692443	4.9728e-08	-0.518398	0.000160435	0.389258	0.00624671	-0.61114	3.95627e-06	0.552472	4.67348e-05	-0.451688	0.00127031	0.624504	2.09886e-06	0.535942	8.6434e-05	0.222771	0.128031	0.327009	0.0232907	0.376921	0.00827265	0.396949	0.00521523	-0.134335	0.362664	0.0236699	0.873126	-0.0271653	0.854579	-0.337362	0.0190317	-0.0327174	0.825282	0.111709	0.449702	0.102218	0.489357	0.0744152	0.615195
ENSGALT00000003334	black	0.653386	4.79364e-07	0.679322	1.10613e-07	-0.373032	0.00901926	0.243243	0.0957258	-0.738809	2.03352e-09	0.337669	0.0189163	-0.327291	0.0231648	0.563655	3.02569e-05	0.794937	1.51105e-11	0.462128	0.000944123	0.431859	0.00217687	0.11803	0.424301	0.0857371	0.562309	0.0924957	0.531788	0.0512331	0.729475	-0.000803919	0.995673	-0.224565	0.124909	-0.294449	0.0422035	0.0297483	0.840922	0.126295	0.392349	0.278939	0.0548702
ENSGALT00000026946	black	0.650819	5.50075e-07	0.660346	3.27962e-07	-0.391973	0.00586398	0.555538	4.15485e-05	-0.390748	0.00603405	0.436215	0.00193927	-0.721504	7.22285e-09	0.646268	6.99804e-07	0.452397	0.00124533	0.661973	2.99673e-07	0.0455709	0.758416	0.227305	0.120252	0.405363	0.00426015	-0.567559	2.58994e-05	-0.339637	0.0181899	-0.132046	0.370971	0.316775	0.0282593	0.295111	0.0417209	-0.0562398	0.70419	0.0854721	0.563522	-0.272896	0.0605682
ENSGALT00000056132	black	0.648065	6.36655e-07	0.706419	2.02387e-08	-0.361306	0.011633	0.136296	0.355635	-0.808893	3.51171e-12	0.679424	1.09943e-07	-0.65724	3.88967e-07	0.690961	5.45404e-08	0.617494	2.93754e-06	0.723725	6.17114e-09	0.564426	2.93462e-05	0.241936	0.0975774	0.338757	0.0185118	-0.142312	0.334595	-0.269208	0.0642725	0.164043	0.265223	-0.0408511	0.782795	-0.366541	0.0103952	0.365034	0.0107394	0.127746	0.386889	-0.164177	0.264826
ENSGALT00000082490	black	0.646523	6.90488e-07	0.689015	6.15249e-08	-0.405358	0.00426065	0.456792	0.00110005	-0.624164	2.1337e-06	0.4017	0.0046552	-0.226511	0.121587	0.504353	0.000257058	0.637473	1.10207e-06	0.227006	0.120753	0.418424	0.00308024	0.281428	0.0526528	0.167662	0.254677	0.0840335	0.57013	0.112908	0.444821	-0.0421361	0.776136	-0.362048	0.0114501	-0.0756912	0.60913	0.0142944	0.92318	0.282491	0.0517278	0.243882	0.0948301
ENSGALT00000024512	black	0.644707	7.59327e-07	0.653842	4.67731e-07	-0.47772	0.0005954	0.317264	0.0280032	-0.563789	3.00975e-05	0.50893	0.000220943	-0.462265	0.000940382	0.809997	3.11295e-12	0.645548	7.26689e-07	0.222428	0.128634	0.276597	0.057025	0.253589	0.0820066	0.549025	5.32706e-05	-0.236828	0.105084	-0.186332	0.204779	-0.0937967	0.526007	-0.289992	0.0455703	-0.0174712	0.906177	-0.0482315	0.744773	0.276444	0.0571683	0.173767	0.237536
ENSGALT00000072192	black	0.640802	9.29563e-07	0.67449	1.46972e-07	-0.45721	0.00108704	0.305577	0.0346776	-0.711255	1.46485e-08	0.431668	0.00218786	-0.464814	0.000873397	0.704593	2.28273e-08	0.775827	9.38162e-11	0.32711	0.0232453	0.442208	0.00165001	-0.0426383	0.773538	0.184404	0.209585	-0.0891872	0.546627	-0.113902	0.440796	-0.00256102	0.986217	-0.303091	0.0362547	-0.156522	0.288056	0.0511879	0.729705	0.323854	0.0247375	0.142347	0.334477
ENSGALT00000015524	black	0.639899	9.73665e-07	0.665405	2.47323e-07	-0.588224	1.09925e-05	0.461274	0.000967651	-0.516106	0.00017351	0.246955	0.0906129	-0.265211	0.0684892	0.346782	0.0157482	0.600731	6.35532e-06	0.225691	0.122979	0.335693	0.0196703	-0.0396704	0.788926	0.0253216	0.864352	0.0291733	0.843959	0.201462	0.16972	-0.153656	0.297083	-0.240731	0.0993092	3.89185e-05	0.999791	-0.0754129	0.610451	0.22128	0.13067	0.229648	0.116374
ENSGALT00000025333	black	0.639884	9.74417e-07	0.671546	1.74323e-07	-0.374053	0.00881788	0.338963	0.0184361	-0.782788	4.92754e-11	0.352919	0.0138788	-0.299837	0.0384077	0.62325	2.23026e-06	0.846113	3.68843e-14	0.409678	0.00383267	0.483326	0.000501731	0.0438427	0.767317	0.0675492	0.648261	0.125988	0.393509	-0.00967573	0.947959	0.051481	0.728216	-0.31541	0.0289844	-0.272687	0.0607732	0.0387161	0.793892	0.189518	0.197003	0.286712	0.048185
ENSGALT00000043083	black	0.639247	1.00677e-06	0.629601	1.63512e-06	-0.505626	0.000246514	0.412133	0.00360672	-0.500365	0.000292792	0.0639045	0.666095	-0.0687169	0.642587	0.357552	0.0125963	0.716208	1.04487e-08	0.208438	0.155112	0.234424	0.108766	-0.0868332	0.557304	-0.138438	0.348051	0.14237	0.334397	0.269907	0.063557	-0.186491	0.204384	-0.232889	0.111169	-0.0915951	0.535807	-0.210667	0.150646	0.18671	0.203844	0.441447	0.00168449
ENSGALT00000018317	black	0.638809	1.02954e-06	0.719928	8.06835e-09	-0.356616	0.0128471	0.308409	0.0329503	-0.8372	1.21679e-13	0.685701	7.53764e-08	-0.527171	0.000118254	0.740083	1.84518e-09	0.733863	2.95048e-09	0.395353	0.00541615	0.672793	1.62201e-07	0.304045	0.0356423	0.430074	0.00228147	-0.00730015	0.960725	-0.0897904	0.543906	0.12377	0.401959	-0.407222	0.00407106	-0.223399	0.126931	0.256664	0.0782417	0.232184	0.112285	0.0775363	0.600406
ENSGALT00000012492	black	0.634965	1.25116e-06	0.671885	1.70946e-07	-0.409014	0.00389586	0.395448	0.00540395	-0.729184	4.16457e-09	0.277864	0.0558508	-0.312636	0.0305058	0.592701	9.05879e-06	0.89868	4.44439e-18	0.456128	0.00112099	0.41546	0.00331916	0.0606404	0.682223	0.082388	0.577731	0.0500894	0.735292	0.0956984	0.517613	-0.0600419	0.685196	-0.231417	0.113511	-0.166778	0.257227	-0.139196	0.345394	0.215532	0.141226	0.342594	0.0171429
ENSGALT00000015942	black	0.634475	1.28238e-06	0.623355	2.21899e-06	-0.554609	4.30603e-05	0.360936	0.0117249	-0.435892	0.00195605	0.0848288	0.566473	-0.054403	0.713431	0.434052	0.00205421	0.675684	1.37073e-07	-0.0237096	0.872915	0.137336	0.351942	0.0222333	0.880769	0.0289165	0.845315	0.0926	0.531323	0.311992	0.0308679	-0.166393	0.258342	-0.375214	0.00859361	-0.0442559	0.765186	-0.285295	0.0493513	0.124693	0.398432	0.548209	5.49373e-05
ENSGALT00000049515	black	0.633615	1.33899e-06	0.658179	3.69496e-07	-0.415913	0.00328164	0.313139	0.0302248	-0.717054	9.8556e-09	0.232835	0.111254	-0.239931	0.100473	0.382054	0.00736954	0.745449	1.21761e-09	0.452524	0.00124091	0.398969	0.00497031	0.0630399	0.670352	-0.153154	0.298683	0.157815	0.284042	0.218149	0.136343	-0.0998909	0.499349	-0.204202	0.163867	-0.29335	0.0430141	0.00886617	0.952308	0.0467034	0.7526	0.254961	0.08031
ENSGALT00000032252	black	0.630384	1.57297e-06	0.653228	4.8348e-07	-0.513201	0.000191467	0.668498	2.07587e-07	-0.472442	0.000697668	0.170059	0.247849	-0.260913	0.0732646	0.607688	4.63844e-06	0.77521	9.92106e-11	0.126877	0.390154	0.208769	0.154442	0.0531621	0.719698	0.13679	0.353878	-0.0968674	0.512487	-0.00753247	0.959476	-0.146067	0.321865	-0.277218	0.0564473	0.218392	0.135896	-0.337838	0.0188529	0.296813	0.0405019	0.337656	0.0189213
ENSGALT00000020859	black	0.628616	1.71655e-06	0.679326	1.10583e-07	-0.374047	0.00881904	0.167742	0.254446	-0.791401	2.1486e-11	0.621306	2.44919e-06	-0.523033	0.000136699	0.80296	6.62331e-12	0.7567	4.92127e-10	0.413809	0.00345926	0.53673	8.39993e-05	0.293902	0.0426052	0.458563	0.00104592	-0.0817047	0.580901	-0.15616	0.289187	0.135058	0.360062	-0.333044	0.0207205	-0.303305	0.0361166	0.165232	0.261725	0.280319	0.053632	0.142704	0.333253
ENSGALT00000032685	black	0.628152	1.75618e-06	0.691314	5.33565e-08	-0.450165	0.00132549	0.563133	3.08883e-05	-0.616427	3.08953e-06	0.531435	0.000101651	-0.581231	1.47877e-05	0.774807	1.02902e-10	0.701523	2.78926e-08	0.340951	0.0177185	0.385217	0.00685669	0.192691	0.18947	0.443488	0.00159348	-0.263525	0.0703316	-0.250475	0.0859631	0.0409491	0.782286	-0.228587	0.118117	0.131779	0.371951	-0.0202033	0.891587	0.245085	0.0931605	0.0224365	0.879687
ENSGALT00000031860	black	0.624761	2.07277e-06	0.658523	3.62587e-07	-0.416398	0.00324182	0.470005	0.000749989	-0.658074	3.71618e-07	0.238152	0.103097	-0.217781	0.137022	0.487586	0.000439665	0.76141	3.31922e-10	0.239259	0.101458	0.37681	0.00829326	-0.0541979	0.714466	-0.119579	0.418206	0.0970851	0.511536	0.180048	0.220739	-0.00112764	0.993931	-0.339982	0.0180653	-0.100739	0.495694	-0.0520602	0.725277	0.205115	0.161951	0.281001	0.0530276
ENSGALT00000062447	black	0.621839	2.38733e-06	0.654973	4.39994e-07	-0.36571	0.0105838	0.187451	0.202023	-0.799389	9.6048e-12	0.398157	0.0050675	-0.431674	0.0021875	0.73414	2.89028e-09	0.894046	1.18112e-17	0.509488	0.000216873	0.457285	0.00108474	0.114452	0.43858	0.160896	0.274627	-0.00831766	0.955256	-0.0924156	0.532144	0.0771981	0.602001	-0.219275	0.134282	-0.343051	0.0169859	0.0297086	0.841132	0.271318	0.062132	0.247209	0.0902712
ENSGALT00000050028	black	0.617463	2.94178e-06	0.638224	1.06074e-06	-0.428247	0.00239307	0.135225	0.359461	-0.77791	7.75592e-11	0.35903	0.0122091	-0.275175	0.0583659	0.590095	1.01423e-05	0.793155	1.80585e-11	0.370209	0.00959721	0.463183	0.000915738	0.0595898	0.687445	0.084355	0.56865	0.140181	0.341958	0.0815957	0.581407	-0.0216124	0.884075	-0.336109	0.0195093	-0.424634	0.00262821	0.0809696	0.584319	0.054665	0.71211	0.323614	0.0248505
ENSGALT00000033300	black	0.612837	3.65622e-06	0.641444	8.99326e-07	-0.338707	0.0185303	0.284148	0.0503131	-0.683391	8.66993e-08	0.422239	0.00279506	-0.530562	0.000104865	0.787121	3.26118e-11	0.795145	1.47981e-11	0.594939	8.21441e-06	0.311208	0.0313139	0.174084	0.236666	0.305686	0.0346096	-0.225028	0.124112	-0.207581	0.156856	0.1139	0.440805	-0.0331614	0.822949	-0.179215	0.222919	-0.0466143	0.753057	0.225649	0.12305	0.116408	0.430743
ENSGALT00000032361	black	0.609215	4.3243e-06	0.624863	2.06252e-06	-0.430641	0.00224778	0.36099	0.0117114	-0.576509	1.79964e-05	0.310707	0.0316016	-0.458734	0.00104082	0.73523	2.66431e-09	0.79869	1.03205e-11	0.247875	0.0893792	0.274063	0.0594328	0.0226351	0.87863	0.222202	0.129032	-0.20242	0.167657	-0.162867	0.268711	0.0827859	0.575888	-0.247395	0.0900207	-0.0304654	0.837139	-0.1844	0.209597	0.301935	0.0370081	0.202015	0.168527
ENSGALT00000067029	black	0.606121	4.98262e-06	0.649998	5.74653e-07	-0.506497	0.000239526	0.373928	0.00884245	-0.661481	3.07985e-07	0.199143	0.17479	-0.136345	0.355461	0.376884	0.00827951	0.753959	6.16361e-10	0.144424	0.327396	0.442118	0.00165407	-0.00516215	0.972222	-0.133473	0.365779	0.229469	0.116667	0.309365	0.0323837	-0.132909	0.367828	-0.44314	0.00160865	-0.187628	0.201589	-0.0304115	0.837423	0.10391	0.482157	0.407179	0.00407539
ENSGALT00000027575	black	0.605992	5.01197e-06	0.638556	1.04294e-06	-0.330668	0.0217022	0.493261	0.000367766	-0.549408	5.25056e-05	0.384726	0.00693414	-0.649429	5.92283e-07	0.640935	9.23212e-07	0.622057	2.36237e-06	0.763922	2.68058e-10	0.176266	0.230751	0.108475	0.463011	0.219763	0.133396	-0.392571	0.00578241	-0.282923	0.0513559	-0.0633685	0.668733	0.262169	0.0718427	0.0953771	0.519027	-0.00268515	0.985549	-0.0224538	0.879595	-0.170823	0.245701
ENSGALT00000013526	black	0.599386	6.74872e-06	0.656129	4.13246e-07	-0.375123	0.00861091	0.384601	0.00695397	-0.684519	8.09858e-08	0.444771	0.00153853	-0.356252	0.0129457	0.630748	1.54485e-06	0.751305	7.64407e-10	0.226125	0.122241	0.505031	0.000251391	0.25332	0.0823424	0.302096	0.0369023	0.000869716	0.995319	0.0901242	0.542404	0.00863552	0.953547	-0.414372	0.00341092	-0.107723	0.466138	-0.0472263	0.749919	0.212382	0.147273	0.257073	0.0777511
ENSGALT00000016334	black	0.596559	7.64959e-06	0.615682	3.20004e-06	-0.420952	0.00288854	0.366774	0.0103429	-0.589174	1.05531e-05	0.0914979	0.536242	-0.0361418	0.807326	0.352017	0.0141412	0.778054	7.65439e-11	0.26582	0.0678322	0.326951	0.0233164	-0.00489953	0.973634	-0.12095	0.412848	0.24215	0.0972727	0.299873	0.0383832	-0.0617899	0.676526	-0.285318	0.0493328	-0.185319	0.207296	-0.187075	0.202946	0.0882343	0.550937	0.500609	0.000290482
ENSGALT00000044834	black	0.595699	7.945e-06	0.642232	8.63504e-07	-0.481673	0.000527858	0.514387	0.000183939	-0.605396	5.14973e-06	0.302983	0.0363245	-0.22109	0.131009	0.554128	4.38649e-05	0.731915	3.40858e-09	0.153209	0.298508	0.382801	0.00724555	0.150979	0.30568	0.166382	0.258373	0.0725296	0.624204	0.0650083	0.660674	-0.0688672	0.641858	-0.411469	0.0036666	-0.00925572	0.950215	-0.0994048	0.501449	0.294928	0.0418539	0.347954	0.0153753
ENSGALT00000070424	black	0.592046	9.32038e-06	0.602448	5.88421e-06	-0.456691	0.00110321	0.0683691	0.644275	-0.677054	1.26478e-07	0.26842	0.0650869	-0.135789	0.357442	0.479638	0.000561711	0.72001	8.02222e-09	0.231378	0.113573	0.390734	0.00603606	0.129656	0.379771	0.0207625	0.888605	0.241789	0.0977871	0.207402	0.157221	0.0249972	0.866075	-0.37841	0.00800133	-0.438147	0.00184145	0.0366053	0.804903	0.0962621	0.515138	0.449704	0.00134261
ENSGALT00000001008	black	0.587641	1.12707e-05	0.58128	1.47569e-05	-0.396945	0.00521576	0.439884	0.00175726	-0.414012	0.00344172	0.217789	0.137007	-0.272487	0.0609707	0.660463	3.25847e-07	0.688561	6.32681e-08	0.0456384	0.758069	0.0732996	0.620519	0.146514	0.32037	0.305729	0.0345827	-0.202732	0.166988	0.0421653	0.775985	-0.0848095	0.566561	-0.298983	0.03899	0.138639	0.347348	-0.348555	0.0151874	0.156386	0.288481	0.357009	0.0127411
ENSGALT00000014690	black	0.584357	1.29626e-05	0.652178	5.11528e-07	-0.394776	0.0054903	0.46733	0.000811468	-0.789663	2.54829e-11	0.348709	0.0151395	-0.308343	0.0329901	0.632663	1.40434e-06	0.894225	1.13837e-17	0.314822	0.0293014	0.529652	0.000108315	0.062156	0.674716	0.0623943	0.673538	0.124521	0.399085	-0.0169024	0.909219	-0.0283268	0.848432	-0.419614	0.00298865	-0.162505	0.26979	-0.00548553	0.970482	0.276646	0.0569794	0.312955	0.0303271
ENSGALT00000066560	black	0.582503	1.40183e-05	0.621238	2.45724e-06	-0.326069	0.0237142	-0.00291477	0.984313	-0.743042	1.469e-09	0.536534	8.45969e-05	-0.628739	1.70618e-06	0.594037	8.54548e-06	0.581034	1.49097e-05	0.773128	1.19679e-10	0.43712	0.00189288	0.109036	0.460688	0.138911	0.346392	-0.161125	0.273932	-0.210128	0.151716	0.210494	0.150988	0.0949533	0.520894	-0.450352	0.00131863	0.348491	0.0152071	0.0747489	0.613607	-0.170409	0.246863
ENSGALT00000007159	black	0.580527	1.52299e-05	0.59066	9.8976e-06	-0.493452	0.000365538	0.282716	0.0515342	-0.495734	0.000339891	0.132067	0.370897	-0.155772	0.290401	0.372067	0.00921338	0.646403	6.9484e-07	0.269088	0.0643954	0.191892	0.191348	-0.0437074	0.768015	-0.00690905	0.962827	0.0677077	0.647489	0.218577	0.135558	-0.0436546	0.768287	-0.188659	0.199079	-0.140971	0.339215	-0.170958	0.24532	-0.088126	0.551428	0.37259	0.00910775
ENSGALT00000078034	black	0.580311	1.5368e-05	0.59491	8.2249e-06	-0.316784	0.0282547	0.430396	0.00226227	-0.565793	2.77941e-05	0.180763	0.21888	-0.180718	0.218997	0.49867	0.000309302	0.744641	1.29714e-09	0.113916	0.44074	0.286915	0.0480199	0.0340198	0.818442	-0.00590688	0.968216	0.0624855	0.673088	0.150661	0.306714	-0.0167247	0.910169	-0.378707	0.00794826	-0.051614	0.727541	-0.17568	0.232331	0.154249	0.295201	0.35073	0.0145227
ENSGALT00000009821	black	0.580157	1.5467e-05	0.621434	2.43417e-06	-0.441986	0.00166002	0.434087	0.0020523	-0.676778	1.28552e-07	0.201637	0.169343	-0.161613	0.272463	0.479936	0.000556637	0.848849	2.51835e-14	0.202138	0.168262	0.485207	0.000473414	-0.0733503	0.620276	-0.0768572	0.603611	0.202241	0.16804	0.160248	0.276589	-0.0743938	0.615297	-0.417121	0.00318332	-0.129486	0.380399	-0.113904	0.440788	0.352505	0.0139989	0.41576	0.00329424
ENSGALT00000021487	black	0.579533	1.58752e-05	0.615586	3.21449e-06	-0.446956	0.00144879	0.448975	0.00137008	-0.606715	4.84937e-06	0.388819	0.00631065	-0.344154	0.0166117	0.610478	4.07945e-06	0.684162	8.27555e-08	0.311534	0.031128	0.345953	0.0160163	0.22243	0.12863	0.300766	0.0377822	-0.0257816	0.861912	-0.110868	0.453144	-0.140189	0.341931	-0.25788	0.076791	-0.0031715	0.982932	-0.00387992	0.97912	0.228148	0.118845	0.195644	0.182645
ENSGALT00000065198	black	0.578989	1.62389e-05	0.581254	1.4773e-05	-0.391285	0.005959	0.391071	0.00598878	-0.493816	0.00036134	0.310338	0.0318155	-0.347258	0.0155959	0.577975	1.69373e-05	0.589454	1.04266e-05	0.177033	0.228696	0.197804	0.177768	0.11542	0.434689	0.106904	0.469555	-0.159542	0.278738	-0.0179545	0.903594	0.0779576	0.598421	-0.230669	0.114714	-0.0418085	0.777832	-0.0510985	0.730159	0.217884	0.136832	0.124884	0.397701
ENSGALT00000024990	black	0.574713	1.9377e-05	0.627307	1.83055e-06	-0.33233	0.0210113	0.384195	0.00701882	-0.723812	6.13306e-09	0.348955	0.0150633	-0.423361	0.00271573	0.707924	1.8314e-08	0.900425	3.03903e-18	0.362701	0.0112914	0.479862	0.000557889	0.0598537	0.686131	0.194318	0.185688	-0.0447708	0.762533	-0.121179	0.41196	0.0164168	0.911816	-0.310514	0.0317132	-0.126225	0.392612	-0.111031	0.452474	0.259613	0.0747599	0.254624	0.0807247
ENSGALT00000013697	black	0.573686	2.02095e-05	0.627701	1.79555e-06	-0.250877	0.0854435	0.36161	0.0115577	-0.657868	3.75842e-07	0.516207	0.000172912	-0.628144	1.75689e-06	0.677996	1.19646e-07	0.645075	7.44909e-07	0.742862	1.48974e-09	0.369266	0.00979708	0.353256	0.0137821	0.348283	0.0152724	-0.276596	0.0570259	-0.252897	0.0828738	0.0529421	0.720811	0.103175	0.485278	-0.0778875	0.598752	0.0767128	0.604293	0.119633	0.417993	-0.119403	0.418893
ENSGALT00000005083	black	0.57359	2.02889e-05	0.640356	9.51146e-07	-0.230211	0.115458	0.259647	0.0747209	-0.829217	3.34078e-13	0.516812	0.000169381	-0.601326	6.18818e-06	0.764201	2.61714e-10	0.828818	3.50891e-13	0.692908	4.83013e-08	0.524837	0.000128356	0.163119	0.26796	0.219477	0.133916	-0.145192	0.324803	-0.255037	0.0802171	0.134999	0.360274	-0.0798077	0.589742	-0.279773	0.0541191	0.148756	0.31294	0.232446	0.111869	-0.011143	0.940081
ENSGALT00000017059	black	0.570807	2.27225e-05	0.608157	4.53967e-06	-0.293143	0.0431676	0.544269	6.36664e-05	-0.585907	1.21371e-05	0.410043	0.00379834	-0.396897	0.00522171	0.686982	6.97062e-08	0.680993	1.00129e-07	0.220215	0.13258	0.363967	0.0109888	0.217456	0.137623	0.248248	0.0888824	-0.131435	0.373208	-0.159242	0.279654	0.0296855	0.841254	-0.30482	0.0351516	0.0696444	0.638095	-0.0561376	0.704703	0.318727	0.027249	0.0932243	0.528546
ENSGALT00000048158	black	0.56957	2.38875e-05	0.586081	1.20475e-05	-0.429032	0.00234455	0.344062	0.0166427	-0.574867	1.92554e-05	0.253419	0.0822197	-0.31147	0.0311642	0.461211	0.000969423	0.647173	6.67289e-07	0.345579	0.0161386	0.316472	0.028419	-0.0436175	0.768479	-0.0157424	0.915425	-0.0102037	0.945124	-0.00396712	0.978651	-0.17168	0.243305	-0.164769	0.263084	-0.137911	0.349908	-0.0168054	0.909737	0.132098	0.370781	0.161999	0.271303
ENSGALT00000064075	black	0.567295	2.61751e-05	0.642476	8.52643e-07	-0.371801	0.00926744	0.436636	0.00191756	-0.7922	1.98547e-11	0.42053	0.00291981	-0.276308	0.0572958	0.596239	7.7581e-06	0.834324	1.76172e-13	0.230568	0.114878	0.615464	3.23297e-06	0.0157144	0.915575	0.122223	0.407911	0.185989	0.205628	0.0476658	0.747668	0.054193	0.71449	-0.535008	8.94052e-05	-0.14426	0.327954	0.061786	0.676546	0.294732	0.0419962	0.309091	0.032545
ENSGALT00000034428	black	0.56709	2.63904e-05	0.616062	3.14325e-06	-0.340914	0.0177313	0.263233	0.0706554	-0.698236	3.44709e-08	0.493519	0.000364758	-0.517624	0.000164748	0.720646	7.67218e-09	0.737347	2.27211e-09	0.474821	0.000649764	0.453086	0.00122149	0.241895	0.0976356	0.333814	0.0204102	-0.144293	0.327842	-0.165988	0.259519	0.180285	0.220122	-0.18044	0.219719	-0.210957	0.150071	0.0701553	0.635627	0.144213	0.328113	0.0819159	0.57992
ENSGALT00000082832	black	0.56632	2.7216e-05	0.597836	7.22961e-06	-0.327658	0.023002	0.221927	0.129518	-0.717544	9.52651e-09	0.408335	0.00396154	-0.449337	0.00135637	0.681123	9.93529e-08	0.739284	1.96131e-09	0.383022	0.00720909	0.360901	0.0117336	0.0448438	0.762157	0.148529	0.313688	-0.0670894	0.6505	-0.132847	0.36805	-0.00993706	0.946556	-0.244979	0.0933067	-0.241863	0.0976815	0.119772	0.417447	0.160101	0.277036	0.12569	0.394638
ENSGALT00000084572	black	0.565859	2.7721e-05	0.614941	3.31345e-06	-0.339636	0.0181904	0.18575	0.206222	-0.742266	1.55998e-09	0.466875	0.00082238	-0.327244	0.0231859	0.69033	5.67197e-08	0.757432	4.6317e-10	0.280316	0.0536345	0.522958	0.000137054	0.196275	0.181211	0.251823	0.0842319	0.0653097	0.659196	-0.0451312	0.760678	0.202639	0.167187	-0.404842	0.00431452	-0.346079	0.0159752	0.0866218	0.558268	0.293269	0.043074	0.267439	0.0661126
ENSGALT00000051950	black	0.564286	2.95095e-05	0.577783	1.70726e-05	-0.365513	0.0106288	0.173484	0.238313	-0.612289	3.75078e-06	0.314633	0.0294038	-0.301881	0.037043	0.558489	3.70589e-05	0.673864	1.52435e-07	0.352412	0.0140259	0.325229	0.0240977	0.244371	0.0941485	0.160444	0.275993	0.0241597	0.870522	-0.00713381	0.961619	0.0785468	0.595651	-0.200549	0.171704	-0.316346	0.0284857	-0.0103034	0.944589	0.0320187	0.828957	0.25255	0.0833112
ENSGALT00000027149	black	0.564126	2.96978e-05	0.547696	5.60068e-05	-0.447441	0.00142953	0.241736	0.0978639	-0.484479	0.000484198	0.0447932	0.762417	-0.0337642	0.819783	0.373266	0.00897276	0.723637	6.21008e-09	0.206492	0.15909	0.178917	0.223701	-0.127184	0.388999	-0.0248074	0.867082	0.138085	0.349295	0.339155	0.0183657	-0.151702	0.303342	-0.24071	0.0993404	-0.183249	0.212504	-0.270549	0.0629048	0.008753	0.952916	0.535467	8.79347e-05
ENSGALT00000047660	black	0.564059	2.97772e-05	0.623772	2.17471e-06	-0.218102	0.13643	0.138817	0.346722	-0.836388	1.35179e-13	0.595069	8.16775e-06	-0.608461	4.47676e-06	0.800201	8.8324e-12	0.791295	2.1713e-11	0.66348	2.75528e-07	0.543881	6.45914e-05	0.25919	0.0752521	0.343615	0.0167938	-0.133639	0.365179	-0.250529	0.0858929	0.2175	0.137542	-0.126052	0.393267	-0.35565	0.01311	0.208467	0.155054	0.247644	0.0896867	-0.00217866	0.988274
ENSGALT00000082841	black	0.563435	3.05216e-05	0.644397	7.71708e-07	-0.272496	0.0609617	0.151043	0.305474	-0.891621	1.93491e-17	0.677227	1.25199e-07	-0.579247	1.60653e-05	0.784902	4.03333e-11	0.740719	1.75744e-09	0.529285	0.000109736	0.671516	1.7462e-07	0.259707	0.0746513	0.289429	0.0460104	-0.0215831	0.884231	-0.272101	0.061352	0.296518	0.0407107	-0.295179	0.0416714	-0.415288	0.00333351	0.365152	0.010712	0.307785	0.0333247	-0.0429487	0.771933
ENSGALT00000002258	black	0.560884	3.37486e-05	0.557926	3.78794e-05	-0.301791	0.0371024	0.228668	0.117984	-0.414707	0.00338241	0.349078	0.0150252	-0.616305	3.10731e-06	0.628951	1.68844e-06	0.494565	0.000352824	0.667964	2.13991e-07	0.0220841	0.881563	0.236784	0.105151	0.337488	0.0189843	-0.476561	0.000616617	-0.26603	0.0676077	0.0209918	0.887382	0.31191	0.0309144	-0.0446389	0.763212	-0.0796096	0.590668	-0.0270571	0.855152	-0.146023	0.322013
ENSGALT00000027944	black	0.559078	3.6218e-05	0.577426	1.73271e-05	-0.364891	0.0107724	0.483621	0.000497187	-0.538826	7.78197e-05	0.0832544	0.573723	-0.099889	0.499357	0.481931	0.0005237	0.824098	6.21411e-13	0.16898	0.250908	0.257634	0.0770832	-0.0453002	0.759808	0.00752972	0.95949	0.0957977	0.517177	0.177784	0.226696	-0.203037	0.166337	-0.338064	0.0187688	-4.99563e-05	0.999731	-0.339602	0.0182026	0.222432	0.128627	0.510049	0.00021285
ENSGALT00000068741	black	0.558653	3.68239e-05	0.609093	4.34859e-06	-0.288757	0.0465404	0.115819	0.433095	-0.805007	5.3343e-12	0.418712	0.00305781	-0.453142	0.00121957	0.657259	3.88557e-07	0.831643	2.47155e-13	0.50295	0.000269155	0.497057	0.000325787	0.157099	0.28626	0.128201	0.385187	-0.00388186	0.979109	-0.0510553	0.730378	0.171776	0.243037	-0.23487	0.108076	-0.408482	0.00394722	0.102004	0.490272	0.21474	0.142729	0.171332	0.244275
ENSGALT00000011547	black	0.558525	3.70079e-05	0.532003	9.96052e-05	-0.410569	0.00374929	0.332096	0.0211074	-0.310635	0.0316435	-0.00898204	0.951686	-0.0606756	0.682048	0.312798	0.030415	0.573184	2.06283e-05	0.0896119	0.544711	0.0609674	0.680601	-0.0386046	0.794472	-0.0136422	0.926675	0.02872	0.846354	0.236814	0.105106	-0.162735	0.269105	-0.177591	0.227209	-0.00706132	0.962009	-0.334843	0.0200021	0.05087	0.73132	0.442688	0.00162858
ENSGALT00000068510	black	0.557322	3.87775e-05	0.587711	1.12368e-05	-0.326289	0.0236145	0.207637	0.15674	-0.708038	1.81765e-08	0.310205	0.0318926	-0.371585	0.00931157	0.730077	3.90152e-09	0.859002	5.70646e-15	0.430126	0.00227833	0.355723	0.0130901	0.0679419	0.646351	0.127072	0.38942	-0.0416629	0.778586	-0.138138	0.349108	0.127043	0.389529	-0.194867	0.184424	-0.28818	0.0469998	-0.0412115	0.780925	0.217233	0.138038	0.270215	0.0632437
ENSGALT00000013365	black	0.557012	3.92475e-05	0.608005	4.57149e-06	-0.36621	0.01047	0.368946	0.00986571	-0.769919	1.5919e-10	0.297435	0.0400634	-0.236008	0.106329	0.666068	2.3825e-07	0.950156	6.39952e-25	0.275602	0.0579608	0.520141	0.000151102	-0.00687447	0.963013	0.112808	0.445226	0.153898	0.296316	0.0176349	0.905302	-0.0266226	0.857454	-0.451081	0.00129206	-0.20374	0.164845	-0.104102	0.481342	0.272181	0.0612731	0.435427	0.00198042
ENSGALT00000027060	black	0.555832	4.10802e-05	0.57829	1.67173e-05	-0.370858	0.00946153	0.620674	2.52456e-06	-0.344716	0.0164239	0.139881	0.343002	-0.147259	0.317888	0.42428	0.00265231	0.543916	6.45072e-05	0.0307972	0.83539	0.101065	0.494294	-0.0193266	0.896265	0.0298928	0.84016	-0.0642208	0.664539	0.180697	0.219051	-0.0328572	0.824547	-0.252783	0.083017	0.24073	0.099311	-0.227295	0.120268	0.153751	0.296783	0.287723	0.0473658
ENSGALT00000010119	black	0.551023	4.93875e-05	0.621296	2.45041e-06	-0.348471	0.0152135	0.33716	0.0191083	-0.78821	2.93542e-11	0.400346	0.00480915	-0.23631	0.105868	0.616281	3.11093e-06	0.865952	1.92961e-15	0.183077	0.212942	0.656533	4.04252e-07	0.124525	0.399069	0.166244	0.258773	0.215906	0.14052	0.0448987	0.761874	0.062944	0.670825	-0.574473	1.95689e-05	-0.259749	0.074603	0.00698111	0.96244	0.378992	0.0078974	0.394778	0.00549015
ENSGALT00000027546	black	0.549633	5.20618e-05	0.597091	7.47194e-06	-0.235465	0.10716	0.242115	0.097323	-0.714351	1.18698e-08	0.436144	0.0019429	-0.375951	0.00845373	0.724412	5.87632e-09	0.811751	2.56635e-12	0.34278	0.0170791	0.476558	0.00061667	0.177724	0.226855	0.309308	0.0324173	-0.01113	0.94015	-0.054523	0.712826	0.161308	0.27338	-0.339154	0.0183661	-0.239851	0.10059	-0.0142608	0.92336	0.312922	0.0303455	0.26969	0.0637777
ENSGALT00000015383	black	0.546526	5.85226e-05	0.485661	0.000466796	-0.499816	0.000298049	0.438449	0.00182655	0.199334	0.174368	0.314023	0.0297371	-0.550481	5.04145e-05	0.244616	0.0938088	-0.234099	0.109272	0.165495	0.260958	-0.395947	0.00534054	0.424952	0.0026067	0.503639	0.000263147	-0.747377	1.04602e-09	-0.116877	0.428874	-0.214203	0.143755	0.410635	0.00374319	0.564154	2.9665e-05	-0.120359	0.415154	-0.13716	0.352564	-0.442256	0.00164787
ENSGALT00000085923	black	0.545496	6.08207e-05	0.595616	7.97393e-06	-0.261026	0.0731366	0.154932	0.293041	-0.79501	1.50001e-11	0.542268	6.85715e-05	-0.478185	0.000587069	0.749832	8.60404e-10	0.732358	3.29891e-09	0.46475	0.000875016	0.531642	0.000100901	0.111726	0.449632	0.203919	0.164466	-0.0263397	0.858953	-0.230932	0.11429	0.259449	0.0749506	-0.259988	0.074327	-0.375368	0.00856424	0.275269	0.0582769	0.167139	0.256182	0.0440861	0.766061
ENSGALT00000068238	black	0.543966	6.43875e-05	0.589998	1.01847e-05	-0.257466	0.0772833	0.0491542	0.74006	-0.856298	8.56746e-15	0.439332	0.00178364	-0.306461	0.0341305	0.611491	3.8925e-06	0.775163	9.96398e-11	0.450035	0.00133031	0.550568	5.02477e-05	0.153273	0.298306	0.0551546	0.709645	0.176823	0.229257	0.0459785	0.756321	0.129837	0.3791	-0.333629	0.0204846	-0.549052	5.32168e-05	0.244146	0.0944613	0.102155	0.489625	0.234232	0.109064
ENSGALT00000063292	black	0.53916	7.68744e-05	0.604649	5.32727e-06	-0.237226	0.104483	0.385798	0.00676592	-0.757265	4.69624e-10	0.477832	0.000593378	-0.600562	6.4037e-06	0.828056	3.85269e-13	0.845449	4.04157e-14	0.543181	6.62926e-05	0.469636	0.00075821	0.136454	0.355072	0.27426	0.0592427	-0.216521	0.139366	-0.324215	0.0245679	0.0698105	0.637292	-0.145786	0.322808	-0.119582	0.418194	0.0434398	0.769396	0.292166	0.0439017	0.0155093	0.916673
ENSGALT00000014784	black	0.53884	7.77818e-05	0.60017	6.51678e-06	-0.276253	0.0573473	0.27269	0.0607707	-0.790278	2.3996e-11	0.493179	0.000368721	-0.329564	0.0221717	0.73791	2.17728e-09	0.809208	3.39332e-12	0.289489	0.0459636	0.563593	3.03319e-05	0.216736	0.138964	0.249824	0.0868088	0.0967857	0.512845	-0.107971	0.465105	0.264312	0.0694666	-0.44908	0.0013661	-0.289539	0.0459239	0.110089	0.456341	0.366541	0.0103953	0.243769	0.0949881
ENSGALT00000079294	black	0.536336	8.52066e-05	0.55542	4.17367e-05	-0.403912	0.00441297	0.315098	0.0291524	-0.535953	8.63979e-05	0.288441	0.0467918	-0.353071	0.013835	0.554978	4.24538e-05	0.589582	1.03692e-05	0.303908	0.0357299	0.246345	0.0914382	0.0148995	0.919938	0.0375833	0.799796	-0.100725	0.495756	-0.152896	0.299508	0.0150037	0.91938	-0.149416	0.310774	-0.0990927	0.502801	0.00651596	0.964941	0.0882857	0.550704	0.0704823	0.634048
ENSGALT00000017342	black	0.535925	8.64867e-05	0.595119	8.14988e-06	-0.323119	0.0250852	0.29844	0.0393637	-0.784374	4.24114e-11	0.377408	0.00818308	-0.380335	0.00766198	0.702628	2.59594e-08	0.904612	1.18473e-18	0.42391	0.00267766	0.547449	5.6529e-05	0.0187338	0.89943	0.172759	0.240308	0.0545936	0.71247	-0.149092	0.311835	0.0195038	0.895319	-0.319338	0.0269387	-0.253258	0.08242	0.00508263	0.97265	0.302631	0.0365528	0.266451	0.0671575
ENSGALT00000074552	black	0.533719	9.36579e-05	0.575264	1.89437e-05	-0.250415	0.0860404	0.18257	0.214234	-0.749904	8.55457e-10	0.429381	0.00232326	-0.474521	0.000655622	0.730161	3.87778e-09	0.751673	7.42031e-10	0.469993	0.000750268	0.412646	0.00356097	0.0855518	0.563157	0.0830442	0.574694	-0.0640235	0.665509	-0.281211	0.0528431	0.305181	0.0349247	-0.179982	0.220911	-0.355358	0.0131904	0.178715	0.224234	0.200858	0.171031	0.03824	0.796372
ENSGALT00000030514	black	0.533384	9.47931e-05	0.553125	4.55826e-05	-0.369302	0.00978928	0.141223	0.338343	-0.722021	6.96369e-09	0.22902	0.117404	-0.159081	0.280147	0.571177	2.2384e-05	0.866817	1.67875e-15	0.303888	0.0357429	0.415036	0.00335462	-0.0516112	0.727555	0.0325678	0.826068	0.21209	0.147844	0.131361	0.373483	0.0481148	0.74537	-0.37589	0.00846535	-0.363183	0.0111753	-0.0552092	0.70937	0.150415	0.307513	0.480038	0.000554909
ENSGALT00000049451	black	0.532862	9.65866e-05	0.571633	2.19735e-05	-0.231248	0.113783	0.130982	0.374874	-0.802501	6.95032e-12	0.350521	0.0145853	-0.338151	0.0187363	0.570899	2.26375e-05	0.792253	1.97513e-11	0.540943	7.20056e-05	0.488309	0.000429846	0.0702708	0.635069	0.000322464	0.998264	0.118651	0.421851	-0.0284329	0.847872	0.0664371	0.653682	-0.204438	0.163371	-0.45022	0.00132348	0.166893	0.256893	0.122604	0.406442	0.200361	0.172114
ENSGALT00000026329	black	0.532228	9.88084e-05	0.59169	9.46591e-06	-0.242606	0.096625	0.156237	0.288945	-0.854815	1.06707e-14	0.454808	0.00116363	-0.370812	0.00947108	0.709329	1.66749e-08	0.866257	1.83728e-15	0.468772	0.000777799	0.583276	1.35686e-05	0.12131	0.411448	0.182124	0.215372	0.110046	0.456522	-0.0579977	0.695385	0.128165	0.385319	-0.341945	0.0173685	-0.408012	0.00399302	0.137269	0.352179	0.0498658	0.736431	0.256542	0.0783884
ENSGALT00000018402	black	0.527214	0.000118078	0.509343	0.000217925	-0.375001	0.00863447	0.528653	0.000112221	-0.194605	0.185027	0.133485	0.365734	-0.528032	0.000114715	0.599735	6.64443e-06	0.52543	0.00012572	0.380366	0.00765663	-0.141955	0.335821	0.00776409	0.958231	0.265936	0.0677077	-0.558892	3.64818e-05	-0.247673	0.089648	-0.0803139	0.587377	0.258555	0.0759954	0.369917	0.00965856	-0.376288	0.00839049	0.0880394	0.551821	-0.0365838	0.805015
ENSGALT00000043771	black	0.526758	0.00011999	0.617101	2.99263e-06	-0.298272	0.0394802	0.330425	0.0218049	-0.85302	1.38702e-14	0.516943	0.000168627	-0.335816	0.0196224	0.630949	1.52945e-06	0.835745	1.46873e-13	0.333777	0.020425	0.751636	7.44284e-10	0.155685	0.290674	0.244695	0.093699	0.19848	0.176261	-0.0408976	0.782553	0.0898829	0.54349	-0.508224	0.000226198	-0.267007	0.066568	0.143897	0.329184	0.34745	0.0155349	0.249385	0.087383
ENSGALT00000017840	black	0.525927	0.000123545	0.55587	4.10187e-05	-0.265394	0.0682916	0.133883	0.364295	-0.676367	1.31689e-07	0.360659	0.0117942	-0.334334	0.0202031	0.613756	3.50263e-06	0.690592	5.58041e-08	0.410911	0.00371769	0.342368	0.0172213	0.119431	0.418784	0.0991272	0.502651	-0.00398556	0.978551	-0.0134636	0.927632	0.179975	0.22093	-0.19941	0.1742	-0.340035	0.0180461	0.107366	0.467625	0.0413468	0.780224	0.190958	0.193559
ENSGALT00000013000	black	0.523992	0.000132203	0.566917	2.65743e-05	-0.337189	0.0190972	0.203187	0.166019	-0.708385	1.7761e-08	0.213943	0.144253	-0.00526061	0.971692	0.400099	0.00483772	0.811272	2.70598e-12	0.120125	0.416068	0.570078	2.34025e-05	0.00446146	0.975991	-0.0180148	0.903271	0.396687	0.00524779	0.303502	0.0359902	0.0168581	0.909455	-0.567676	2.57782e-05	-0.371434	0.00934255	-0.0613347	0.67878	0.216171	0.140021	0.57716	1.75193e-05
ENSGALT00000082744	black	0.523422	0.000134859	0.507616	0.000230807	-0.364608	0.0108383	0.171916	0.242646	-0.526878	0.000119481	0.108441	0.463153	-0.170038	0.24791	0.476207	0.00062324	0.691871	5.15341e-08	0.349881	0.0147791	0.0873598	0.554907	0.0492432	0.739606	-0.0176969	0.90497	0.0349283	0.813678	0.0800849	0.588446	-0.0566893	0.701935	-0.102158	0.489613	-0.255881	0.0791879	-0.137114	0.352729	0.0374044	0.80073	0.35101	0.0144389
ENSGALT00000001898	black	0.522093	0.000141236	0.59147	9.55638e-06	-0.236345	0.105815	0.240111	0.10021	-0.835431	1.52903e-13	0.570177	2.33086e-05	-0.513797	0.000187648	0.876591	3.24471e-16	0.850428	2.01371e-14	0.417698	0.00313731	0.580482	1.52583e-05	0.198333	0.176587	0.363825	0.0110224	-0.059724	0.686777	-0.314735	0.0293487	0.192951	0.188863	-0.358114	0.012448	-0.277106	0.0565509	0.148885	0.312515	0.324784	0.0243035	0.117375	0.426896
ENSGALT00000010653	black	0.521972	0.000141828	0.561335	3.31556e-05	-0.258859	0.0756389	0.547452	5.65227e-05	-0.534595	9.07483e-05	0.243512	0.0953476	-0.296736	0.040556	0.41407	0.00343678	0.606692	4.85452e-06	0.202853	0.16673	0.324854	0.0242711	-0.0215541	0.884386	-0.0814107	0.582267	-0.0185977	0.900157	0.0126014	0.932256	-0.136943	0.353333	-0.268918	0.0645711	0.0743943	0.615295	-0.0301061	0.839034	0.196015	0.181801	0.0779732	0.598348
ENSGALT00000005664	black	0.521255	0.000145396	0.572318	2.137e-05	-0.175776	0.232069	0.0587101	0.691828	-0.790173	2.42421e-11	0.663024	2.82639e-07	-0.610812	4.01685e-06	0.813031	2.22628e-12	0.617615	2.92075e-06	0.571898	2.17379e-05	0.495606	0.000341286	0.273288	0.0601843	0.340925	0.0177274	-0.163125	0.267943	-0.377099	0.00823988	0.317738	0.0277572	-0.142954	0.332397	-0.416862	0.00320417	0.392924	0.00573472	0.19427	0.185799	-0.140312	0.3415
ENSGALT00000016095	black	0.520659	0.000148423	0.572154	2.15127e-05	-0.236793	0.105136	0.310687	0.0316134	-0.692205	5.0472e-08	0.446837	0.00145356	-0.448902	0.00137288	0.817886	1.28545e-12	0.784434	4.21727e-11	0.324924	0.0242386	0.360807	0.0117572	0.244901	0.0934148	0.306996	0.033803	-0.141493	0.337412	-0.204885	0.162432	0.155628	0.290851	-0.286759	0.0481465	-0.164079	0.265116	0.0153606	0.917469	0.270198	0.0632605	0.170316	0.247125
ENSGALT00000004318	black	0.520221	0.000150687	0.528648	0.000112242	-0.319175	0.0270215	0.338333	0.0186686	-0.488065	0.000433137	0.204325	0.163609	-0.461708	0.000955646	0.66434	2.62587e-07	0.708664	1.74326e-08	0.492705	0.000374302	0.113152	0.44383	0.0610801	0.680042	0.126576	0.391289	-0.280479	0.0534896	-0.246441	0.0913078	-0.032868	0.82449	0.0960444	0.516094	-0.0499547	0.735978	-0.154443	0.294586	-0.0526222	0.72243	0.0845885	0.567577
ENSGALT00000070091	black	0.517603	0.000164865	0.562465	3.17136e-05	-0.381173	0.00751819	0.197628	0.178161	-0.740663	1.76499e-09	0.332355	0.0210011	-0.159633	0.278459	0.531631	0.000100941	0.798758	1.0249e-11	0.145404	0.324089	0.581288	1.47524e-05	-0.0466918	0.752659	0.0968761	0.512449	0.290173	0.0454294	0.0667701	0.652057	-0.00719251	0.961303	-0.558908	3.64598e-05	-0.315525	0.0289226	0.0674883	0.648557	0.253868	0.0816601	0.427886	0.00241571
ENSGALT00000022290	black	0.516904	0.000168849	0.581611	1.45534e-05	-0.310157	0.0319204	0.468804	0.000777062	-0.694777	4.29442e-08	0.249793	0.0868483	-0.245772	0.0922186	0.530778	0.000104062	0.847296	3.13027e-14	0.20284	0.166759	0.500684	0.000289777	0.0197524	0.893992	-0.0093717	0.949592	0.123243	0.40398	0.10425	0.480715	-0.0445424	0.763709	-0.437483	0.00187455	-0.0849149	0.566077	-0.0960155	0.51622	0.275094	0.0584436	0.330604	0.021729
ENSGALT00000026721	black	0.516397	0.000171798	0.550103	5.1142e-05	-0.321151	0.0260361	0.482532	0.000514125	-0.465235	0.000862745	0.212036	0.147948	-0.41281	0.00354647	0.61094	3.99325e-06	0.695244	4.16982e-08	0.414414	0.00340733	0.186274	0.204922	-0.0850124	0.56563	0.125213	0.396449	-0.249554	0.0871607	-0.198164	0.176963	0.0264628	0.8583	-0.0018106	0.990255	0.120439	0.414839	-0.194587	0.185067	0.242782	0.096375	0.121351	0.411291
ENSGALT00000018291	black	0.514633	0.000182415	0.559519	3.56009e-05	-0.448665	0.00138192	0.569575	2.38827e-05	-0.437012	0.00189835	0.347389	0.0155543	-0.293902	0.0426054	0.548459	5.44208e-05	0.587034	1.15673e-05	0.0824629	0.577384	0.327975	0.0228619	0.12129	0.411528	0.401721	0.00465289	-0.0877731	0.553029	-0.0353103	0.811677	-0.203552	0.165242	-0.359839	0.0120016	0.254533	0.0808363	-0.185039	0.207995	0.259344	0.0750731	0.246545	0.091167
ENSGALT00000074255	black	0.514351	0.000184164	0.549282	5.27561e-05	-0.254201	0.081246	0.226582	0.121467	-0.694401	4.39759e-08	0.244494	0.0939774	-0.144319	0.327753	0.474903	0.000648153	0.812412	2.38517e-12	0.274089	0.0594069	0.446592	0.00146341	0.167915	0.253951	0.0943658	0.523488	0.195142	0.183794	0.298962	0.0390042	-0.0751553	0.611674	-0.398774	0.0049935	-0.295953	0.0411139	-0.110033	0.456571	0.092428	0.532089	0.460562	0.000987704
ENSGALT00000044527	black	0.512112	0.00019862	0.536948	8.33338e-05	-0.266915	0.0666654	0.258343	0.0762442	-0.595081	8.16336e-06	0.279088	0.0547357	-0.417031	0.00319059	0.545529	6.07456e-05	0.657832	3.76578e-07	0.374266	0.00877646	0.347411	0.0155472	-0.167334	0.25562	-0.105565	0.475168	-0.104849	0.478185	-0.213402	0.145294	0.212469	0.147103	-0.131145	0.374275	-0.196526	0.180643	0.0663126	0.65429	0.404663	0.00433332	0.0011597	0.993758
ENSGALT00000051755	black	0.510398	0.000210379	0.583963	1.31807e-05	-0.352334	0.0140485	0.728564	4.35676e-09	-0.521923	0.000142071	0.292995	0.0432782	-0.31151	0.0311415	0.45446	0.00117512	0.632816	1.39364e-06	0.146654	0.319904	0.411139	0.00369675	0.0780717	0.597885	0.0950512	0.520462	-0.02361	0.873444	0.00681839	0.963315	-0.122688	0.406117	-0.33362	0.0204883	0.229461	0.11668	-0.0854021	0.563843	0.144622	0.326728	0.132197	0.37042
ENSGALT00000020629	black	0.508718	0.000222511	0.514321	0.000184351	-0.477737	0.000595078	0.124177	0.400399	-0.450271	0.00132158	0.293932	0.0425829	-0.106592	0.470861	0.542288	6.85201e-05	0.587567	1.13065e-05	-0.0158126	0.915049	0.308828	0.0327013	0.182811	0.213619	0.373306	0.00896488	0.104636	0.479084	0.0453796	0.7594	-0.0164105	0.91185	-0.437107	0.00189352	-0.178111	0.225828	-0.114126	0.439893	0.329494	0.0222016	0.471675	0.000713769
ENSGALT00000010851	black	0.508657	0.000222963	0.551605	4.83053e-05	-0.247858	0.0894013	0.0540046	0.715441	-0.843256	5.45093e-14	0.411634	0.00365168	-0.272033	0.0614193	0.639822	9.77561e-07	0.841216	7.17094e-14	0.442336	0.00164428	0.55271	4.63114e-05	0.112391	0.446923	0.155132	0.292413	0.209407	0.153158	-0.0198342	0.893556	0.0990945	0.502793	-0.366283	0.0104535	-0.494121	0.000357848	0.163603	0.266525	0.154055	0.295817	0.332078	0.0211148
ENSGALT00000006632	black	0.507535	0.000231429	0.556431	4.014e-05	-0.178023	0.226061	0.0879782	0.552098	-0.753971	6.15785e-10	0.517047	0.000168031	-0.593339	8.8102e-06	0.747468	1.0385e-09	0.719411	8.36589e-09	0.713157	1.28769e-08	0.447538	0.00142571	0.294698	0.042021	0.289088	0.0462784	-0.167514	0.255102	-0.256087	0.078938	0.172248	0.241724	0.014962	0.919604	-0.368848	0.00988681	0.194253	0.185839	0.0459616	0.756408	-0.0353632	0.8114
ENSGALT00000015276	black	0.50717	0.000234252	0.568889	2.45522e-05	-0.26357	0.0702827	0.311503	0.0311456	-0.788412	2.87842e-11	0.31856	0.027334	-0.253631	0.081955	0.659895	3.36216e-07	0.938557	6.94157e-23	0.284373	0.0501227	0.530889	0.000103651	0.115482	0.434443	0.120568	0.414339	0.136102	0.356326	0.0495505	0.738038	0.0309485	0.834592	-0.455569	0.00113886	-0.270473	0.0629815	-0.0732117	0.620939	0.286042	0.0487335	0.403637	0.00444251
ENSGALT00000070751	black	0.507147	0.000234426	0.5733	2.05311e-05	-0.19188	0.191376	0.0263492	0.858903	-0.841394	7.00262e-14	0.612191	3.7678e-06	-0.62434	2.11557e-06	0.623792	2.1726e-06	0.619354	2.68895e-06	0.803248	6.42566e-12	0.587977	1.11095e-05	0.188023	0.200626	0.179823	0.221325	-0.071076	0.631187	-0.259328	0.0750913	0.251113	0.08514	0.00850719	0.954237	-0.504108	0.00025913	0.454856	0.00116207	0.0226999	0.878285	-0.190484	0.194688
ENSGALT00000034291	black	0.506921	0.000236186	0.587669	1.12571e-05	-0.353006	0.0138539	0.656218	4.11244e-07	-0.52001	0.000151784	0.351196	0.0143834	-0.437969	0.00185026	0.504054	0.000259596	0.609189	4.32941e-06	0.266753	0.0668365	0.380228	0.00768044	0.173706	0.237702	0.196562	0.180561	-0.15091	0.305905	-0.106936	0.46942	-0.123864	0.401596	-0.20862	0.154744	0.216364	0.13966	-0.0789922	0.593561	0.179829	0.221311	0.0216391	0.883933
ENSGALT00000014409	black	0.505952	0.000243879	0.514266	0.000184699	-0.324639	0.0243705	0.443738	0.00158261	-0.49522	0.000345522	-0.0370433	0.802615	-0.0628065	0.671504	0.482615	0.000512828	0.844972	4.3153e-14	0.163813	0.265903	0.150635	0.306798	-0.118601	0.42205	-0.120154	0.415955	0.0831588	0.574165	0.156097	0.289382	-0.18031	0.220057	-0.26564	0.0680265	-0.0349438	0.813597	-0.374348	0.00876038	-0.0767712	0.604017	0.537129	8.27874e-05
ENSGALT00000081192	black	0.504945	0.000252104	0.538055	8.00423e-05	-0.211117	0.149754	0.43249	0.00214093	-0.609122	4.34292e-06	0.270181	0.0632775	-0.325424	0.0240082	0.637838	1.0818e-06	0.73657	2.40926e-09	0.284474	0.0500384	0.325122	0.0241472	0.0209515	0.887597	-0.0114769	0.938289	-0.0539191	0.715872	-0.156266	0.288855	0.167777	0.254348	-0.234065	0.109325	-0.0917263	0.535221	-0.0292772	0.84341	0.418137	0.00310268	0.138962	0.346214
ENSGALT00000067127	black	0.503534	0.000264056	0.532623	9.74188e-05	-0.220873	0.131397	0.106065	0.473068	-0.721425	7.2632e-09	0.32767	0.0229965	-0.475276	0.000640942	0.649583	5.87464e-07	0.814406	1.90873e-12	0.738485	2.08436e-09	0.375193	0.00859755	0.0473113	0.749483	0.135239	0.359413	-0.102939	0.486281	-0.173363	0.238644	0.00814184	0.9562	0.0540899	0.715011	-0.341303	0.0175936	0.0239428	0.871675	0.13233	0.369934	0.115001	0.43637
ENSGALT00000021488	black	0.502005	0.000277584	0.525481	0.000125492	-0.311363	0.0312255	0.25399	0.0815075	-0.584871	1.26831e-05	0.206266	0.159557	-0.442908	0.00161885	0.502987	0.000268826	0.692015	5.10745e-08	0.619629	2.65392e-06	0.262354	0.071635	-0.0496041	0.737765	-0.0537657	0.716647	-0.115531	0.434246	-0.205135	0.16191	0.0249774	0.86618	0.0922602	0.532837	-0.194065	0.186272	-0.00517096	0.972174	0.151792	0.303052	0.0308081	0.835332
ENSGALT00000014249	black	0.501588	0.000281388	0.481788	0.000525996	-0.294034	0.0425076	0.284898	0.0496828	-0.361813	0.0115078	0.045168	0.760488	-0.366839	0.0103283	0.625732	1.9771e-06	0.735878	2.53797e-09	0.461425	0.000963472	-0.0272721	0.854013	-0.0526725	0.722175	0.13897	0.346185	-0.321145	0.0260391	-0.120792	0.413463	-0.0489444	0.741131	0.165788	0.260101	0.0184274	0.901067	-0.405825	0.00421247	0.0690947	0.640756	0.242235	0.0971508
ENSGALT00000040026	black	0.500806	0.000288628	0.534235	9.1934e-05	-0.371638	0.00930083	0.235787	0.106667	-0.675967	1.3482e-07	0.11036	0.455229	-0.0666757	0.652518	0.420397	0.00292969	0.877638	2.69871e-16	0.160736	0.275109	0.488826	0.00042295	-0.177683	0.226963	-0.152555	0.3006	0.303501	0.0359906	0.212666	0.14672	-0.078265	0.596976	-0.464358	0.000885037	-0.297374	0.0401062	-0.137659	0.350798	0.27665	0.056975	0.527347	0.000117523
ENSGALT00000008286	black	0.499892	0.000297321	0.540705	7.26393e-05	-0.338664	0.0185462	0.583385	1.35066e-05	-0.493707	0.000362593	0.110219	0.455807	0.000733856	0.99605	0.324594	0.0243915	0.657566	3.82086e-07	-0.00383771	0.979347	0.332274	0.0210342	0.0878474	0.552692	-0.0759706	0.607806	0.234281	0.108988	0.251049	0.0852226	-0.0511286	0.730006	-0.457312	0.0010839	0.0225298	0.87919	-0.201064	0.170582	0.076866	0.603569	0.406652	0.00412822
ENSGALT00000026614	black	0.497471	0.000321479	0.528046	0.00011466	-0.229325	0.116903	0.120399	0.414998	-0.643379	8.13666e-07	0.365398	0.0106553	-0.601037	6.26888e-06	0.559676	3.5382e-05	0.639946	9.71354e-07	0.797097	1.2146e-11	0.3557	0.0130963	0.0426404	0.773526	0.11762	0.425926	-0.211286	0.149422	-0.2476	0.0897462	0.0499269	0.73612	0.200357	0.172122	-0.285093	0.04952	0.13267	0.368698	0.00438729	0.97639	-0.124021	0.400997
ENSGALT00000006023	black	0.49555	0.000341901	0.558882	3.64964e-05	-0.189135	0.197927	0.145917	0.322367	-0.838059	1.08808e-13	0.441873	0.00166512	-0.432584	0.00213559	0.607435	4.69254e-06	0.813704	2.06511e-12	0.63222	1.43575e-06	0.614019	3.4598e-06	0.09413	0.524531	0.104691	0.478851	0.0706171	0.633398	-0.09413	0.524531	0.0786203	0.595306	-0.175085	0.233941	-0.413821	0.00345822	0.178091	0.225881	0.195736	0.182437	0.100708	0.495827
ENSGALT00000072232	black	0.495384	0.000343723	0.521003	0.000146669	-0.383299	0.0071638	0.648483	6.22746e-07	-0.460399	0.000992314	0.113904	0.44079	-0.0396247	0.789164	0.489672	0.00041188	0.737151	2.30599e-09	-0.0397182	0.788678	0.255728	0.0793736	-0.0138622	0.925496	0.0667343	0.652232	0.124513	0.399115	0.0798586	0.589504	-0.169212	0.250248	-0.464971	0.000869403	0.198461	0.176302	-0.305098	0.0349768	0.378454	0.00799353	0.467654	0.000803795
ENSGALT00000067822	black	0.495189	0.000345866	0.460117	0.00100039	-0.372234	0.00917964	0.123576	0.402701	-0.379463	0.00781419	-0.0559824	0.705482	0.119707	0.417704	0.232247	0.112186	0.597042	7.4881e-06	0.0190857	0.897551	0.0684802	0.643735	-0.024872	0.866739	-0.122719	0.405997	0.230088	0.115657	0.445369	0.00151349	-0.138145	0.349083	-0.321662	0.0257864	-0.234497	0.108653	-0.290151	0.0454465	0.0729684	0.622103	0.619118	2.71943e-06
ENSGALT00000010687	black	0.494781	0.000350405	0.515894	0.000174767	-0.20408	0.164125	0.256338	0.0786341	-0.6274	1.82221e-06	0.32095	0.0261348	-0.436989	0.0018995	0.722901	6.54324e-09	0.789766	2.52284e-11	0.436291	0.0019353	0.316382	0.0284664	0.0382712	0.796209	0.200874	0.170995	-0.16256	0.269626	-0.243229	0.0957448	0.13896	0.34622	-0.138528	0.347736	-0.160925	0.274538	-0.0822483	0.578378	0.293896	0.0426099	0.153739	0.296821
ENSGALT00000050323	black	0.494275	0.000356097	0.514754	0.000181668	-0.317668	0.0277931	0.285605	0.0490941	-0.595604	7.97814e-06	0.298365	0.0394158	-0.265106	0.068602	0.78236	5.13012e-11	0.819652	1.04847e-12	0.222816	0.127951	0.272645	0.0608151	0.173995	0.23691	0.305773	0.0345558	-0.0509163	0.731085	-0.125356	0.395907	0.0951242	0.520141	-0.316892	0.0281977	-0.12378	0.401918	-0.175097	0.233907	0.316627	0.0283374	0.38561	0.00679517
ENSGALT00000021340	black	0.493993	0.000359307	0.498782	0.000308187	-0.186694	0.203884	0.27411	0.0593866	-0.501537	0.000281851	0.328481	0.0226404	-0.471182	0.000724296	0.642276	8.61511e-07	0.601607	6.11082e-06	0.637019	1.12778e-06	0.161398	0.273112	0.227055	0.120671	0.304583	0.0353011	-0.273301	0.0601719	-0.28334	0.0509986	0.0211442	0.88657	0.159901	0.277642	-0.0774714	0.600712	-0.0624661	0.673184	0.124209	0.400277	0.00509645	0.972575
ENSGALT00000070554	black	0.490108	0.000406283	0.524129	0.000131574	-0.312964	0.0303225	0.433165	0.00210305	-0.592484	9.14488e-06	0.0934741	0.527437	-0.178816	0.223967	0.453729	0.00119961	0.831559	2.49766e-13	0.158715	0.281268	0.376203	0.00840641	-0.214205	0.14375	-0.156121	0.289307	0.0989469	0.503432	0.108553	0.462687	-0.116393	0.4308	-0.374648	0.00870239	-0.052333	0.723895	-0.224129	0.125661	0.285982	0.0487834	0.362909	0.0112413
ENSGALT00000045575	black	0.489452	0.000414734	0.558007	3.77598e-05	-0.187478	0.201957	0.162226	0.270624	-0.805343	5.14678e-12	0.408724	0.00392379	-0.374733	0.00868585	0.619134	2.71731e-06	0.82553	5.23406e-13	0.579747	1.57344e-05	0.560697	3.39964e-05	0.151569	0.303772	0.166797	0.257172	0.0739009	0.617647	-0.0471921	0.750094	0.151309	0.304613	-0.210109	0.151755	-0.387271	0.00654047	0.0911268	0.537903	0.181418	0.217189	0.211214	0.149564
ENSGALT00000082993	black	0.489418	0.000415174	0.51078	0.000207704	-0.479128	0.0005705	0.444999	0.00152893	-0.360803	0.0117583	0.284089	0.0503622	-0.369282	0.00979369	0.640012	9.68087e-07	0.540336	7.36308e-05	0.1046	0.479238	0.102482	0.48823	0.112124	0.448009	0.352409	0.0140266	-0.230274	0.115354	-0.269753	0.0637138	0.0716909	0.628229	-0.198114	0.177075	0.180398	0.219829	-0.180816	0.218745	0.275281	0.0582648	0.135249	0.359376
ENSGALT00000018051	black	0.484478	0.000484216	0.54911	5.31009e-05	-0.174594	0.235276	0.17159	0.243554	-0.807757	3.97178e-12	0.369976	0.00964628	-0.433512	0.00208382	0.592136	9.2843e-06	0.835234	1.56816e-13	0.629606	1.63474e-06	0.567064	2.64184e-05	0.0479566	0.746179	0.0430481	0.771419	0.0372232	0.801676	-0.116443	0.430602	0.114328	0.439077	-0.140823	0.339727	-0.374991	0.00863638	0.110163	0.456037	0.240991	0.0989345	0.126687	0.39087
ENSGALT00000013347	black	0.483724	0.000495604	0.471968	0.000707569	-0.391263	0.00596206	0.293844	0.0426477	-0.385672	0.00678551	0.0920319	0.533856	-0.170622	0.246264	0.435235	0.00199059	0.553921	4.42145e-05	0.139001	0.346077	0.0537547	0.716703	0.0954276	0.518804	-0.0406284	0.78395	-0.0251395	0.865319	-0.0547983	0.711439	-0.0744939	0.61482	-0.157996	0.283483	-0.061273	0.679086	-0.173768	0.237532	0.176812	0.229285	0.248041	0.089157
ENSGALT00000002500	black	0.48324	0.000503062	0.518665	0.000158973	-0.2554	0.0797728	0.123444	0.403208	-0.623999	2.1509e-06	0.373073	0.00901116	-0.591616	9.49628e-06	0.527035	0.000118823	0.629874	1.61321e-06	0.774493	1.05858e-10	0.384622	0.00695076	0.0168395	0.909555	0.148409	0.314081	-0.21976	0.133402	-0.22258	0.128365	0.00325896	0.982461	0.177306	0.227967	-0.253102	0.0826165	0.095915	0.516662	0.0982659	0.506389	-0.109512	0.458722
ENSGALT00000002281	black	0.482557	0.00051373	0.549576	5.21729e-05	-0.360292	0.0118866	0.25393	0.0815831	-0.766649	2.11911e-10	0.306401	0.0341676	-0.163981	0.265404	0.486902	0.00044914	0.83722	1.21375e-13	0.268131	0.0653871	0.603214	5.6846e-06	-0.000694463	0.996262	0.0361358	0.807357	0.313604	0.0299671	0.0826949	0.57631	0.0140339	0.924576	-0.477053	0.00060752	-0.31494	0.0292375	0.0700638	0.636068	0.25213	0.0838426	0.409967	0.00380546
ENSGALT00000022312	black	0.481781	0.000526118	0.538326	7.9256e-05	-0.296605	0.040649	0.37975	0.00776377	-0.687784	6.63628e-08	0.175973	0.231539	-0.0606883	0.681985	0.475973	0.000627636	0.842062	6.40359e-14	0.139194	0.345402	0.495965	0.000337389	-0.053762	0.716666	-0.107405	0.467463	0.30113	0.03754	0.130537	0.376514	0.0770111	0.602884	-0.504846	0.000252928	-0.22017	0.13266	-0.0604666	0.683086	0.237865	0.103525	0.484311	0.000486708
ENSGALT00000046844	black	0.479812	0.000558739	0.521452	0.00014441	-0.22136	0.130527	0.562182	3.20689e-05	-0.52571	0.00012449	0.11513	0.435852	-0.115189	0.435615	0.398023	0.00508374	0.691869	5.15405e-08	0.167398	0.255438	0.329422	0.0222326	-0.0247423	0.867428	-0.150537	0.307117	0.103115	0.485533	0.0970778	0.511567	-0.00813457	0.956239	-0.300375	0.0380443	0.00507673	0.972681	-0.169943	0.248179	0.120679	0.413906	0.268964	0.0645233
ENSGALT00000088820	black	0.479315	0.000567258	0.473405	0.000677895	-0.400027	0.0048461	0.227497	0.119931	-0.350712	0.0145281	-0.0205007	0.890001	0.0910971	0.538037	0.142266	0.334752	0.551439	4.86123e-05	0.00608468	0.96726	0.218569	0.135571	-0.0452804	0.75991	-0.0910782	0.538121	0.238853	0.102057	0.485011	0.000476293	-0.0834412	0.572861	-0.333166	0.0206712	-0.135054	0.360075	-0.320921	0.0261492	0.140696	0.34017	0.545808	6.01146e-05
ENSGALT00000038545	black	0.47793	0.000591624	0.520495	0.000149269	-0.180251	0.220212	0.0764814	0.605387	-0.642818	8.37691e-07	0.504048	0.000259645	-0.605594	5.10368e-06	0.635385	1.22493e-06	0.560737	3.39428e-05	0.741583	1.64438e-09	0.369792	0.00968504	0.297397	0.0400902	0.28267	0.0515731	-0.239319	0.10137	-0.260599	0.0736241	0.119716	0.417668	0.143307	0.331192	-0.303838	0.0357745	0.224854	0.12441	0.155218	0.292143	-0.156593	0.287834
ENSGALT00000058666	black	0.477369	0.000601757	0.516031	0.000173951	-0.176216	0.230886	0.0729115	0.622375	-0.726643	5.00708e-09	0.376344	0.00838005	-0.461576	0.000959274	0.695931	3.99218e-08	0.77695	8.4687e-11	0.660806	3.19724e-07	0.379631	0.00778469	0.185422	0.207036	0.178686	0.22431	-0.0773341	0.601359	-0.216543	0.139325	0.0938451	0.525792	-0.00894612	0.951879	-0.389651	0.00618994	0.10263	0.487597	0.0845103	0.567936	0.115183	0.43564
ENSGALT00000013336	black	0.476361	0.00062035	0.544418	6.33144e-05	-0.278093	0.0556408	0.155631	0.290844	-0.861979	3.61237e-15	0.335845	0.0196114	-0.107238	0.46816	0.494995	0.000348014	0.872153	6.95894e-16	0.248554	0.0884762	0.693181	4.74815e-08	0.0148232	0.920347	0.00562793	0.969716	0.426652	0.00249448	0.143261	0.331348	0.0752308	0.611316	-0.587574	1.13032e-05	-0.473014	0.000685854	0.123773	0.401945	0.25023	0.0862801	0.463814	0.000899153
ENSGALT00000014742	black	0.475634	0.000634082	0.487467	0.000441302	-0.413634	0.00347435	0.432565	0.00213666	-0.409995	0.00380279	0.129235	0.381331	-0.0285471	0.847268	0.526544	0.000120896	0.705475	2.15406e-08	-0.0834817	0.572673	0.237837	0.103567	0.021677	0.883731	0.234541	0.108585	0.0950615	0.520417	0.129865	0.378995	-0.129884	0.378926	-0.474261	0.000660752	0.0732653	0.620683	-0.349308	0.0149543	0.29628	0.0408801	0.570401	2.30991e-05
ENSGALT00000025259	black	0.473124	0.000683608	0.541938	6.94113e-05	-0.155073	0.292598	0.066083	0.655412	-0.852729	1.44678e-14	0.538256	7.9457e-05	-0.457716	0.0010715	0.760703	3.52332e-10	0.806693	4.45437e-12	0.499866	0.000297567	0.599652	6.66907e-06	0.220341	0.132353	0.252932	0.082829	0.0304034	0.837466	-0.179845	0.221268	0.235962	0.1064	-0.291727	0.0442344	-0.46439	0.000884228	0.239646	0.10089	0.264122	0.0696751	0.128333	0.384694
ENSGALT00000020771	black	0.472667	0.000692998	0.517545	0.000165194	-0.181364	0.217327	0.0942228	0.52412	-0.717505	9.55283e-09	0.395751	0.00536541	-0.531421	0.0001017	0.566878	2.66152e-05	0.707236	1.91717e-08	0.79714	1.20924e-11	0.452422	0.00124448	0.0862154	0.560123	0.139216	0.345325	-0.0913553	0.53688	-0.225887	0.122645	0.0253431	0.864238	0.101659	0.491746	-0.361141	0.0116738	0.172098	0.24214	0.122478	0.406929	-0.0238344	0.872251
ENSGALT00000060117	black	0.470521	0.000738632	0.50688	0.000236506	-0.286959	0.0479838	0.332069	0.0211187	-0.612367	3.73717e-06	0.136871	0.353591	-0.240261	0.0999913	0.467225	0.000813988	0.769633	1.63254e-10	0.244063	0.0945768	0.372283	0.00916969	-0.270176	0.0632827	-0.194985	0.184154	0.0803927	0.587009	0.00320491	0.982752	-0.0483301	0.744269	-0.286619	0.0482611	-0.13431	0.362752	-0.0465102	0.753591	0.123078	0.404616	0.242201	0.0972001
ENSGALT00000009021	black	0.470517	0.000738708	0.533238	9.52905e-05	-0.303211	0.0361774	0.319894	0.026659	-0.720086	7.98003e-09	0.30306	0.0362749	-0.223449	0.126843	0.690402	5.64643e-08	0.921767	1.49646e-20	0.24156	0.0981163	0.505479	0.000247706	0.0697452	0.637608	0.195894	0.182077	0.138189	0.34893	-0.0469748	0.751208	0.123182	0.404214	-0.445405	0.00151198	-0.200856	0.171036	-0.110121	0.456213	0.34583	0.0160565	0.439572	0.00177215
ENSGALT00000073047	black	0.468956	0.000773584	0.481261	0.000534563	-0.325426	0.0240073	0.529837	0.000107605	-0.272967	0.0604983	0.144982	0.32551	-0.339291	0.0183161	0.581253	1.47739e-05	0.59326	8.84051e-06	0.120926	0.412943	0.00875508	0.952905	0.0875238	0.554162	0.257971	0.0766832	-0.329478	0.0222084	-0.0668051	0.651886	-0.0582447	0.694151	-0.0873957	0.554744	0.286542	0.0483233	-0.391832	0.00588324	0.236095	0.106197	0.200585	0.171624
ENSGALT00000041222	black	0.468443	0.000785355	0.567257	2.62146e-05	-0.15943	0.27908	0.169171	0.250365	-0.882929	1.03585e-16	0.613162	3.6012e-06	-0.485361	0.000471152	0.662012	2.9903e-07	0.740793	1.74744e-09	0.466041	0.000842671	0.775085	1.00343e-10	0.183952	0.210726	0.209498	0.152976	0.0838598	0.57093	-0.157801	0.284083	0.278402	0.0553587	-0.376265	0.00839484	-0.417746	0.00313351	0.328877	0.0224677	0.277398	0.05628	0.0031612	0.982987
ENSGALT00000018517	black	0.468321	0.000788193	0.525584	0.000125041	-0.218191	0.136265	-0.0143737	0.922755	-0.7815	5.5609e-11	0.560159	3.47204e-05	-0.595901	7.87468e-06	0.619727	2.64149e-06	0.582151	1.42271e-05	0.750535	8.13206e-10	0.476076	0.000625691	0.150762	0.306384	0.185539	0.206746	-0.107192	0.468349	-0.287883	0.0472378	0.162615	0.269463	0.0358604	0.808798	-0.483998	0.000491435	0.421633	0.00283873	0.0653909	0.658799	-0.178594	0.224553
ENSGALT00000013285	black	0.467895	0.00079812	0.53893	7.75254e-05	-0.182459	0.214515	0.20715	0.157736	-0.753296	6.50578e-10	0.509904	0.000213887	-0.574467	1.95739e-05	0.649635	5.85839e-07	0.702933	2.54471e-08	0.765263	2.38879e-10	0.490115	0.000406192	0.198493	0.176231	0.274837	0.058688	-0.122423	0.407138	-0.254759	0.080558	0.111211	0.451738	0.0276302	0.852118	-0.254898	0.0803872	0.205593	0.160953	0.174795	0.234728	-0.0764009	0.605768
ENSGALT00000030112	black	0.464701	0.000876263	0.509525	0.000216605	-0.266876	0.0667064	0.292995	0.0432787	-0.574684	1.94001e-05	0.345968	0.0160116	-0.550418	5.05347e-05	0.719022	8.59617e-09	0.731763	3.44703e-09	0.541886	6.95454e-05	0.366704	0.0103586	0.0214888	0.884734	0.252993	0.0827523	-0.248896	0.0880249	-0.367401	0.0102031	0.0651963	0.659752	0.0232451	0.875385	-0.0717992	0.627709	-0.0584631	0.69306	0.36094	0.011724	0.0132225	0.928925
ENSGALT00000064776	black	0.464536	0.000880491	0.482956	0.000507467	-0.24036	0.0998482	-0.0219547	0.882252	-0.643646	8.0247e-07	0.440707	0.00171862	-0.428913	0.00235188	0.734873	2.73637e-09	0.648262	6.30042e-07	0.355985	0.0130184	0.276726	0.0569046	0.221926	0.12952	0.273593	0.0598879	-0.11658	0.430057	-0.191632	0.191962	0.246581	0.091118	-0.20282	0.166802	-0.358684	0.0122988	0.13295	0.367679	0.17766	0.227024	0.111839	0.449172
ENSGALT00000030973	black	0.46394	0.000895858	0.494373	0.000354988	-0.160164	0.276843	0.349044	0.0150357	-0.581215	1.47975e-05	0.205183	0.161809	-0.394669	0.00550424	0.610883	4.00368e-06	0.777699	7.90796e-11	0.623981	2.15271e-06	0.21454	0.14311	0.0897223	0.544213	0.0883535	0.550397	-0.182752	0.213768	-0.116315	0.431113	-0.0663618	0.65405	0.0944081	0.523301	-0.0982378	0.506511	-0.155831	0.290217	0.0194559	0.895575	0.130703	0.3759
ENSGALT00000022879	black	0.463475	0.000908024	0.526486	0.000121141	-0.228946	0.117526	0.318206	0.0275154	-0.755327	5.51066e-10	0.348284	0.0152718	-0.316018	0.0286597	0.743104	1.46199e-09	0.9223	1.28614e-20	0.347198	0.0156151	0.478062	0.000589259	0.112603	0.44606	0.220871	0.1314	0.0544538	0.713175	-0.144925	0.325703	0.107106	0.468711	-0.365433	0.0106473	-0.218881	0.135	-0.0581142	0.694803	0.258056	0.0765835	0.332162	0.0210805
ENSGALT00000013776	black	0.462621	0.000930768	0.479465	0.000564669	-0.303458	0.0360183	0.263613	0.0702353	-0.604909	5.26495e-06	0.129649	0.379795	-0.0320691	0.828691	0.424165	0.00266014	0.78272	4.95904e-11	0.216382	0.139626	0.316367	0.0284742	0.120859	0.413202	0.0405154	0.784536	0.256053	0.0789793	0.206539	0.158994	-0.215961	0.140417	-0.371552	0.00931836	-0.211049	0.149889	-0.177103	0.228509	0.058123	0.694759	0.524607	0.000129395
ENSGALT00000030337	black	0.461329	0.00096614	0.53487	8.98527e-05	-0.249525	0.0871993	0.177281	0.228034	-0.817621	1.32522e-12	0.472684	0.000692649	-0.299232	0.0388191	0.697939	3.51317e-08	0.851667	1.68638e-14	0.307752	0.0333446	0.621427	2.43499e-06	0.188755	0.198845	0.328481	0.0226404	0.168775	0.25149	-0.0409405	0.78233	0.0332375	0.822549	-0.495263	0.000345048	-0.323604	0.024855	0.085997	0.56112	0.259199	0.0752415	0.352032	0.0141368
ENSGALT00000020742	black	0.460336	0.000994139	0.43787	0.0018552	-0.30218	0.0368468	0.1623	0.270403	-0.342159	0.0172939	0.0596056	0.687366	-0.254731	0.0805918	0.257838	0.0768406	0.457281	0.00108485	0.288818	0.0464924	0.0692422	0.640041	-0.169152	0.250418	-0.161382	0.273159	-0.0831488	0.574211	0.0724356	0.624655	-0.154789	0.293495	0.0230054	0.87666	-0.0665327	0.653216	-0.072053	0.62649	0.209945	0.152082	0.106315	0.472018
ENSGALT00000008955	black	0.459809	0.00100928	0.439182	0.00179088	-0.367599	0.0101594	0.266736	0.0668549	-0.281109	0.0529327	-0.00759837	0.959121	-0.179442	0.222323	0.340789	0.0177758	0.514859	0.000181024	0.168957	0.250973	-0.0403839	0.785219	-0.221647	0.130016	-0.0466612	0.752816	-0.134111	0.36347	0.0926668	0.531025	-0.216892	0.138673	-0.0550114	0.710365	0.0707513	0.632751	-0.258256	0.0763473	-0.0130859	0.929658	0.272769	0.060693
ENSGALT00000008871	black	0.459274	0.00102488	0.511761	0.000200978	-0.228555	0.11817	0.16527	0.261616	-0.808571	3.63651e-12	0.231346	0.113624	-0.0675849	0.648087	0.442854	0.00162127	0.864505	2.42992e-15	0.267704	0.0658339	0.621162	2.46626e-06	-0.0849123	0.566089	-0.145645	0.32328	0.402917	0.00452052	0.187655	0.201523	0.0225526	0.879069	-0.502203	0.000275804	-0.451029	0.00129394	0.0544291	0.7133	0.252235	0.0837089	0.455753	0.00113294
ENSGALT00000013654	black	0.458986	0.00103334	0.475174	0.000642901	-0.415399	0.00332429	0.243221	0.0957563	-0.425187	0.00259092	0.142412	0.334253	-0.0582373	0.694188	0.362637	0.0113067	0.571946	2.16955e-05	0.0469544	0.751312	0.217537	0.137474	0.158877	0.280773	0.109537	0.458617	0.115458	0.43454	0.181039	0.218167	-0.0129886	0.930179	-0.354259	0.0134971	-0.115799	0.433175	-0.200608	0.171576	0.140803	0.339796	0.432709	0.00212858
ENSGALT00000067542	black	0.458952	0.00103436	0.496716	0.000329372	-0.402436	0.00457334	0.438517	0.00182323	-0.516779	0.000169573	0.0282948	0.848602	-0.078794	0.59449	0.264925	0.0687987	0.697651	3.57845e-08	0.11996	0.41671	0.354658	0.0133849	-0.318027	0.0276076	-0.274161	0.0593373	0.204153	0.16397	0.216123	0.140111	-0.184931	0.208265	-0.347801	0.0154237	-0.0225563	0.879049	-0.132517	0.369254	0.201921	0.16873	0.355134	0.0132526
ENSGALT00000019595	black	0.458801	0.00103882	0.507135	0.000234517	-0.29755	0.039983	0.202004	0.168551	-0.708612	1.74936e-08	0.230712	0.114645	-0.156283	0.288803	0.549274	5.27731e-05	0.871024	8.4118e-16	0.197355	0.178773	0.493099	0.000369662	0.0459415	0.756511	0.0467611	0.752304	0.228647	0.118018	0.12186	0.409314	-0.0152838	0.917881	-0.459825	0.00100881	-0.294432	0.0422155	-0.0729315	0.62228	0.213841	0.144448	0.464909	0.000870967
ENSGALT00000015427	black	0.456994	0.00109374	0.480502	0.0005471	-0.219169	0.134475	0.0694067	0.639245	-0.699143	3.25222e-08	0.20163	0.169357	-0.297067	0.0403222	0.563285	3.07029e-05	0.846002	3.74527e-14	0.572945	2.0831e-05	0.348509	0.0152015	-0.0127155	0.931644	0.0332069	0.82271	0.0519468	0.725852	-0.0169516	0.908955	-0.0304357	0.837296	-0.0874692	0.55441	-0.379091	0.00787993	-0.0610698	0.680093	0.0593243	0.688766	0.303462	0.0360152
ENSGALT00000009713	black	0.454662	0.00116847	0.519952	0.000152092	-0.264794	0.0689413	0.465459	0.000857116	-0.650059	5.72781e-07	0.330203	0.0218989	-0.296425	0.0407771	0.665343	2.48188e-07	0.798496	1.05285e-11	0.254024	0.0814662	0.447644	0.00142152	0.0752549	0.611201	0.228969	0.117488	0.0379106	0.798089	-0.153345	0.298075	0.00282186	0.984813	-0.365676	0.0105916	-0.0201057	0.892107	-0.0690278	0.64108	0.274354	0.0591518	0.285482	0.0491966
ENSGALT00000008548	black	0.454343	0.00117903	0.511288	0.000204196	-0.213683	0.144753	0.0578018	0.696364	-0.701392	2.81294e-08	0.561628	3.27757e-05	-0.64318	8.22117e-07	0.650992	5.45015e-07	0.601407	6.166e-06	0.754799	5.75462e-10	0.535868	8.66666e-05	0.171128	0.244846	0.347117	0.0156408	-0.169245	0.250155	-0.404172	0.00438526	0.142068	0.335433	0.0698728	0.636991	-0.321202	0.0260113	0.262776	0.0711631	0.248452	0.0886114	-0.175183	0.233675
ENSGALT00000061864	black	0.454205	0.00118362	0.493682	0.000362872	-0.204874	0.162455	0.434324	0.00203944	-0.530418	0.000105403	0.144011	0.328796	-0.31222	0.0307391	0.568498	2.49418e-05	0.746059	1.16061e-09	0.363989	0.0109837	0.234601	0.108492	-0.0333666	0.82187	-0.0578468	0.696139	-0.109595	0.45838	-0.126668	0.390942	0.0732025	0.620983	-0.08869	0.548874	-0.0339047	0.819046	-0.167765	0.254382	0.244644	0.0937706	0.165594	0.260669
ENSGALT00000051779	black	0.452306	0.00124851	0.500452	0.000291966	-0.266261	0.0673609	0.184373	0.209665	-0.781236	5.69992e-11	0.230572	0.114873	-0.156278	0.288817	0.545966	5.97618e-05	0.895082	9.5306e-18	0.335368	0.0197964	0.479446	0.000564999	0.00970144	0.947821	-0.0488546	0.741589	0.252122	0.0838523	0.0944001	0.523336	0.0259254	0.861149	-0.394684	0.00550233	-0.399031	0.00496295	0.00988353	0.946843	0.195865	0.182142	0.428854	0.0023555
ENSGALT00000066914	black	0.451584	0.00127402	0.514795	0.000181418	-0.27216	0.0612934	0.251856	0.0841904	-0.778793	7.15083e-11	0.338383	0.0186501	-0.149106	0.31179	0.628258	1.74707e-06	0.881657	1.30925e-16	0.167807	0.254259	0.590345	1.00335e-05	0.109838	0.457378	0.123738	0.402081	0.283038	0.0512575	0.0126122	0.932198	0.108439	0.463161	-0.57189	2.17448e-05	-0.325324	0.024054	0.00921175	0.950451	0.354523	0.0134229	0.450658	0.0013074
ENSGALT00000079193	black	0.449778	0.00133986	0.513626	0.000188739	-0.194989	0.184143	0.100802	0.495425	-0.82324	6.88221e-13	0.522023	0.00014158	-0.436081	0.00194622	0.784038	4.37846e-11	0.786066	3.6091e-11	0.412581	0.00356678	0.557458	3.85737e-05	0.196235	0.181303	0.225565	0.123194	0.0200344	0.892487	-0.261312	0.0728104	0.260498	0.0737394	-0.336974	0.0191788	-0.422392	0.0027841	0.233496	0.110214	0.261387	0.0727256	0.105709	0.474563
ENSGALT00000027789	black	0.449767	0.00134027	0.458104	0.00105971	-0.321179	0.0260226	0.49991	0.000297141	-0.318281	0.0274772	0.0105913	0.943042	-0.249326	0.0874598	0.247968	0.0892549	0.49296	0.000371294	0.312461	0.0306035	0.116192	0.431605	-0.275117	0.0584215	-0.277663	0.0560356	-0.102599	0.487731	-0.00334305	0.982009	-0.0853471	0.564095	0.0611348	0.679771	0.148642	0.313313	-0.120748	0.413636	0.18977	0.196397	0.0256189	0.862775
ENSGALT00000077329	black	0.449535	0.00134895	0.432716	0.00212819	-0.412807	0.00354676	0.209818	0.152335	-0.431528	0.00219591	-0.0384365	0.795348	0.180304	0.220071	0.31505	0.029178	0.710867	1.50375e-08	-0.129589	0.380019	0.186576	0.204176	-0.0890658	0.547175	-0.0524028	0.723541	0.306694	0.0339874	0.455978	0.00112575	-0.232979	0.111028	-0.533474	9.44874e-05	-0.167378	0.255495	-0.342075	0.017323	0.126071	0.393195	0.755746	5.32431e-10
ENSGALT00000070957	black	0.448886	0.00137348	0.532515	9.77966e-05	-0.162001	0.271298	0.344374	0.0165381	-0.784015	4.38809e-11	0.345688	0.0161029	-0.312262	0.0307154	0.573094	2.07047e-05	0.859819	5.03903e-15	0.392128	0.00584274	0.61738	2.95336e-06	0.0849236	0.566037	0.0962471	0.515204	0.134986	0.36032	-0.0456879	0.757814	-0.0227721	0.877901	-0.367512	0.0101785	-0.22675	0.121184	0.00766943	0.958739	0.26391	0.069908	0.251599	0.0845184
ENSGALT00000058394	black	0.448616	0.00138379	0.484446	0.000484686	-0.0402262	0.786038	0.0130054	0.930089	-0.726628	5.01238e-09	0.420312	0.00293606	-0.502319	0.000274754	0.70773	1.85531e-08	0.70963	1.63412e-08	0.70647	2.01704e-08	0.348667	0.0151525	0.249356	0.08742	0.187082	0.20293	-0.141317	0.338019	-0.245169	0.093045	0.244827	0.0935166	0.0403763	0.785258	-0.442473	0.00163818	0.167757	0.254403	0.024741	0.867435	0.00354609	0.980916
ENSGALT00000025145	black	0.447489	0.00142766	0.456308	0.00111528	-0.352665	0.0139523	0.147641	0.316621	-0.442799	0.0016237	0.211263	0.149467	-0.221946	0.129485	0.396294	0.00529689	0.494927	0.000348768	0.288413	0.0468136	0.197243	0.179026	-0.0354501	0.810945	-0.015554	0.916434	-0.034559	0.815614	0.0399871	0.78728	0.151786	0.303072	-0.092385	0.532281	-0.204432	0.163384	-0.0179523	0.903605	0.147728	0.316332	0.14247	0.334054
ENSGALT00000067888	black	0.446665	0.00146048	0.504061	0.000259536	-0.141837	0.336226	0.0362728	0.806641	-0.829171	3.35978e-13	0.47467	0.000652697	-0.456272	0.0011164	0.689164	6.09605e-08	0.74281	1.49573e-09	0.617433	2.94603e-06	0.522456	0.000139466	0.114894	0.436802	0.113307	0.443204	0.024848	0.866866	-0.245297	0.0928699	0.275961	0.0576218	-0.140529	0.340749	-0.510407	0.000210318	0.305009	0.0350329	0.135136	0.359783	0.0168069	0.909729
ENSGALT00000022094	black	0.444981	0.00152968	0.515684	0.000176017	-0.245369	0.0927699	0.105073	0.477241	-0.687217	6.87109e-08	0.401879	0.00463516	-0.437974	0.00185002	0.492915	0.000371821	0.655339	4.31357e-07	0.566317	2.72184e-05	0.538086	7.99524e-05	0.122368	0.40735	0.101553	0.4922	0.0254936	0.86344	-0.118145	0.423849	0.135241	0.359406	-0.0921089	0.533512	-0.336215	0.0194685	0.173554	0.238118	0.258439	0.0761312	0.0359869	0.808136
ENSGALT00000033264	black	0.444505	0.00154975	0.500613	0.000290451	-0.225112	0.123968	0.11655	0.430175	-0.777388	8.13654e-11	0.273717	0.0597671	-0.266615	0.0669833	0.443818	0.00157917	0.793033	1.82801e-11	0.575984	1.83903e-05	0.504495	0.000255857	0.0556361	0.707223	-0.0397306	0.788613	0.20089	0.170961	0.0531233	0.719894	-0.027303	0.853849	-0.185526	0.206779	-0.427876	0.00241634	0.0983072	0.506209	0.105546	0.475247	0.263928	0.0698881
ENSGALT00000006060	black	0.444117	0.00156632	0.499214	0.000303916	-0.239266	0.101448	0.0705538	0.633704	-0.81717	1.3954e-12	0.314275	0.0295987	-0.209729	0.152513	0.591167	9.68263e-06	0.841462	6.93966e-14	0.37534	0.00856952	0.535047	8.92773e-05	0.00411877	0.977835	-0.0191164	0.897387	0.247165	0.0903297	-0.0156261	0.916048	0.154827	0.293374	-0.382727	0.00725767	-0.513372	0.000190368	0.140435	0.341075	0.139808	0.343255	0.349299	0.0149571
ENSGALT00000019146	black	0.444024	0.0015703	0.372943	0.00903714	-0.511315	0.000204012	0.221049	0.131081	0.249322	0.0874647	0.224428	0.125144	-0.278781	0.0550136	-0.0047209	0.974595	-0.403742	0.00443117	0.0504696	0.733357	-0.406515	0.00414213	0.364416	0.0108833	0.298042	0.0396398	-0.453224	0.00121675	0.101405	0.492834	-0.190858	0.193797	0.335012	0.0199357	0.363886	0.0110081	0.0327431	0.825147	-0.236683	0.105303	-0.33088	0.0216129
ENSGALT00000012890	black	0.443789	0.0015804	0.456626	0.00110525	-0.427376	0.00244798	0.488143	0.000432086	-0.375725	0.00849652	-0.117746	0.425426	0.158906	0.280682	0.235603	0.106948	0.725525	5.42624e-09	-0.0967874	0.512837	0.229494	0.116626	-0.288808	0.0465004	-0.201486	0.169668	0.286912	0.0480223	0.350682	0.0145369	-0.191531	0.192199	-0.445928	0.00149043	0.0895293	0.545083	-0.411973	0.00362107	0.334135	0.0202822	0.641645	8.9005e-07
ENSGALT00000061465	black	0.442568	0.00163393	0.489646	0.000412223	-0.13337	0.366151	0.254087	0.0813871	-0.691878	5.1512e-08	0.181975	0.215755	-0.236243	0.105971	0.529617	0.00010845	0.842035	6.42675e-14	0.370718	0.00949067	0.391486	0.00593099	-0.076385	0.605843	-0.0666358	0.652712	0.114042	0.440233	0.050713	0.732119	0.0462109	0.755127	-0.256734	0.0781579	-0.272627	0.0608329	-0.0531985	0.719514	0.0855019	0.563386	0.319374	0.0269205
ENSGALT00000043545	black	0.441009	0.00170459	0.498415	0.000311851	-0.316004	0.0286667	0.44197	0.00166073	-0.572789	2.09634e-05	0.283321	0.0510151	-0.261624	0.0724567	0.679617	1.0869e-07	0.801319	7.8647e-12	0.146018	0.32203	0.377845	0.00810349	0.021414	0.885132	0.28819	0.0469916	-0.0156466	0.915938	-0.111514	0.4505	0.00233882	0.987413	-0.397444	0.0051543	0.0472836	0.749625	-0.191009	0.193438	0.286535	0.0483295	0.355159	0.0132455
ENSGALT00000078863	black	0.440841	0.00171236	0.488713	0.000424451	-0.122784	0.405749	0.315133	0.0291336	-0.690817	5.50299e-08	0.299434	0.0386814	-0.361653	0.0115472	0.704545	2.28994e-08	0.815285	1.72864e-12	0.443862	0.00157727	0.40112	0.00472063	-0.000624483	0.996639	0.0512541	0.729368	-0.0505491	0.732952	-0.219645	0.133609	0.125855	0.394014	-0.176109	0.231172	-0.207429	0.157165	-0.00136427	0.992657	0.293115	0.0431888	0.146262	0.321212
ENSGALT00000054226	black	0.440756	0.00171633	0.497085	0.000325492	-0.225301	0.123645	0.10889	0.461291	-0.787761	3.06571e-11	0.356375	0.0129122	-0.272869	0.0605945	0.607982	4.57638e-06	0.841293	7.09824e-14	0.384541	0.00696355	0.544803	6.24131e-05	0.0731648	0.621163	0.145184	0.324831	0.166276	0.258683	-0.00627365	0.966244	0.0873424	0.554986	-0.370716	0.00949114	-0.394595	0.00551387	0.0707423	0.632795	0.268442	0.0650643	0.329024	0.0224041
ENSGALT00000045740	black	0.438989	0.00180022	0.434004	0.0020568	-0.2231	0.127454	-0.0103666	0.944249	-0.461957	0.000948797	0.316324	0.0284972	-0.451133	0.00129017	0.67483	1.44091e-07	0.593495	8.75061e-06	0.400463	0.00479567	0.124042	0.400918	0.203263	0.165857	0.416332	0.00324723	-0.262686	0.071264	-0.199107	0.174871	0.0530457	0.720287	-0.0227804	0.877857	-0.205186	0.161802	-0.0969751	0.512016	0.112435	0.446741	0.158413	0.282197
ENSGALT00000063417	black	0.43879	0.00180986	0.472473	0.000697006	-0.148187	0.314816	0.0688235	0.64207	-0.66608	2.38086e-07	0.495998	0.000337041	-0.564007	2.98382e-05	0.758034	4.40594e-10	0.602909	5.76324e-06	0.572906	2.08642e-05	0.319452	0.0268812	0.223969	0.12594	0.218315	0.136038	-0.208953	0.154071	-0.38379	0.00708413	0.364968	0.0107547	-0.00663007	0.964327	-0.328389	0.0226806	0.265929	0.0677155	0.142338	0.334506	-0.126835	0.390311
ENSGALT00000006608	black	0.438305	0.00183362	0.470277	0.000743983	-0.157599	0.284709	0.0974548	0.509921	-0.593222	8.85519e-06	0.312596	0.0305277	-0.496809	0.000328391	0.458302	0.00105376	0.587543	1.13182e-05	0.777486	8.0637e-11	0.315207	0.0290934	0.155485	0.291303	0.0785549	0.595613	-0.127636	0.387301	-0.154674	0.293855	-0.0140802	0.924328	0.220359	0.13232	-0.276305	0.0572981	0.139706	0.343613	0.0415527	0.779157	-0.0650933	0.660257
ENSGALT00000090346	black	0.438095	0.00184404	0.44826	0.00139753	-0.172788	0.240229	0.286066	0.0487137	-0.366693	0.010361	0.336204	0.019473	-0.473194	0.000682188	0.656579	4.03239e-07	0.47791	0.000591973	0.311588	0.0310969	0.0498988	0.736263	0.185847	0.20598	0.334731	0.0200463	-0.34868	0.0151485	-0.244326	0.0942104	0.26254	0.0714264	0.00460663	0.97521	0.0650627	0.660407	-0.0873845	0.554795	0.0487997	0.74187	-0.0426378	0.77354
ENSGALT00000075847	black	0.43557	0.00197291	0.520512	0.000149178	-0.249243	0.0875691	0.394618	0.00551091	-0.750322	8.2728e-10	0.237118	0.104645	-0.142075	0.335409	0.422921	0.00274658	0.843457	5.30499e-14	0.227622	0.119721	0.642201	8.64885e-07	-0.0366492	0.804674	-0.0908445	0.539169	0.308877	0.0326718	0.118267	0.423366	-0.0461947	0.755211	-0.496947	0.00032694	-0.228887	0.117624	0.00167643	0.990977	0.20592	0.160274	0.375153	0.00860525
ENSGALT00000072326	black	0.435292	0.00198757	0.426252	0.00252047	-0.2711	0.0623497	0.504332	0.000257238	-0.169146	0.250436	0.074826	0.61324	-0.406631	0.00413034	0.610532	4.06937e-06	0.506226	0.000241682	0.162291	0.27043	-0.12978	0.379311	-0.029479	0.842344	0.167841	0.254162	-0.467092	0.000817158	-0.332055	0.0211246	0.0770459	0.602719	0.0884107	0.550138	0.31729	0.0279897	-0.357822	0.0125249	0.234932	0.10798	0.03689	0.803416
ENSGALT00000087282	black	0.435226	0.00199108	0.457521	0.00107746	-0.141561	0.337178	0.269023	0.0644623	-0.495507	0.000342373	0.106493	0.471274	-0.0420649	0.776504	0.332379	0.0209913	0.615768	3.18707e-06	0.183083	0.212926	0.325953	0.0237666	-0.0124048	0.93331	-0.136511	0.354869	0.176197	0.230936	0.167066	0.256394	0.0973315	0.510459	-0.276346	0.05726	-0.188234	0.200111	-0.0991682	0.502473	0.137711	0.350616	0.343104	0.0169679
ENSGALT00000036654	black	0.435198	0.00199256	0.507614	0.000230824	-0.196965	0.17965	0.200763	0.171238	-0.802718	6.79389e-12	0.288772	0.0465286	-0.167477	0.25521	0.598031	7.16738e-06	0.929699	1.39592e-21	0.242898	0.096212	0.587673	1.12551e-05	0.0646785	0.662292	0.0713603	0.629819	0.265378	0.0683082	0.109832	0.457402	0.0887779	0.548476	-0.52014	0.000151107	-0.367827	0.0101092	-0.0311731	0.833409	0.270838	0.0626132	0.476679	0.00061443
ENSGALT00000073488	black	0.43415	0.00204885	0.498314	0.000312868	-0.22389	0.126077	0.454149	0.00118548	-0.652936	4.91132e-07	0.207893	0.15622	-0.273701	0.0597833	0.654854	4.42837e-07	0.905018	1.07901e-18	0.232598	0.111629	0.42088	0.00289386	-0.0178597	0.9041	0.0939122	0.525495	0.0250639	0.865721	-0.0905117	0.540663	-0.00443891	0.976112	-0.36582	0.0105587	-0.0402912	0.785701	-0.207786	0.156438	0.224792	0.124518	0.341607	0.0174865
ENSGALT00000015385	black	0.433217	0.00210016	0.513292	0.000190882	-0.219932	0.13309	0.303057	0.0362763	-0.803666	6.14847e-12	0.352139	0.0141054	-0.203479	0.165398	0.645706	7.20718e-07	0.900338	3.09718e-18	0.152156	0.301881	0.630305	1.57911e-06	0.108201	0.464149	0.112007	0.448488	0.243065	0.0959754	-0.00226867	0.98779	0.0531464	0.719777	-0.606444	4.90973e-06	-0.279805	0.0540901	0.0119848	0.935563	0.322785	0.0252444	0.408387	0.00395648
ENSGALT00000027800	black	0.43261	0.00213415	0.442763	0.00162527	-0.24254	0.0967181	0.172858	0.240037	-0.62751	1.81246e-06	0.0726024	0.623856	0.0649301	0.661057	0.401816	0.00464222	0.797993	1.10844e-11	0.119926	0.416846	0.365581	0.0106134	-0.0782149	0.597211	-0.146027	0.321998	0.343834	0.0167196	0.321353	0.0259374	-0.068983	0.641297	-0.455077	0.00115484	-0.350663	0.0145428	-0.119515	0.418456	0.147311	0.317716	0.588794	1.07268e-05
ENSGALT00000083460	black	0.431376	0.00220471	0.456679	0.00110358	-0.198456	0.176314	0.405291	0.00426763	-0.481894	0.0005243	0.123746	0.402051	-0.305831	0.0345196	0.680594	1.02544e-07	0.838345	1.04808e-13	0.198558	0.176086	0.189335	0.197444	-0.0592738	0.689018	0.134396	0.362445	-0.174549	0.235396	-0.0902677	0.541759	0.0527082	0.721994	-0.222375	0.128727	0.0693755	0.639396	-0.375585	0.00852289	0.302579	0.0365865	0.325982	0.0237535
ENSGALT00000008588	black	0.429801	0.00229785	0.370897	0.00945339	-0.442657	0.00162996	0.234739	0.108278	0.227234	0.12037	0.283082	0.0512193	-0.47153	0.000716856	0.125073	0.396984	-0.310159	0.0319191	0.0762895	0.606295	-0.318769	0.0272277	0.182678	0.213958	0.386409	0.00667163	-0.618119	2.85174e-06	-0.116354	0.430955	-0.0237126	0.872899	0.337528	0.0189692	0.433111	0.00210604	0.00185614	0.99001	0.292233	0.0438506	-0.433791	0.00206844
ENSGALT00000048764	black	0.427121	0.00246428	0.4719	0.00070901	-0.127245	0.38877	0.0315323	0.831517	-0.794549	1.57116e-11	0.412825	0.00354513	-0.438005	0.00184846	0.708412	1.77289e-08	0.778699	7.21265e-11	0.627496	1.81366e-06	0.446863	0.00145251	0.126834	0.390315	0.102102	0.48985	-0.00199479	0.989264	-0.237804	0.103616	0.196484	0.180737	-0.100186	0.498076	-0.479607	0.000562241	0.221172	0.130862	0.0745632	0.61449	0.0746566	0.614046
ENSGALT00000014587	black	0.425907	0.00254313	0.464336	0.000885623	-0.169603	0.24914	0.111813	0.449277	-0.760491	3.58691e-10	0.267514	0.0660337	-0.230995	0.114188	0.702603	2.60017e-08	0.90059	2.9301e-18	0.356041	0.0130031	0.419467	0.00299984	0.0347964	0.81437	0.071311	0.630056	0.137463	0.35149	-0.106456	0.471427	0.165399	0.261236	-0.336234	0.0194612	-0.411837	0.00363334	0.00904663	0.951339	0.218721	0.135294	0.380971	0.00755266
ENSGALT00000040944	black	0.425618	0.00256223	0.458538	0.00104667	-0.107871	0.46552	0.198379	0.176484	-0.638674	1.03664e-06	0.234094	0.10928	-0.378789	0.00793351	0.70916	1.68644e-08	0.843862	5.02096e-14	0.519767	0.000153064	0.269273	0.0642054	0.101679	0.491661	0.120442	0.41483	-0.132443	0.369524	-0.171526	0.243734	0.165334	0.261428	-0.0540101	0.715413	-0.244358	0.0941666	-0.125081	0.396953	0.245012	0.0932617	0.209783	0.152404
ENSGALT00000029998	black	0.425593	0.00256385	0.471449	0.000718568	-0.31138	0.0312157	0.453017	0.00122386	-0.464562	0.000879817	0.0784152	0.59627	-0.113708	0.441579	0.420919	0.00289096	0.74333	1.43652e-09	0.0774007	0.601045	0.31657	0.0283673	0.00121744	0.993448	0.00348415	0.981249	0.113809	0.441173	0.0951211	0.520154	-0.0519438	0.725868	-0.348376	0.0152433	0.0146098	0.92149	-0.266354	0.0672613	0.32095	0.0261351	0.426147	0.00252735
ENSGALT00000056790	black	0.425342	0.00258057	0.456201	0.00111867	-0.0852813	0.564397	0.115944	0.432593	-0.66099	3.1647e-07	0.372648	0.0090962	-0.430213	0.00227314	0.564545	2.92089e-05	0.622317	2.33294e-06	0.529735	0.000107998	0.348746	0.0151279	0.14186	0.33615	0.0472414	0.749841	-0.10484	0.478224	-0.11781	0.425174	0.182089	0.215464	-0.0586155	0.6923	-0.342708	0.0171037	0.155868	0.290101	0.219565	0.133755	-0.0310055	0.834292
ENSGALT00000009621	black	0.423914	0.00267741	0.45368	0.00120125	-0.137098	0.352785	0.147154	0.318237	-0.572777	2.09736e-05	0.255926	0.079133	-0.301871	0.0370501	0.583398	1.34991e-05	0.697676	3.57268e-08	0.540303	7.37197e-05	0.273677	0.0598063	0.158402	0.282232	0.131713	0.372189	-0.0486918	0.742421	-0.0918215	0.534796	0.22582	0.122758	-0.001004	0.994596	-0.270069	0.0633913	-0.0375341	0.800053	0.0531955	0.719529	0.195475	0.183033
ENSGALT00000082606	black	0.423781	0.00268658	0.486762	0.000451107	-0.26265	0.0713039	0.23261	0.11161	-0.715885	1.06834e-08	0.337002	0.0191681	-0.21966	0.133582	0.718368	8.99691e-09	0.874241	4.87792e-16	0.101338	0.493124	0.534834	8.99692e-05	0.0590001	0.690382	0.181029	0.218192	0.15061	0.306877	-0.101956	0.490478	0.210127	0.151717	-0.556529	3.99879e-05	-0.26783	0.0657023	-0.0383573	0.795761	0.449658	0.00134434	0.408196	0.00397506
ENSGALT00000082894	black	0.423312	0.00271919	0.465732	0.000850319	-0.13287	0.367968	0.0830598	0.574622	-0.605081	5.22407e-06	0.425671	0.00255868	-0.593872	8.60758e-06	0.588238	1.09862e-05	0.572794	2.09595e-05	0.799807	9.19951e-12	0.359182	0.01217	0.16223	0.270613	0.196211	0.181356	-0.24378	0.0949725	-0.292764	0.0434512	0.127705	0.387041	0.234436	0.108748	-0.262254	0.0717477	0.167992	0.253729	0.199391	0.174243	-0.178884	0.223787
ENSGALT00000086622	black	0.42257	0.00277147	0.439671	0.00176741	-0.302452	0.0366692	0.593874	8.60691e-06	-0.307064	0.0337615	-0.0976603	0.509025	-0.0595666	0.68756	0.341415	0.0175544	0.703482	2.45518e-08	0.166087	0.259231	0.0902127	0.542006	-0.0804466	0.586758	-0.0708411	0.632319	-0.000947346	0.994901	0.0712161	0.630513	-0.202057	0.168437	-0.117107	0.427962	0.219503	0.133867	-0.496066	0.000336303	0.190685	0.194208	0.417102	0.00318482
ENSGALT00000023819	black	0.421997	0.00281246	0.425292	0.00258389	-0.327365	0.0231318	0.286986	0.0479615	-0.405408	0.00425543	0.0591393	0.689688	-0.216968	0.138531	0.568038	2.54071e-05	0.744303	1.33175e-09	0.107454	0.467259	0.169826	0.248508	-0.234432	0.108755	0.0638416	0.666404	-0.0922984	0.532667	-0.0844041	0.568424	-0.112832	0.445131	-0.238843	0.102072	0.0318961	0.829602	-0.308306	0.0330119	0.370184	0.0096023	0.368696	0.00991969
ENSGALT00000006741	black	0.419586	0.00299076	0.415411	0.00332322	-0.297602	0.0399465	0.29805	0.0396342	-0.470292	0.000743642	0.0953603	0.519101	-0.011131	0.940145	0.494283	0.000356003	0.695195	4.18255e-08	0.0159812	0.914147	0.170012	0.247982	0.0397053	0.788745	0.0683704	0.644269	0.148511	0.313747	0.0750615	0.61212	-0.0358799	0.808696	-0.419688	0.00298305	-0.0823397	0.577955	-0.243806	0.0949358	0.168104	0.25341	0.506609	0.000238642
ENSGALT00000079588	black	0.418755	0.00305448	0.41501	0.00335685	-0.104254	0.480699	0.237666	0.103822	-0.436401	0.00192965	0.120009	0.416522	-0.227669	0.119643	0.467374	0.000810432	0.598959	6.87807e-06	0.304367	0.0354382	0.0464813	0.753739	0.0784761	0.595983	-0.0681017	0.645574	-0.108442	0.46315	0.0271307	0.854762	0.238115	0.103152	-0.0672285	0.649822	-0.117015	0.428324	-0.16736	0.255546	0.0822957	0.578158	0.173978	0.236957
ENSGALT00000075619	black	0.417819	0.00312771	0.463722	0.000901538	-0.0210311	0.887173	0.0771534	0.602212	-0.754433	5.92955e-10	0.379573	0.0077948	-0.391741	0.00589583	0.682374	9.21777e-08	0.784122	4.3438e-11	0.59293	8.96871e-06	0.436389	0.00193027	0.108005	0.464964	0.149945	0.309042	-0.00895899	0.951809	-0.140971	0.339216	0.176542	0.230009	-0.124462	0.399311	-0.406385	0.00415524	0.117164	0.427734	0.0879944	0.552025	0.159381	0.279229
ENSGALT00000073781	black	0.41757	0.00314743	0.476494	0.000617857	-0.115065	0.436115	-0.0396358	0.789106	-0.84773	2.94617e-14	0.420879	0.00289394	-0.305145	0.0349476	0.634608	1.27383e-06	0.782853	4.89768e-11	0.471708	0.00071306	0.552962	4.58682e-05	0.173326	0.238747	0.0807496	0.585345	0.17183	0.242887	-0.0558151	0.706323	0.221474	0.130323	-0.31377	0.0298756	-0.605222	5.19057e-06	0.247709	0.0896008	0.144479	0.327212	0.226809	0.121085
ENSGALT00000038637	black	0.417141	0.00318173	0.440177	0.00174344	-0.126945	0.389896	0.165626	0.260573	-0.579727	1.57474e-05	0.120061	0.416316	-0.343221	0.0169278	0.421401	0.00285562	0.697579	3.59491e-08	0.555945	4.09003e-05	0.245961	0.091961	-0.133396	0.366058	-0.212383	0.147271	-0.0628	0.671536	0.00215321	0.988411	0.0483174	0.744334	0.0461086	0.755653	-0.266793	0.0667945	-0.0150517	0.919123	0.00136517	0.992653	0.0826166	0.576672
ENSGALT00000003399	black	0.417041	0.00318973	0.407219	0.0040714	-0.417917	0.00312002	0.56395	2.99058e-05	-0.137603	0.350996	-0.0747158	0.613764	0.0296156	0.841623	0.375749	0.00849184	0.571964	2.16801e-05	-0.273694	0.0597896	-0.00448084	0.975887	-0.00169869	0.990857	0.158507	0.281908	-0.0346183	0.815303	0.172762	0.240301	-0.1741	0.236624	-0.375091	0.00861709	0.33884	0.0184812	-0.60831	4.5081e-06	0.228797	0.117771	0.538432	7.89483e-05
ENSGALT00000083433	black	0.415936	0.00327972	0.422023	0.00281058	-0.230992	0.114193	0.483931	0.00049245	-0.262722	0.0712239	0.0766132	0.604764	-0.212454	0.147132	0.495407	0.000343467	0.523152	0.000136133	0.092513	0.53171	-0.0130278	0.929969	0.186001	0.205599	0.0806557	0.585782	-0.220908	0.131334	-0.0657821	0.656883	-0.06384	0.666412	-0.0904299	0.54103	0.182937	0.213296	-0.33956	0.018218	0.303903	0.0357333	0.198904	0.175318
ENSGALT00000016256	black	0.415748	0.00329525	0.482197	0.000519437	-0.163054	0.268154	0.186446	0.204495	-0.769261	1.6869e-10	0.398098	0.00507469	-0.42087	0.0028946	0.680848	1.00999e-07	0.840971	7.40979e-14	0.582595	1.39637e-05	0.548975	5.33711e-05	0.053935	0.715792	0.198594	0.176006	0.0142286	0.923532	-0.220386	0.132271	0.0919011	0.53444	-0.164651	0.263429	-0.282818	0.0514459	0.0799315	0.589163	0.362988	0.0112221	0.147382	0.31748
ENSGALT00000071713	black	0.415282	0.00333403	0.387387	0.00652293	-0.347251	0.0155982	0.269854	0.0636111	-0.284873	0.0497038	-0.215379	0.141516	-0.0564781	0.702994	0.287007	0.047945	0.631711	1.47265e-06	0.341033	0.0176891	-0.119582	0.418191	-0.16861	0.251962	-0.267684	0.0658549	-0.057809	0.696328	0.155298	0.291889	-0.244647	0.0937655	0.137327	0.351973	-0.0598688	0.686056	-0.422644	0.00276619	-0.0261234	0.8601	0.382782	0.00724869
ENSGALT00000077510	black	0.414716	0.00338163	0.494801	0.000350174	-0.136885	0.353539	0.0959337	0.51658	-0.894688	1.03425e-17	0.47214	0.000703971	-0.287455	0.047582	0.700899	2.90416e-08	0.882062	1.21552e-16	0.332449	0.0209625	0.682427	9.18845e-08	0.120378	0.41508	0.187844	0.201061	0.220507	0.132054	-0.0479067	0.746435	0.186856	0.203484	-0.529016	0.000110786	-0.477113	0.000606428	0.186784	0.203662	0.285455	0.0492187	0.320045	0.0265838
ENSGALT00000013014	black	0.413883	0.00345281	0.483845	0.000493766	-0.115341	0.435007	0.035902	0.808581	-0.853046	1.38188e-14	0.45355	0.00120564	-0.477017	0.000608185	0.701409	2.80981e-08	0.832349	2.2619e-13	0.652054	5.14923e-07	0.570742	2.27823e-05	0.0867089	0.557871	0.128423	0.384356	0.0094091	0.949391	-0.224052	0.125795	0.226669	0.12132	-0.1509	0.305936	-0.490031	0.000407258	0.215091	0.142061	0.239306	0.101389	0.0742973	0.615757
ENSGALT00000013962	black	0.41346	0.00348947	0.425739	0.00255421	-0.23985	0.100592	0.338562	0.0185837	-0.476271	0.000622036	0.170387	0.246925	-0.301471	0.0373134	0.759336	3.95205e-10	0.799435	9.55936e-12	0.148213	0.314729	0.198337	0.176579	-0.0372542	0.801514	0.178692	0.224294	-0.160443	0.275996	-0.268885	0.0646051	0.0624742	0.673144	-0.245422	0.0926982	-0.0011942	0.993573	-0.270326	0.0631304	0.346974	0.0156864	0.292413	0.0437153
ENSGALT00000022656	black	0.4133	0.00350343	0.458463	0.00104891	-0.194457	0.185368	0.283758	0.0506426	-0.603136	5.70458e-06	0.345192	0.0162659	-0.2629	0.0710255	0.710756	1.51505e-08	0.733683	2.99036e-09	0.206786	0.158485	0.383914	0.00706408	0.171942	0.242574	0.240851	0.0991363	-0.00526177	0.971686	-0.179694	0.221664	0.238536	0.102526	-0.337378	0.0190258	-0.172543	0.240906	-0.0418258	0.777742	0.327434	0.0231013	0.243605	0.0952166
ENSGALT00000079897	black	0.41077	0.00373064	0.468021	0.00079518	-0.182277	0.214983	0.211915	0.148186	-0.762984	2.904e-10	0.237851	0.103546	-0.256623	0.0782907	0.592291	9.22195e-06	0.901165	2.58038e-18	0.466743	0.000825558	0.484048	0.000490677	-0.0157771	0.915239	-0.0188695	0.898705	0.16214	0.270883	-0.0828478	0.575602	0.128998	0.382215	-0.259301	0.0751227	-0.349803	0.0148028	-0.00727159	0.960878	0.218215	0.136223	0.319871	0.0266707
ENSGALT00000008793	black	0.410242	0.00377967	0.410881	0.00372047	-0.317962	0.0276413	0.549419	5.24847e-05	-0.191273	0.192811	-0.102126	0.489747	-0.0509621	0.730852	0.242378	0.0969479	0.538263	7.94376e-05	-0.0668545	0.651645	0.0117949	0.936582	-0.123186	0.4042	-0.0785215	0.59577	-0.0524153	0.723477	0.29358	0.0428428	-0.221557	0.130175	-0.220934	0.131287	0.327479	0.023081	-0.480145	0.000553098	0.093153	0.528863	0.364023	0.0109757
ENSGALT00000065901	black	0.409355	0.00386336	0.402887	0.00452383	-0.194536	0.185185	-0.0318691	0.829744	-0.463542	0.000906266	0.340991	0.0177042	-0.436881	0.00190503	0.573933	2.00069e-05	0.426216	0.00252283	0.507705	0.000230129	0.125472	0.395464	0.214235	0.143692	0.151056	0.30543	-0.233776	0.109776	-0.281838	0.0522948	0.229293	0.116955	0.115036	0.436232	-0.320419	0.0263977	0.156165	0.28917	0.000871895	0.995307	-0.104486	0.479717
ENSGALT00000005176	black	0.408893	0.00390753	0.462425	0.000936065	-0.226384	0.121801	0.548251	5.48488e-05	-0.528133	0.000114304	0.149528	0.310406	-0.19433	0.18566	0.555059	4.23221e-05	0.788737	2.78898e-11	0.141041	0.338973	0.307374	0.0335731	0.037348	0.801024	0.0867685	0.557599	0.0100465	0.945968	-0.0125726	0.93241	-0.034063	0.818215	-0.341884	0.0173895	0.115228	0.435459	-0.277088	0.0565678	0.226205	0.122105	0.335587	0.0197111
ENSGALT00000071842	black	0.40843	0.00395224	0.421476	0.00285013	-0.361263	0.0116436	0.408981	0.00389903	-0.364978	0.0107522	0.0324499	0.826688	-0.0817197	0.580831	0.281537	0.0525568	0.563963	2.98902e-05	0.173582	0.238044	0.212774	0.146509	-0.120815	0.413373	-0.0521291	0.724928	0.0903913	0.541204	0.0357305	0.809478	-0.281073	0.0529644	-0.170903	0.245475	0.0752399	0.611272	-0.2045	0.16324	0.241758	0.0978315	0.296988	0.0403782
ENSGALT00000059288	black	0.40736	0.0040574	0.452758	0.0012328	-0.134209	0.363118	-0.0569752	0.700502	-0.752371	7.01309e-10	0.478243	0.000586026	-0.47312	0.000683685	0.722599	6.68473e-09	0.69525	4.16807e-08	0.520535	0.000149061	0.494573	0.000352731	0.09444	0.52316	0.182944	0.213279	-0.0403617	0.785335	-0.332457	0.0209596	0.270138	0.0633216	-0.157957	0.283604	-0.481508	0.000530535	0.286598	0.0482777	0.293649	0.0427921	0.018094	0.902848
ENSGALT00000063986	black	0.406837	0.00410963	0.408914	0.00390553	-0.231896	0.112744	0.13185	0.371691	-0.396622	0.00525577	0.135822	0.357327	-0.263745	0.0700894	0.352919	0.013879	0.467427	0.000809169	0.417883	0.00312265	0.124537	0.399023	-0.0691263	0.640603	-0.0457398	0.757547	-0.0849136	0.566083	0.109651	0.458148	0.0380626	0.797297	0.0730618	0.621656	-0.147077	0.318494	-0.0269574	0.85568	0.0553046	0.70889	0.0855794	0.563031
ENSGALT00000008265	black	0.406761	0.00411732	0.425388	0.0025775	-0.412039	0.00361512	0.553132	4.55703e-05	-0.351719	0.0142288	-0.156734	0.287395	0.327873	0.0229069	0.00856018	0.953952	0.5601	3.48006e-05	-0.220432	0.132187	0.263665	0.0701771	-0.27626	0.0573404	-0.3772	0.00822138	0.497492	0.000321265	0.50583	0.000244856	-0.346205	0.0159345	-0.550941	4.95415e-05	0.0557705	0.706547	-0.247741	0.0895573	0.0823617	0.577852	0.646858	6.78434e-07
ENSGALT00000051910	black	0.406284	0.00416556	0.401644	0.0046615	-0.202668	0.167127	0.0901672	0.542211	-0.366924	0.0103092	0.371875	0.0092523	-0.455825	0.00113065	0.498044	0.000315602	0.326153	0.0236759	0.415791	0.00329174	0.116021	0.432286	0.165133	0.262017	0.243172	0.0958254	-0.28019	0.0537464	-0.152118	0.302003	0.00993025	0.946592	0.130723	0.375827	-0.101442	0.492677	0.148904	0.312452	0.14643	0.32065	-0.149125	0.311726
ENSGALT00000003389	black	0.405644	0.00423111	0.427344	0.00245003	-0.122726	0.405968	0.155701	0.290622	-0.53106	0.000103019	0.311758	0.0310005	-0.589789	1.02773e-05	0.552906	4.59658e-05	0.557057	3.91786e-05	0.816962	1.42884e-12	0.200889	0.170964	-0.05412	0.714859	0.105571	0.475144	-0.321177	0.0260235	-0.29451	0.0421585	0.0699496	0.63662	0.329817	0.0220634	-0.148957	0.312279	0.0856113	0.562885	0.0802174	0.587827	-0.204973	0.162248
ENSGALT00000017068	black	0.404561	0.00434401	0.410047	0.00379791	-0.28024	0.0537016	0.228834	0.117711	-0.386915	0.0065944	0.153309	0.298189	-0.180589	0.219331	0.551626	4.82677e-05	0.665973	2.39538e-07	0.122532	0.40672	0.184439	0.209498	0.150722	0.306515	0.353195	0.0137996	-0.0422463	0.775565	-0.0334841	0.821253	-0.0345831	0.815487	-0.248305	0.0888063	-0.0344084	0.816403	-0.33874	0.0185181	0.210311	0.151351	0.415687	0.00330029
ENSGALT00000015203	black	0.404033	0.00440004	0.385831	0.00676081	-0.475975	0.000627612	0.175083	0.233945	-0.362546	0.0113288	-0.143697	0.329865	0.218266	0.136128	0.198068	0.177177	0.632516	1.41465e-06	-0.118998	0.420485	0.152163	0.301859	-0.152554	0.300604	-0.196483	0.180739	0.346681	0.0157806	0.40507	0.00429058	-0.265228	0.0684705	-0.421993	0.00281274	-0.209328	0.153318	-0.314869	0.0292761	0.00636754	0.965739	0.697816	3.54095e-08
ENSGALT00000007721	black	0.404029	0.00440049	0.43652	0.00192349	-0.216869	0.138716	0.0611814	0.67954	-0.648057	6.36902e-07	0.177842	0.226541	-0.201301	0.170069	0.535407	8.81245e-05	0.80688	4.36569e-12	0.368564	0.00994822	0.396553	0.00526443	-0.00744638	0.959938	0.0229762	0.876815	0.114165	0.439736	-0.0193567	0.896104	0.00368658	0.98016	-0.229181	0.117139	-0.399557	0.00490095	-0.0865478	0.558605	0.133454	0.365849	0.36981	0.00968122
ENSGALT00000060404	black	0.402728	0.00454127	0.408198	0.00397482	-0.389526	0.00620802	0.4319	0.00217453	-0.217171	0.138153	0.137859	0.350092	-0.328038	0.0228344	0.44362	0.00158771	0.423092	0.00273462	0.0402494	0.785918	0.0575849	0.697449	-0.175788	0.232038	0.116973	0.428492	-0.246724	0.0909249	-0.172865	0.240017	-0.0490838	0.740419	-0.104465	0.479807	0.289	0.0463485	-0.149945	0.309045	0.454802	0.00116385	0.0501977	0.734741
ENSGALT00000040509	black	0.401624	0.00466376	0.408975	0.0038996	-0.192229	0.190553	0.341897	0.0173853	-0.416135	0.0032634	-0.0336138	0.820573	-0.066935	0.651253	0.229418	0.116751	0.568654	2.47853e-05	0.158276	0.282618	0.130189	0.377796	-0.177701	0.226917	-0.345585	0.0161367	0.102784	0.48694	0.207927	0.15615	-0.0419767	0.776961	-0.182621	0.214103	-0.0667899	0.65196	-0.13521	0.359517	0.131251	0.373886	0.24585	0.0921113
ENSGALT00000021740	black	0.40061	0.00477883	0.472876	0.000688693	-0.104449	0.479876	0.313469	0.030042	-0.731016	3.64203e-09	0.31777	0.0277404	-0.305895	0.03448	0.73837	2.10262e-09	0.914784	9.90576e-20	0.301687	0.0371709	0.506878	0.000236523	0.126849	0.390258	0.201873	0.168834	0.0373062	0.801242	-0.14964	0.310039	0.0586764	0.691996	-0.389932	0.00614968	-0.197467	0.178521	-0.102172	0.489553	0.305406	0.0347843	0.3244	0.0244817
ENSGALT00000056328	black	0.400032	0.00484548	0.468287	0.000788986	-0.0831742	0.574093	0.0209593	0.887555	-0.833958	1.84569e-13	0.504378	0.000256846	-0.51049	0.000209732	0.683701	8.50916e-08	0.732505	3.26324e-09	0.644781	7.56421e-07	0.563077	3.09569e-05	0.103077	0.485693	0.134376	0.362514	-0.00188529	0.989853	-0.248729	0.0882455	0.294357	0.0422709	-0.131291	0.373737	-0.502161	0.000276178	0.333327	0.0206058	0.127905	0.386291	-0.0299267	0.839981
ENSGALT00000083561	black	0.400016	0.00484735	0.41751	0.00315222	-0.201031	0.170655	0.166572	0.257822	-0.555542	4.15424e-05	0.0792042	0.592567	-0.106968	0.469288	0.217554	0.137442	0.595079	8.16434e-06	0.241992	0.0974976	0.354345	0.0134728	-0.123621	0.40253	-0.365652	0.0105972	0.213035	0.146004	0.250174	0.0863529	-0.0232994	0.875096	-0.233198	0.110683	-0.283277	0.0510528	0.0657645	0.65697	0.110918	0.452938	0.210211	0.151552
ENSGALT00000033057	black	0.400005	0.0048487	0.461261	0.000968026	-0.0200073	0.892632	0.104523	0.479562	-0.775506	9.65922e-11	0.509031	0.000220208	-0.574883	1.92425e-05	0.708659	1.7438e-08	0.719318	8.42017e-09	0.716345	1.035e-08	0.512093	0.000198749	0.24375	0.0950134	0.28787	0.047248	-0.127533	0.387686	-0.300707	0.0378218	0.101667	0.491713	-0.0292174	0.843726	-0.345758	0.0160801	0.212778	0.146502	0.168972	0.25093	-0.0716068	0.628634
ENSGALT00000010517	black	0.398716	0.00500047	0.485936	0.000462828	-0.163334	0.26732	0.1296	0.379977	-0.789175	2.6725e-11	0.534978	8.95e-05	-0.518222	0.000161408	0.797638	1.14944e-11	0.816768	1.46085e-12	0.449888	0.00133576	0.625117	2.03718e-06	0.18204	0.21559	0.362331	0.0113811	-0.0609936	0.680471	-0.287284	0.04772	0.223227	0.12723	-0.294404	0.0422361	-0.325532	0.0239589	0.142194	0.335	0.341391	0.0175627	0.0916223	0.535686
ENSGALT00000021334	black	0.397362	0.00516431	0.493037	0.000370384	-0.17248	0.241081	0.393767	0.00562235	-0.788829	2.7642e-11	0.389235	0.00625	-0.305667	0.0346217	0.638536	1.04397e-06	0.852989	1.39337e-14	0.303946	0.0357056	0.622362	2.32794e-06	0.0470826	0.750655	0.142409	0.334263	0.146619	0.32002	-0.112732	0.445536	0.0535408	0.717783	-0.460843	0.000979756	-0.152731	0.300038	0.0715059	0.629119	0.303164	0.0362073	0.243926	0.0947688
ENSGALT00000081849	black	0.397176	0.00518722	0.415064	0.00335234	-0.258767	0.0757468	0.324272	0.0245414	-0.403455	0.0044621	0.170084	0.247781	-0.0894646	0.545375	0.391802	0.00588738	0.578302	1.67091e-05	0.026977	0.855576	0.323086	0.0251008	-0.0737353	0.618437	0.0801047	0.588353	0.118641	0.421893	0.141055	0.338926	0.0289662	0.845052	-0.363644	0.0110654	-0.0056227	0.969745	-0.15114	0.305161	0.160229	0.276646	0.346748	0.015759
ENSGALT00000058646	black	0.396803	0.00523332	0.426169	0.00252593	0.0241709	0.870463	0.0420774	0.776439	-0.615682	3.19997e-06	0.315648	0.0288568	-0.340462	0.0178926	0.536546	8.45595e-05	0.597845	7.22666e-06	0.523779	0.000133191	0.289563	0.0459055	0.268829	0.0646635	0.0699807	0.63647	-0.0596765	0.687013	-0.0768522	0.603634	0.189889	0.196112	-0.033602	0.820635	-0.386709	0.00662569	0.10927	0.459721	-0.0408536	0.782781	0.0646823	0.662273
ENSGALT00000042911	black	0.396377	0.0052865	0.458045	0.0010615	-0.201153	0.17039	0.0869045	0.55698	-0.768987	1.72797e-10	0.277038	0.0566138	-0.14228	0.334705	0.52706	0.000118718	0.812888	2.26221e-12	0.208153	0.15569	0.581874	1.4394e-05	-0.0578763	0.695992	-0.0475673	0.748172	0.308954	0.0326265	0.0222422	0.880721	0.168178	0.253198	-0.507276	0.00023343	-0.481942	0.000523523	0.122207	0.407972	0.163749	0.266091	0.395296	0.00542338
ENSGALT00000076632	black	0.394811	0.00548587	0.469191	0.000768248	-0.108109	0.464532	0.0720065	0.626714	-0.833075	2.06417e-13	0.479373	0.000566261	-0.470441	0.000740389	0.813023	2.2282e-12	0.868056	1.37294e-15	0.501092	0.000285958	0.587611	1.12851e-05	0.124128	0.400589	0.25211	0.0838676	0.00224295	0.987928	-0.318956	0.0271323	0.24893	0.0879805	-0.281507	0.0525833	-0.427587	0.00243459	0.167881	0.254047	0.267491	0.0660578	0.136976	0.353216
ENSGALT00000064654	black	0.394405	0.00553862	0.449531	0.0013491	-0.118501	0.422443	0.0572183	0.699284	-0.784436	4.21631e-11	0.392582	0.00578094	-0.361825	0.0115047	0.704298	2.32747e-08	0.808024	3.85904e-12	0.490142	0.000405845	0.441424	0.00168552	0.126717	0.390757	0.158349	0.282393	0.0426756	0.773345	-0.16858	0.252048	0.16514	0.261996	-0.234519	0.10862	-0.418218	0.00309633	0.162742	0.269083	0.13689	0.353523	0.189487	0.197078
ENSGALT00000007403	black	0.394349	0.00554584	0.458273	0.00105461	-0.205732	0.160666	0.230685	0.114689	-0.741433	1.66356e-09	0.249494	0.0872395	-0.189561	0.1969	0.633309	1.35967e-06	0.924438	6.93068e-21	0.23673	0.105233	0.542516	6.7945e-05	-0.0624378	0.673324	0.0824839	0.577286	0.216994	0.138482	-0.087957	0.552195	0.121328	0.411381	-0.468295	0.000788795	-0.300678	0.0378415	-0.0605593	0.682626	0.302825	0.0364265	0.43244	0.00214377
ENSGALT00000023883	black	0.392793	0.00575249	0.457466	0.00107917	-0.255061	0.0801877	0.45756	0.00107628	-0.540565	7.30131e-05	0.16605	0.25934	-0.175399	0.23309	0.404852	0.0043134	0.70726	1.91413e-08	0.357104	0.0127159	0.354994	0.0132913	0.0216766	0.883733	0.0752125	0.611403	0.0766399	0.604638	0.093435	0.527611	-0.156402	0.288431	-0.193015	0.188712	0.015017	0.919309	-0.173169	0.239177	0.167762	0.254391	0.311371	0.0312206
ENSGALT00000004265	black	0.392549	0.00578538	0.491011	0.000394896	-0.130267	0.377508	0.231402	0.113534	-0.846162	3.66366e-14	0.41048	0.00375754	-0.22001	0.132948	0.571158	2.24013e-05	0.846721	3.39066e-14	0.269896	0.0635682	0.726457	5.07452e-09	0.157661	0.284518	0.0976648	0.509006	0.287184	0.0478014	0.0427857	0.772775	0.18389	0.210881	-0.549305	5.27115e-05	-0.365242	0.0106912	0.134832	0.360874	0.311615	0.0310815	0.321821	0.0257089
ENSGALT00000072065	black	0.391863	0.00587909	0.455002	0.00115729	-0.24407	0.0945679	0.46991	0.000752094	-0.601342	6.18386e-06	0.166057	0.25932	-0.0116645	0.937282	0.36399	0.0109834	0.712073	1.38609e-08	0.0314793	0.831796	0.489434	0.000414972	-0.104468	0.479794	-0.0682853	0.644682	0.332254	0.0210424	0.187402	0.202144	-0.106593	0.470854	-0.555939	4.09094e-05	-0.0360579	0.807765	-0.0459665	0.756382	0.120618	0.414144	0.425653	0.00255993
ENSGALT00000059373	black	0.390569	0.00605928	0.453862	0.00119513	-0.157681	0.284456	0.0875735	0.553936	-0.824476	5.93996e-13	0.403643	0.0044418	-0.288456	0.0467793	0.744172	1.3454e-09	0.892983	1.46846e-17	0.30054	0.0379335	0.587738	1.12239e-05	0.0546839	0.712015	0.173942	0.237055	0.160933	0.274513	-0.185563	0.206686	0.206297	0.159494	-0.474366	0.000658681	-0.433581	0.00208003	0.104202	0.48092	0.413913	0.00345025	0.322122	0.0255631
ENSGALT00000027550	black	0.38955	0.00620447	0.338445	0.0186272	-0.315346	0.0290188	0.426845	0.00248202	-0.121866	0.409294	-0.217443	0.137648	0.0963034	0.514958	0.312503	0.0305801	0.558415	3.71667e-05	-0.199278	0.174492	-0.138577	0.347565	-0.130793	0.375568	-0.0635089	0.668041	-0.0116926	0.937131	0.249057	0.0878127	-0.312262	0.0307158	-0.261381	0.0727324	0.208954	0.15407	-0.588369	1.09245e-05	0.0776292	0.599968	0.573053	2.07394e-05
ENSGALT00000070157	black	0.388699	0.00632813	0.435612	0.00197069	-0.0705591	0.633678	0.0455366	0.758592	-0.686703	7.0906e-08	0.427461	0.0024426	-0.400588	0.00478137	0.535598	8.75176e-05	0.515905	0.000174701	0.54231	6.84645e-05	0.354844	0.0133332	0.18876	0.198833	0.0137325	0.926191	-0.0225975	0.87883	-0.198153	0.176989	0.331049	0.0215421	-0.0639827	0.66571	-0.462799	0.000926	0.355068	0.0132709	-0.00252216	0.986426	-0.0909851	0.538538
ENSGALT00000064679	black	0.388361	0.00637792	0.432104	0.00216285	-0.0810938	0.583741	0.0655977	0.657786	-0.719111	8.54312e-09	0.250867	0.0854568	-0.419293	0.00301314	0.57708	1.75772e-05	0.791404	2.14802e-11	0.65309	4.87078e-07	0.397227	0.00518092	0.0103208	0.944495	-0.0138685	0.925462	-0.025296	0.864489	-0.195953	0.181941	0.149441	0.31069	-0.00256038	0.98622	-0.41359	0.0034782	0.0593796	0.688491	0.0568808	0.700975	0.0907183	0.539735
ENSGALT00000080875	black	0.388013	0.0064294	0.468981	0.000773022	-0.0472985	0.749549	0.0914348	0.536524	-0.847131	3.2028e-14	0.470446	0.000740269	-0.387688	0.00647777	0.685424	7.66582e-08	0.817099	1.40675e-12	0.481341	0.000533255	0.655733	4.22237e-07	0.13971	0.343598	0.184578	0.209148	0.102653	0.4875	-0.151622	0.303601	0.223874	0.126104	-0.32717	0.0232189	-0.455033	0.00115626	0.205112	0.161958	0.222697	0.12816	0.158259	0.282673
ENSGALT00000071872	black	0.387835	0.00645592	0.460826	0.000980217	-0.184207	0.210083	0.18109	0.218035	-0.822571	7.44944e-13	0.276869	0.056771	-0.0931861	0.528716	0.563037	3.10057e-05	0.916619	6.12581e-20	0.181447	0.217113	0.648623	6.18124e-07	-0.00266773	0.985643	0.00275543	0.985171	0.374163	0.00879642	0.0814948	0.581876	0.0761412	0.606997	-0.603919	5.50645e-06	-0.419957	0.0029627	0.0277976	0.851232	0.272975	0.0604911	0.492496	0.000376792
ENSGALT00000046597	black	0.386538	0.00665186	0.434565	0.00202637	-0.121247	0.411694	0.111606	0.450123	-0.7433	1.43992e-09	0.188779	0.198789	-0.0733733	0.620166	0.512499	0.000196055	0.879259	2.02224e-16	0.259337	0.0750811	0.510766	0.000207805	0.0254604	0.863616	-0.0307776	0.835493	0.296858	0.0404696	0.1232	0.404147	0.129299	0.381093	-0.450677	0.0013067	-0.454992	0.00115761	-0.070596	0.6335	0.129042	0.38205	0.496965	0.000326752
ENSGALT00000027476	black	0.385981	0.00673756	0.405467	0.00424933	-0.319195	0.0270111	0.202227	0.168072	-0.519886	0.000152435	0.0202937	0.891104	0.104905	0.477949	0.30301	0.0363069	0.738938	2.01371e-09	0.0365764	0.805054	0.395342	0.00541756	-0.231054	0.114094	-0.0696103	0.63826	0.386822	0.00660854	0.232588	0.111645	-0.152046	0.302235	-0.481957	0.000523277	-0.200708	0.171356	-0.195144	0.183789	0.403215	0.00448806	0.640614	9.38612e-07
ENSGALT00000073117	black	0.38576	0.00677182	0.440184	0.00174309	-0.307142	0.0337142	0.224549	0.124935	-0.604691	5.31734e-06	0.321076	0.0260731	-0.140964	0.339242	0.629499	1.64335e-06	0.775329	9.81489e-11	0.025123	0.865407	0.507433	0.000232218	0.134211	0.36311	0.343703	0.016764	0.173581	0.238047	-0.0302772	0.838132	0.0115863	0.937702	-0.565215	2.84405e-05	-0.179042	0.223372	-0.120158	0.415937	0.38193	0.00739026	0.477603	0.000597499
ENSGALT00000022445	black	0.385753	0.00677296	0.390347	0.0060906	-0.195611	0.182722	0.0965125	0.514041	-0.43211	0.00216249	0.185531	0.206765	-0.266113	0.067518	0.297521	0.0400034	0.419918	0.00296562	0.569756	2.37087e-05	0.159343	0.279347	0.195842	0.182195	-0.00236948	0.987248	-0.052224	0.724447	-0.00511417	0.97248	0.0563281	0.703747	0.160791	0.274943	-0.298723	0.0391687	0.0364719	0.8056	-0.156213	0.289022	0.0151631	0.918527
ENSGALT00000018458	black	0.385263	0.0068494	0.417335	0.00316619	-0.0631594	0.669763	0.350846	0.014488	-0.487711	0.00043796	0.242226	0.0971642	-0.355578	0.0131299	0.56076	3.39129e-05	0.563941	2.99164e-05	0.366866	0.0103223	0.224467	0.125078	0.0111399	0.940097	-0.0448464	0.762144	-0.158635	0.281514	-0.290862	0.0448964	0.232882	0.11118	-0.0396516	0.789024	-0.0647174	0.6621	0.0268645	0.856172	0.174841	0.234603	-0.0531126	0.719948
ENSGALT00000012394	black	0.384934	0.00690119	0.441148	0.0016982	-0.233307	0.11051	0.284253	0.0502244	-0.658831	3.56495e-07	0.170125	0.247663	-0.113616	0.441954	0.537017	8.31257e-05	0.84163	6.78477e-14	0.134978	0.36035	0.425927	0.00254182	0.0706774	0.633107	-0.0120471	0.935229	0.206479	0.159118	0.0743989	0.615273	-0.00387018	0.979172	-0.464104	0.000891597	-0.250384	0.086081	-0.121728	0.409829	0.208944	0.154089	0.445734	0.00149839
ENSGALT00000035442	black	0.384908	0.00690543	0.421822	0.00282509	-0.188501	0.199463	0.246342	0.0914422	-0.634661	1.27046e-06	0.252929	0.0828335	-0.301193	0.0374978	0.656147	4.12831e-07	0.815417	1.70301e-12	0.383818	0.0070795	0.316914	0.0281863	0.0620224	0.675377	0.195353	0.183311	0.000797923	0.995705	-0.157712	0.284359	0.0302272	0.838395	-0.223516	0.126726	-0.152809	0.299787	-0.102704	0.48728	0.117411	0.426752	0.285197	0.0494333
ENSGALT00000004664	black	0.384414	0.00698381	0.372772	0.00907129	-0.21004	0.151891	0.259547	0.0748371	-0.372715	0.00908274	0.0264764	0.858228	-0.196105	0.181596	0.317417	0.0279234	0.50545	0.00024795	0.197137	0.179265	0.0770737	0.602588	-0.333626	0.0204859	-0.277698	0.0560036	-0.0730137	0.621886	-0.00139801	0.992476	-0.0372367	0.801605	-0.0980195	0.50746	-0.0630328	0.670387	-0.0850445	0.565483	0.0496599	0.73748	0.107446	0.467292
ENSGALT00000087806	black	0.383876	0.00707014	0.413851	0.00345556	-0.0486011	0.742884	0.236373	0.105774	-0.543218	6.62001e-05	0.384469	0.00697501	-0.489147	0.000418727	0.633063	1.37649e-06	0.494126	0.000357793	0.465865	0.000847027	0.212637	0.146777	0.0680208	0.645967	0.0757628	0.608791	-0.24318	0.0958142	-0.315055	0.0291754	0.26931	0.0641674	0.0129411	0.930434	-0.1455	0.323768	0.215667	0.14097	0.017506	0.905991	-0.185643	0.206487
ENSGALT00000010979	black	0.383374	0.00715157	0.429563	0.0023122	-0.0962478	0.515201	0.076664	0.604524	-0.692394	4.98782e-08	0.342713	0.017102	-0.525014	0.000127564	0.699735	3.1309e-08	0.792684	1.89246e-11	0.730437	3.80017e-09	0.401769	0.00464755	0.014501	0.922073	0.182683	0.213945	-0.150072	0.308629	-0.335337	0.0198085	0.117929	0.424702	0.0809602	0.584363	-0.304265	0.0355029	0.0519048	0.726065	0.223754	0.126313	0.0252254	0.864863
ENSGALT00000069292	black	0.380884	0.00756756	0.390882	0.00601521	-0.237603	0.103917	0.248695	0.0882904	-0.44879	0.00137712	0.229195	0.117116	-0.363684	0.0110557	0.687297	6.83776e-08	0.656037	4.15317e-07	0.160029	0.277254	0.176519	0.230071	-0.0165143	0.911294	0.229243	0.117037	-0.215052	0.142134	-0.272713	0.0607474	-0.0208847	0.887953	-0.20501	0.162171	-0.0366311	0.804768	-0.155293	0.291906	0.0434361	0.769415	0.16608	0.259251
ENSGALT00000006056	black	0.380026	0.00771556	0.441037	0.00170333	-0.224772	0.124552	0.251764	0.0843071	-0.72373	6.16873e-09	0.118058	0.42419	0.0734422	0.619837	0.395074	0.00545189	0.894507	1.07382e-17	0.0727901	0.622956	0.580879	1.50073e-05	-0.069638	0.638126	-0.119389	0.418949	0.479903	0.000557191	0.265563	0.0681086	-0.040625	0.783967	-0.630001	1.6031e-06	-0.328941	0.02244	-0.100232	0.497877	0.237296	0.104379	0.632975	1.38263e-06
ENSGALT00000016566	black	0.38001	0.00771834	0.438726	0.00181301	-0.105466	0.475585	0.106182	0.472575	-0.724791	5.71934e-09	0.381306	0.00749559	-0.431658	0.00218841	0.607133	4.75771e-06	0.746131	1.15411e-09	0.557709	3.81995e-05	0.532819	9.67367e-05	0.0605403	0.68272	0.138874	0.346521	-0.0332241	0.822619	-0.132348	0.369868	0.0294358	0.842572	-0.134548	0.361894	-0.340822	0.0177643	0.0995331	0.500895	0.126863	0.390208	0.0786879	0.594989
ENSGALT00000086798	black	0.379765	0.00776123	0.386545	0.00665066	-0.199254	0.174545	0.352065	0.0141272	-0.331519	0.0213462	0.0470729	0.750705	-0.140311	0.341507	0.463797	0.000899582	0.602221	5.94452e-06	0.206804	0.158447	-0.0205049	0.889978	0.151847	0.302876	0.0711486	0.630838	-0.0937471	0.526227	0.0220523	0.881732	-0.0932308	0.528517	-0.0559163	0.705814	0.0799693	0.588986	-0.288349	0.0468648	0.165726	0.260282	0.306573	0.0340619
ENSGALT00000008354	black	0.37924	0.00785356	0.425571	0.00256534	-0.108043	0.464805	0.111855	0.449105	-0.706678	1.98948e-08	0.31476	0.0293348	-0.341628	0.0174794	0.770343	1.53343e-10	0.863842	2.69878e-15	0.341062	0.017679	0.415868	0.00328537	0.0573019	0.698866	0.135534	0.358354	-0.0283681	0.848214	-0.210995	0.149995	0.226862	0.120994	-0.297871	0.0397587	-0.327945	0.0228754	-0.0277063	0.851715	0.314499	0.0294765	0.257436	0.0773184
ENSGALT00000011828	black	0.379213	0.00785821	0.366275	0.0104553	-0.325579	0.0239375	0.201307	0.170056	-0.34641	0.015868	-0.0810742	0.583832	0.0382401	0.796372	0.245517	0.0925679	0.636068	1.18338e-06	0.244811	0.0935394	0.120372	0.415103	-0.0397144	0.788698	-0.0401073	0.786656	0.153933	0.296203	0.261459	0.0726445	-0.300791	0.0377661	-0.100497	0.496735	-0.10496	0.477718	-0.373462	0.00893413	0.0755779	0.609668	0.524979	0.000127721
ENSGALT00000002907	black	0.37905	0.00788719	0.395474	0.00540067	-0.320411	0.0264013	0.230948	0.114265	-0.368226	0.0100217	0.294041	0.0425024	-0.263967	0.0698444	0.673856	1.52501e-07	0.611325	3.92256e-06	0.0602766	0.684029	0.193558	0.187449	0.252555	0.0833037	0.603609	5.58402e-06	-0.151557	0.303813	-0.146823	0.319341	-0.106799	0.469992	-0.306484	0.0341163	0.0604541	0.683148	-0.291984	0.044039	0.25223	0.0837153	0.36415	0.0109456
ENSGALT00000027829	black	0.377897	0.00809397	0.38057	0.0076214	-0.39505	0.00545499	0.614734	3.34585e-06	-0.182195	0.215193	-0.118526	0.422345	0.171989	0.242444	0.0435815	0.768664	0.398542	0.00502125	-0.112061	0.448266	0.113617	0.441948	-0.310267	0.0318566	-0.217402	0.137723	0.21493	0.142367	0.334429	0.0201654	-0.310719	0.0315951	-0.283089	0.0512138	0.248093	0.0890887	-0.273571	0.0599087	0.0234055	0.874531	0.40145	0.00468327
ENSGALT00000066773	black	0.377221	0.00821751	0.386928	0.00659236	-0.103954	0.481968	0.204315	0.16363	-0.405427	0.00425351	0.233103	0.110832	-0.561782	3.2578e-05	0.714435	1.18017e-08	0.63209	1.44505e-06	0.676665	1.29408e-07	0.085274	0.56443	0.0522354	0.724389	0.252752	0.0830557	-0.435457	0.00197884	-0.438923	0.00180341	0.134237	0.363018	0.326371	0.0235774	-0.0363267	0.806359	-0.148109	0.315073	0.153094	0.298875	-0.0743943	0.615295
ENSGALT00000068474	black	0.375961	0.00845188	0.440523	0.00172718	-0.152885	0.299544	0.184128	0.210282	-0.760056	3.72052e-10	0.319824	0.0266942	-0.212272	0.147487	0.693418	4.67815e-08	0.875972	3.61572e-16	0.213346	0.145402	0.544113	6.40381e-05	0.0428999	0.772185	0.0903554	0.541365	0.179856	0.221241	-0.136857	0.353639	0.204323	0.163614	-0.483404	0.000500527	-0.350651	0.0145462	0.0271492	0.854664	0.448437	0.00139067	0.356956	0.0127554
ENSGALT00000056000	black	0.375356	0.00856658	0.413656	0.00347247	-0.154055	0.295815	0.024644	0.86795	-0.722338	6.80971e-09	0.284105	0.0503492	-0.205377	0.161405	0.577863	1.70163e-05	0.744007	1.36291e-09	0.389077	0.00627295	0.419107	0.00302736	0.120813	0.413381	0.00310109	0.983311	0.204689	0.162843	-0.072261	0.625492	0.205584	0.160972	-0.27362	0.059861	-0.481984	0.000522846	0.158679	0.281381	0.0617513	0.676718	0.274129	0.0593683
ENSGALT00000009017	black	0.375155	0.00860479	0.436817	0.0019083	-0.133479	0.365758	0.487783	0.000436969	-0.485199	0.000473529	0.314254	0.0296103	-0.375195	0.00859718	0.571802	2.18229e-05	0.580855	1.50222e-05	0.285648	0.0490586	0.290829	0.0449214	0.345862	0.0160461	0.189175	0.197831	-0.170263	0.247275	-0.213982	0.144179	0.118654	0.421842	-0.143807	0.329489	0.0555773	0.707518	-0.0904839	0.540787	0.0582818	0.693966	-0.0157128	0.915584
ENSGALT00000027240	black	0.374556	0.00872008	0.4108	0.00372788	-0.236519	0.105552	0.251026	0.0852522	-0.574966	1.91773e-05	0.220912	0.131327	-0.19065	0.194292	0.719191	8.49538e-09	0.860717	4.391e-15	0.126289	0.392373	0.350891	0.0144745	-0.00547902	0.970517	0.278046	0.0556843	0.0424477	0.774523	-0.141327	0.337987	-0.0109061	0.941352	-0.412339	0.00358831	-0.118209	0.423595	-0.216117	0.140123	0.372473	0.00913128	0.475216	0.000642093
ENSGALT00000025171	black	0.374126	0.0088036	0.415125	0.00334716	-0.275795	0.0577786	0.350192	0.0146846	-0.506325	0.000240887	0.167905	0.25398	-0.0884184	0.550103	0.602822	5.78599e-06	0.807301	4.17223e-12	-0.000743824	0.995997	0.33552	0.0197374	0.0254926	0.863445	0.289026	0.046328	0.11506	0.436135	0.021101	0.8868	-0.0547689	0.711587	-0.499372	0.000302369	0.003396	0.981724	-0.30662	0.0340328	0.297198	0.0402304	0.556532	3.99826e-05
ENSGALT00000080026	black	0.372468	0.00913237	0.420188	0.00294533	-0.0119738	0.935623	-0.0175249	0.90589	-0.74254	1.52731e-09	0.487231	0.000444558	-0.544343	6.34911e-05	0.670508	1.85047e-07	0.616393	3.0945e-06	0.755464	5.44912e-10	0.3833	0.00716369	0.227479	0.11996	0.185796	0.206107	-0.128695	0.383343	-0.314231	0.0296228	0.257377	0.0773883	0.0678849	0.646627	-0.463011	0.000920335	0.343025	0.0169948	-0.0297794	0.840758	-0.137064	0.352906
ENSGALT00000026357	black	0.37156	0.00931665	0.342931	0.0170272	-0.253325	0.0823366	0.450634	0.0013083	-0.129092	0.381862	-0.0104998	0.943534	-0.309409	0.0323577	0.501181	0.000285138	0.533546	9.42408e-05	0.310623	0.0316506	-0.173494	0.238285	0.0601475	0.684671	0.221785	0.129771	-0.372405	0.00914499	-0.209808	0.152355	-0.196467	0.180776	0.209884	0.152203	0.361129	0.0116769	-0.46578	0.000849133	0.181415	0.217197	0.151187	0.305009
ENSGALT00000006006	black	0.370631	0.00950869	0.341493	0.0175268	-0.286414	0.0484285	0.181231	0.217669	-0.428251	0.00239283	-0.203144	0.16611	0.291235	0.0446095	0.190046	0.195736	0.701447	2.80305e-08	-0.0183297	0.901589	0.112801	0.445253	-0.276716	0.0569141	-0.3369	0.0192066	0.419445	0.00300153	0.412136	0.00360643	-0.23871	0.102269	-0.403895	0.00441483	-0.241904	0.0976233	-0.308328	0.0329988	0.101376	0.492958	0.732419	3.28423e-09
ENSGALT00000070019	black	0.370141	0.00961141	0.357921	0.0124988	-0.107173	0.468429	0.284335	0.0501551	-0.373121	0.00900159	-0.0711082	0.631032	0.103907	0.482169	0.19977	0.173409	0.587332	1.14207e-05	0.079413	0.591589	0.166768	0.257256	-0.147335	0.317635	-0.231709	0.113043	0.222748	0.128071	0.349481	0.0149012	-0.0631326	0.669895	-0.277781	0.0559268	-0.101413	0.492799	-0.242456	0.0968372	0.0208979	0.887883	0.461321	0.000966344
ENSGALT00000014837	black	0.368519	0.00995803	0.431141	0.00221841	-0.0970557	0.511664	0.141494	0.337409	-0.724792	5.71856e-09	0.361054	0.0116956	-0.458279	0.00105442	0.728533	4.36662e-09	0.82493	5.6256e-13	0.506701	0.000237912	0.461674	0.000956561	0.024384	0.869331	0.212008	0.148004	-0.0742141	0.616153	-0.313096	0.0302488	0.179921	0.221071	-0.173544	0.238147	-0.305423	0.0347733	0.0297825	0.840742	0.271617	0.0618326	0.132433	0.36956
ENSGALT00000000362	black	0.368334	0.00999825	0.429168	0.00233625	-0.0488855	0.741431	0.00131042	0.992947	-0.776715	8.65306e-11	0.399485	0.00490942	-0.383682	0.00710157	0.695031	4.22621e-08	0.79878	1.0226e-11	0.49888	0.00030721	0.4789	0.000574464	0.156951	0.28672	0.189571	0.196877	0.0174842	0.906107	-0.145388	0.324144	0.255765	0.0793288	-0.225127	0.123942	-0.487806	0.000436662	0.117291	0.427227	0.205986	0.160137	0.183637	0.211521
ENSGALT00000076757	black	0.367965	0.0100788	0.415649	0.00330347	-0.192191	0.190643	0.105121	0.477036	-0.66453	2.59799e-07	0.114446	0.438604	0.0275376	0.852608	0.339971	0.018069	0.800899	8.21557e-12	0.16352	0.266769	0.503887	0.00026102	-0.102991	0.48606	-0.0991052	0.502747	0.399191	0.00494406	0.236899	0.104976	0.000379966	0.997955	-0.486206	0.000458971	-0.396997	0.00520933	-0.0747578	0.613564	0.168718	0.251655	0.553107	4.56145e-05
ENSGALT00000055218	black	0.367914	0.0100901	0.456144	0.00112046	-0.189386	0.197322	0.145703	0.323087	-0.775197	9.93332e-11	0.4116	0.00365472	-0.144395	0.327497	0.544211	6.38049e-05	0.762599	3.00077e-10	0.092262	0.532829	0.739884	1.8735e-09	0.128756	0.383115	0.146572	0.320177	0.323415	0.0249445	0.0566055	0.702355	0.142862	0.332713	-0.658163	3.69812e-07	-0.405508	0.00424513	0.124765	0.398154	0.302465	0.0366608	0.362251	0.0114004
ENSGALT00000088237	black	0.366876	0.0103201	0.415929	0.00328027	-0.195992	0.181854	0.012529	0.932644	-0.789366	2.62318e-11	0.236161	0.106096	-0.110057	0.456475	0.566483	2.70387e-05	0.892374	1.66201e-17	0.355788	0.0130722	0.527501	0.000116886	0.00634286	0.965872	0.0112609	0.939448	0.310442	0.0317552	0.0399209	0.787624	0.0702693	0.635076	-0.405179	0.00427923	-0.511526	0.000202571	0.028173	0.849246	0.212696	0.146661	0.47902	0.000572363
ENSGALT00000039770	black	0.365653	0.0105969	0.433067	0.0021085	-0.0639363	0.665938	-0.194577	0.18509	-0.809246	3.3792e-12	0.619299	2.69597e-06	-0.531351	0.000101955	0.58824	1.09849e-05	0.526318	0.00012186	0.731291	3.56901e-09	0.606456	4.90708e-06	0.228216	0.118732	0.216477	0.139448	-0.00306729	0.983492	-0.263875	0.069946	0.310177	0.0319085	-0.0452007	0.76032	-0.652592	5.00272e-07	0.52614	0.000122625	0.0874087	0.554685	-0.172083	0.242182
ENSGALT00000072338	black	0.364133	0.0109498	0.333026	0.0207276	-0.315886	0.0287296	0.383544	0.00712393	-0.175063	0.234	-0.0346482	0.815146	-0.0543318	0.71379	0.438726	0.00181298	0.549466	5.23899e-05	-0.0282041	0.849081	-0.119819	0.417265	0.0177756	0.90455	0.225506	0.123293	-0.153731	0.296846	0.06677	0.652057	-0.183064	0.212974	-0.187241	0.202538	0.212473	0.147095	-0.529182	0.000110137	0.182664	0.213994	0.447878	0.00141239
ENSGALT00000011836	black	0.363321	0.0111423	0.40107	0.00472628	-0.244969	0.0933212	0.19541	0.183181	-0.661126	3.14097e-07	0.123335	0.403628	-0.152077	0.302134	0.504112	0.000259095	0.850752	1.92277e-14	0.372281	0.00917006	0.413953	0.00344683	-0.156109	0.289346	-0.0824926	0.577246	0.212586	0.146875	-0.0993976	0.501481	0.000204136	0.998901	-0.257008	0.0778293	-0.289802	0.0457179	-0.0699746	0.636499	0.213232	0.145622	0.371946	0.00923788
ENSGALT00000043009	black	0.362169	0.0114206	0.368274	0.0100113	-0.326579	0.0234833	0.296246	0.0409049	-0.373562	0.00891438	-0.00249712	0.986561	0.0942653	0.523932	0.445843	0.00149389	0.73202	3.38235e-09	-0.142148	0.335158	0.19291	0.188959	-0.0775526	0.600329	0.156095	0.28939	0.189731	0.196491	0.170721	0.245987	-0.189004	0.198243	-0.509474	0.000216975	0.0122592	0.934091	-0.421079	0.0028792	0.185573	0.206661	0.691392	5.30974e-08
ENSGALT00000048548	black	0.361835	0.0115024	0.413181	0.00351384	-0.217553	0.137444	0.141321	0.338007	-0.665026	2.52657e-07	0.296009	0.0410741	-0.128637	0.383558	0.592614	9.09315e-06	0.795115	1.48419e-11	0.0853456	0.564102	0.510768	0.000207791	0.123477	0.403081	0.237349	0.104298	0.202372	0.167759	0.0609312	0.68078	0.0456892	0.757808	-0.557691	3.82265e-05	-0.317752	0.0277495	-0.0862273	0.560068	0.32708	0.0232589	0.476041	0.00062635
ENSGALT00000058299	black	0.360922	0.0117284	0.425088	0.00259755	-0.0295686	0.841871	-0.0210992	0.88681	-0.785758	3.717e-11	0.412872	0.00354101	-0.440907	0.00170931	0.547929	5.55179e-05	0.668569	2.06743e-07	0.699063	3.26916e-08	0.494103	0.000358053	0.138025	0.349505	0.0287241	0.846332	0.0211735	0.886414	-0.18212	0.215383	0.193946	0.186549	-0.0302323	0.838369	-0.542283	6.85332e-05	0.311633	0.0310715	0.0118249	0.936422	-0.0402852	0.785732
ENSGALT00000051119	black	0.359937	0.0119765	0.384131	0.00702911	-0.187853	0.20104	0.0901767	0.542168	-0.584329	1.29777e-05	0.173292	0.238839	-0.128441	0.384291	0.670713	1.82878e-07	0.854892	1.055e-14	0.153386	0.297943	0.292706	0.0434948	0.126437	0.391812	0.269679	0.0637891	0.0886074	0.549248	0.0248851	0.86667	0.0329706	0.823951	-0.39405	0.00558502	-0.267525	0.0660215	-0.241117	0.0987522	0.212706	0.146642	0.561637	3.27642e-05
ENSGALT00000079178	black	0.359748	0.0120249	0.355192	0.0132363	-0.322501	0.0253806	0.0585778	0.692488	-0.497453	0.000321663	-0.0582108	0.69432	0.176203	0.230919	0.356328	0.0129249	0.782546	5.04093e-11	-0.0328592	0.824536	0.272529	0.0609292	-0.133916	0.364175	-0.141065	0.338889	0.380923	0.00756083	0.269243	0.0642364	-0.0463384	0.754473	-0.489333	0.00041628	-0.34255	0.0171582	-0.282898	0.0513777	0.294026	0.0425135	0.731277	3.57271e-09
ENSGALT00000012033	black	0.358549	0.0123342	0.422175	0.00279968	-0.103963	0.481933	0.122709	0.406035	-0.747152	1.06481e-09	0.336902	0.0192059	-0.296225	0.0409196	0.698269	3.43971e-08	0.860873	4.28649e-15	0.343173	0.0169443	0.532043	9.94646e-05	0.0772854	0.601589	0.133236	0.366639	0.0834879	0.572645	-0.161513	0.272766	0.230238	0.115414	-0.358578	0.0123264	-0.36931	0.00978758	0.0140058	0.924726	0.366086	0.0104981	0.286342	0.0484871
ENSGALT00000014180	black	0.35839	0.0123755	0.366957	0.0103019	-0.210739	0.150501	0.127581	0.387506	-0.532776	9.68849e-05	0.0389376	0.792738	0.0519229	0.725974	0.391029	0.00599469	0.685815	7.48544e-08	0.00472803	0.974557	0.275802	0.0577719	-0.198249	0.176774	-0.219545	0.133791	0.291438	0.0444545	0.158175	0.282931	0.176307	0.23064	-0.446581	0.00146385	-0.357084	0.0127211	-0.0693591	0.639476	0.0763757	0.605887	0.466643	0.000827988
ENSGALT00000071077	black	0.357972	0.0124854	0.393537	0.00565292	-0.0645756	0.662796	0.408235	0.00397119	-0.555063	4.23161e-05	0.210553	0.150871	-0.377149	0.00823074	0.724746	5.73767e-09	0.789286	2.64381e-11	0.371188	0.00939331	0.231054	0.114093	-0.040753	0.783303	0.101933	0.490573	-0.189424	0.197229	-0.323761	0.0247811	0.0856614	0.562656	-0.117334	0.427061	-0.018804	0.899055	-0.167157	0.256131	0.239449	0.101178	0.125411	0.395696
ENSGALT00000022606	black	0.357757	0.0125421	0.42362	0.00269775	-0.151218	0.304908	0.188623	0.199165	-0.695024	4.22808e-08	0.428401	0.0023835	-0.397487	0.00514898	0.833198	2.03228e-13	0.788995	2.71979e-11	0.314624	0.0294088	0.426001	0.00253695	0.12907	0.381945	0.339533	0.0182279	-0.0633217	0.668963	-0.384678	0.00694179	0.253439	0.0821941	-0.324945	0.0242289	-0.231985	0.112602	0.0651244	0.660104	0.355205	0.0132327	0.188895	0.198508
ENSGALT00000018234	black	0.357498	0.0126108	0.377926	0.00808872	-0.0119951	0.935508	-0.119118	0.420013	-0.656447	4.06163e-07	0.379007	0.00789481	-0.3753	0.0085771	0.474125	0.000663462	0.498227	0.000313748	0.723138	6.43423e-09	0.323056	0.025115	0.125771	0.394331	0.0637146	0.667029	0.00303222	0.983681	-0.128337	0.384679	0.134083	0.363572	0.107421	0.467397	-0.511506	0.000202713	0.349771	0.0148127	-0.0653667	0.658917	-0.0610804	0.680041
ENSGALT00000000832	black	0.357491	0.0126125	0.410711	0.00373616	-0.0394016	0.790324	-0.0561804	0.704488	-0.790974	2.24088e-11	0.382042	0.00737148	-0.340278	0.0179587	0.6679	2.1477e-07	0.789525	2.58293e-11	0.564747	2.89754e-05	0.479211	0.000569052	0.131454	0.373139	0.100261	0.497751	0.0743486	0.615512	-0.145091	0.325143	0.233765	0.109794	-0.182622	0.214099	-0.545233	6.1421e-05	0.189464	0.197134	0.222261	0.128928	0.190299	0.19513
ENSGALT00000061929	black	0.356766	0.0128066	0.416737	0.00321431	-0.138989	0.346119	0.419054	0.00303142	-0.61133	3.92163e-06	0.183989	0.21063	-0.244772	0.0935929	0.692152	5.06397e-08	0.91222	1.90445e-19	0.189973	0.195909	0.37783	0.00810621	0.0105968	0.943013	0.156353	0.288583	-0.00544998	0.970674	-0.104513	0.479603	-0.0176437	0.905254	-0.379775	0.00775935	-0.0265569	0.857802	-0.273922	0.0595689	0.189439	0.197193	0.385319	0.00684071
ENSGALT00000019256	black	0.356138	0.0129766	0.383553	0.00712246	-0.163631	0.266442	0.404403	0.00436069	-0.385069	0.00687999	0.0818299	0.580319	-0.433034	0.00211035	0.460622	0.000985991	0.623885	2.16274e-06	0.546105	5.94513e-05	0.112705	0.445646	-0.228795	0.117775	0.0281237	0.849506	-0.287555	0.0475012	-0.211839	0.148334	-0.178201	0.225591	0.194479	0.185317	0.151183	0.305019	-0.210091	0.151791	-0.0737886	0.618183	-0.00159223	0.99143
ENSGALT00000007907	black	0.355019	0.0132844	0.416893	0.00320168	-0.00568512	0.969409	0.140524	0.340765	-0.733854	2.95254e-09	0.293957	0.0425646	-0.375912	0.00846106	0.564973	2.87165e-05	0.777987	7.70138e-11	0.634866	1.25739e-06	0.46415	0.000890404	0.101694	0.491596	0.0366141	0.804857	0.00335522	0.981943	-0.106516	0.471178	0.0851104	0.56518	-0.0717594	0.6279	-0.366548	0.0103936	0.0585053	0.69285	0.0788128	0.594402	0.113052	0.444237
ENSGALT00000055136	black	0.354803	0.0133446	0.400301	0.00481438	-0.0911106	0.537976	0.236291	0.105898	-0.563606	3.03159e-05	0.26079	0.0734049	-0.312478	0.0305943	0.61877	2.76482e-06	0.730761	3.71096e-09	0.2762	0.0573964	0.314742	0.0293448	0.187973	0.200747	0.214224	0.143714	-0.079147	0.592835	-0.102784	0.48694	0.0181893	0.902339	-0.245316	0.0928425	-0.14153	0.337285	-0.12699	0.389729	0.12244	0.407072	0.254664	0.0806747
ENSGALT00000014234	black	0.354056	0.0135542	0.364661	0.0108261	-0.102605	0.487706	0.365927	0.0105343	-0.403044	0.00450667	0.0733555	0.620252	-0.256606	0.0783113	0.536527	8.46181e-05	0.697029	3.72314e-08	0.329552	0.0221768	0.101432	0.492718	0.0625243	0.672897	0.123895	0.401479	-0.149143	0.311669	-0.0129373	0.930454	-0.131691	0.372273	-0.0441589	0.765686	0.103542	0.483716	-0.327952	0.022872	0.191063	0.193308	0.265332	0.0683578
ENSGALT00000006347	black	0.353453	0.0137257	0.384533	0.00696486	-0.130848	0.375367	0.0388952	0.792959	-0.54903	5.32621e-05	0.1889	0.198493	-0.269227	0.0642531	0.411667	0.00364866	0.659907	3.35991e-07	0.586121	1.20268e-05	0.264164	0.069629	0.118113	0.423974	0.0974786	0.509817	-0.00409862	0.977943	0.0162468	0.912726	-0.0882774	0.550742	0.0413732	0.780087	-0.302514	0.0366289	-0.0755017	0.610029	0.0390619	0.792092	0.210727	0.150527
ENSGALT00000065356	black	0.353066	0.0138366	0.345325	0.0162221	-0.268729	0.0647666	0.282315	0.05188	-0.396994	0.00520968	-0.0869886	0.556596	0.110211	0.455841	0.487445	0.000441608	0.786042	3.61718e-11	-0.152254	0.301568	0.121506	0.41069	-0.162535	0.2697	-0.0785174	0.595789	0.178935	0.223654	0.131508	0.372944	-0.0688649	0.64187	-0.483471	0.000499491	-0.0735618	0.619266	-0.411092	0.00370103	0.271943	0.0615085	0.672033	1.69493e-07
ENSGALT00000051824	black	0.35271	0.0139393	0.372249	0.0091765	-0.106183	0.472572	-0.1648	0.262993	-0.559644	3.54264e-05	0.420107	0.00295144	-0.537924	8.04262e-05	0.522669	0.00013844	0.397502	0.00514712	0.703425	2.46431e-08	0.235232	0.107518	0.211225	0.149542	0.142534	0.333833	-0.214566	0.143061	-0.256403	0.0785561	0.178566	0.224626	0.222195	0.129045	-0.468643	0.000780757	0.345232	0.0162527	-0.00717736	0.961385	-0.23577	0.106693
ENSGALT00000001999	black	0.352476	0.0140072	0.427539	0.00243766	-0.14237	0.334395	0.185313	0.207308	-0.758818	4.12714e-10	0.273202	0.0602689	-0.179008	0.223463	0.583426	1.34828e-05	0.899666	3.58825e-18	0.317137	0.0280695	0.588687	1.07762e-05	0.0960081	0.516253	0.120684	0.413887	0.247302	0.0901456	-0.0106299	0.942835	0.0649439	0.660989	-0.423436	0.00271054	-0.346905	0.0157087	-0.0505161	0.73312	0.269972	0.0634906	0.420906	0.00289192
ENSGALT00000008146	black	0.351474	0.014301	0.396849	0.00522756	-0.121466	0.410844	0.207042	0.157958	-0.656709	4.00404e-07	0.131804	0.371859	-0.223583	0.12661	0.571855	2.17763e-05	0.848934	2.48845e-14	0.372061	0.00921461	0.305497	0.0347276	0.0339292	0.818917	-0.0717876	0.627765	0.0694423	0.639073	-0.100871	0.495127	0.0222828	0.880505	-0.214267	0.143632	-0.281598	0.0525042	-0.087061	0.556267	0.187633	0.201577	0.304344	0.0354527
ENSGALT00000075991	black	0.351468	0.0143029	0.373651	0.00889676	-0.0168082	0.909722	-0.167035	0.256485	-0.627985	1.7707e-06	0.356018	0.0130093	-0.515635	0.000176316	0.659349	3.46497e-07	0.622077	2.36014e-06	0.690484	5.61795e-08	0.274432	0.0590767	0.16641	0.258293	0.15657	0.287905	-0.194174	0.18602	-0.286105	0.048682	0.266414	0.0671967	0.139962	0.34272	-0.488611	0.000425815	0.164709	0.26326	-0.0100733	0.945824	-0.0482626	0.744614
ENSGALT00000079395	black	0.350971	0.0144504	0.401435	0.00468499	-0.0316868	0.830704	-0.0223608	0.88009	-0.714994	1.13584e-08	0.416037	0.00327144	-0.469824	0.000754028	0.722696	6.63926e-09	0.682985	8.88477e-08	0.599428	6.73605e-06	0.384656	0.00694524	0.0967628	0.512945	0.137639	0.350871	-0.088875	0.548037	-0.369748	0.0096945	0.361303	0.0116336	-0.0366653	0.804589	-0.445229	0.00151931	0.237962	0.103381	0.137777	0.350381	-0.0276946	0.851777
ENSGALT00000070550	black	0.350488	0.0145954	0.379748	0.00776411	-0.0634094	0.668531	0.118184	0.423695	-0.527119	0.000118473	0.395666	0.00537613	-0.520863	0.000147384	0.695227	4.17418e-08	0.519225	0.000155942	0.67447	1.47143e-07	0.183305	0.212361	0.220066	0.132848	0.236814	0.105106	-0.299573	0.038587	-0.454994	0.00115754	0.244578	0.0938616	0.211165	0.149661	-0.219538	0.133805	0.162812	0.268874	0.00683287	0.963237	-0.173312	0.238784
ENSGALT00000060406	black	0.350427	0.0146137	0.410568	0.00374935	-0.180045	0.220747	0.246509	0.0912159	-0.713843	1.22885e-08	0.135173	0.359649	0.020107	0.892101	0.430826	0.00223686	0.886918	4.87813e-17	0.143637	0.330067	0.545399	6.10412e-05	-0.0190928	0.897513	-0.069329	0.639621	0.412835	0.00354427	0.179325	0.222629	-0.0482012	0.744928	-0.557939	3.78604e-05	-0.309834	0.0321087	-0.104541	0.479487	0.26603	0.0676076	0.572957	2.08205e-05
ENSGALT00000054044	black	0.350241	0.0146697	0.396005	0.00533317	-0.0138359	0.925637	-0.0406886	0.783637	-0.70762	1.86889e-08	0.42452	0.00263595	-0.474705	0.000652012	0.58286	1.38088e-05	0.588476	1.08742e-05	0.694307	4.42369e-08	0.378846	0.00792347	0.0779243	0.598578	0.0626996	0.672031	-0.0707352	0.632829	-0.243548	0.0952967	0.322222	0.0255148	0.0500376	0.735556	-0.482701	0.000511474	0.336903	0.0192056	0.0187355	0.899421	-0.120128	0.416053
ENSGALT00000009018	black	0.349926	0.0147654	0.417792	0.00312986	-0.0443845	0.764523	0.168051	0.253562	-0.697738	3.55855e-08	0.221106	0.130979	-0.204195	0.163883	0.47099	0.000728428	0.794756	1.53881e-11	0.327408	0.0231128	0.505423	0.000248171	0.0697671	0.637502	-0.0277047	0.851723	0.189296	0.197538	0.0131309	0.929416	0.203761	0.1648	-0.335212	0.0198574	-0.358416	0.0123689	-0.00835777	0.95504	0.13806	0.349384	0.304821	0.035151
ENSGALT00000043456	black	0.349197	0.0149886	0.405703	0.00422498	-0.0902327	0.541916	0.281801	0.0523268	-0.634849	1.25848e-06	0.381545	0.00745514	-0.476784	0.000612473	0.828118	3.82342e-13	0.794641	1.55671e-11	0.430432	0.00226011	0.306251	0.0342597	0.202943	0.166539	0.364997	0.0107478	-0.201602	0.169418	-0.329495	0.022201	0.125572	0.395087	-0.152647	0.300306	-0.0900583	0.542701	-0.042103	0.776307	0.147712	0.316385	0.109987	0.456763
ENSGALT00000076616	black	0.348324	0.0152594	0.381768	0.00741746	-0.0516613	0.727301	0.277341	0.0563331	-0.583761	1.32937e-05	0.133535	0.365553	-0.21041	0.151154	0.648533	6.21081e-07	0.846974	3.2736e-14	0.322218	0.0255169	0.288154	0.0470207	0.0340853	0.818098	0.0576094	0.697327	0.0265667	0.85775	-0.14894	0.312336	0.0171076	0.908121	-0.207888	0.156229	-0.144205	0.328139	-0.170898	0.245491	0.149444	0.310681	0.347745	0.0154414
ENSGALT00000014316	black	0.347641	0.0154743	0.393251	0.00569091	-0.195741	0.182426	0.158671	0.281404	-0.663489	2.75395e-07	0.190466	0.19473	-0.293092	0.0432057	0.590512	9.96117e-06	0.822188	7.79342e-13	0.473038	0.000685367	0.357594	0.0125853	-0.0121901	0.934462	-0.0344697	0.816082	0.0554555	0.708131	-0.156633	0.28771	0.144853	0.325947	-0.127601	0.387433	-0.321316	0.0259552	-0.0221699	0.881106	0.172091	0.242161	0.238618	0.102405
ENSGALT00000061931	black	0.346301	0.0159031	0.392534	0.00578742	-0.122267	0.407741	0.0875084	0.554232	-0.686886	7.01171e-08	0.183959	0.210708	-0.160297	0.27644	0.598813	6.92293e-06	0.874915	4.3432e-16	0.232795	0.111317	0.439795	0.00176152	-0.0245277	0.868568	0.00234924	0.987356	0.182643	0.214047	-0.03573	0.80948	0.174532	0.235444	-0.393496	0.00565828	-0.383714	0.00709643	-0.0813177	0.582699	0.275635	0.0579294	0.418836	0.00304827
ENSGALT00000013856	black	0.345898	0.0160344	0.396151	0.00531476	-0.0482393	0.744733	-0.00219033	0.988212	-0.709557	1.64214e-08	0.431994	0.00216912	-0.417062	0.00318807	0.707665	1.86329e-08	0.688596	6.31341e-08	0.44993	0.00133422	0.456817	0.00109925	0.149477	0.310575	0.155999	0.289689	-0.0502477	0.734486	-0.284533	0.0499887	0.327296	0.0231625	-0.186124	0.205292	-0.439749	0.00176371	0.2211	0.130991	0.232727	0.111425	0.0359945	0.808096
ENSGALT00000062923	black	0.345516	0.0161594	0.40246	0.00457071	0.00421415	0.977322	-0.120176	0.415868	-0.809066	3.44597e-12	0.533248	9.52585e-05	-0.455407	0.00114411	0.718702	8.78986e-09	0.673572	1.55036e-07	0.505179	0.000250169	0.53578	8.69419e-05	0.24122	0.0986044	0.223564	0.126643	0.0112894	0.939295	-0.252056	0.0839368	0.326923	0.0233292	-0.235392	0.107272	-0.582588	1.3968e-05	0.358117	0.0124472	0.111264	0.451519	0.0101915	0.945189
ENSGALT00000017833	black	0.34461	0.016459	0.378174	0.00804393	-0.201613	0.169393	0.106455	0.471431	-0.621654	2.40865e-06	0.0932585	0.528395	-0.0249552	0.866297	0.494546	0.000353032	0.801442	7.76426e-12	0.135231	0.35944	0.35573	0.013088	-0.0642825	0.664236	-0.108234	0.464013	0.290389	0.0452618	0.00607589	0.967307	0.17017	0.247538	-0.42132	0.00286154	-0.390733	0.00603614	-0.0631433	0.669842	0.242451	0.0968438	0.505788	0.000245201
ENSGALT00000060919	black	0.344389	0.016533	0.301516	0.0372838	-0.280921	0.0530987	0.259853	0.0744825	-0.0997877	0.499795	-0.179184	0.222998	0.101117	0.49407	0.330186	0.0219059	0.504585	0.000255109	-0.172569	0.240835	-0.108947	0.461058	-0.113056	0.44422	-0.0385446	0.794785	-0.00734978	0.960458	0.132049	0.370961	-0.107618	0.466575	-0.205593	0.160954	0.0809797	0.584272	-0.486494	0.000454876	0.296471	0.0407445	0.536071	8.60317e-05
ENSGALT00000023766	black	0.343828	0.0167214	0.404621	0.00433767	-0.121484	0.410775	0.0269996	0.855456	-0.767831	1.91199e-10	0.315278	0.0290551	-0.247585	0.0897662	0.64615	7.04127e-07	0.876684	3.19219e-16	0.304605	0.0352874	0.550889	4.96403e-05	0.0589043	0.690859	0.132125	0.370684	0.183709	0.211339	-0.096456	0.514288	0.110528	0.454537	-0.420447	0.00292594	-0.429593	0.0023104	0.0503985	0.733718	0.388351	0.00637928	0.365493	0.0106335
ENSGALT00000088121	black	0.342329	0.0172346	0.388991	0.0062855	-0.0459171	0.756636	0.189215	0.197733	-0.653705	4.71203e-07	0.273127	0.0603416	-0.446947	0.00144917	0.762571	3.00812e-10	0.870797	8.73566e-16	0.632079	1.44589e-06	0.317359	0.0279537	0.0945575	0.522641	0.22036	0.132318	-0.163027	0.268234	-0.332052	0.0211257	0.106817	0.469918	0.0140806	0.924326	-0.203644	0.165047	-0.106701	0.470402	0.256977	0.0778659	0.151555	0.303817
ENSGALT00000026562	black	0.341322	0.0175869	0.356368	0.0129139	-0.104176	0.481028	0.194457	0.185368	-0.517385	0.000166101	-0.0667658	0.652078	-0.0749769	0.612522	0.385886	0.00675232	0.80234	7.06853e-12	0.166669	0.257541	0.217503	0.137536	-0.182504	0.2144	-0.312973	0.0303174	0.121378	0.411186	0.170425	0.246818	0.0639528	0.665857	-0.262866	0.0710635	-0.235109	0.107707	-0.244685	0.0937131	0.130646	0.376112	0.407706	0.00402308
ENSGALT00000071841	black	0.340534	0.0178669	0.310029	0.0319949	-0.326572	0.0234866	0.185056	0.207952	0.188941	0.198396	0.260316	0.073949	-0.177708	0.226898	-0.295442	0.0414814	-0.533838	9.32581e-05	-0.109888	0.45717	-0.0586659	0.692048	0.167557	0.254978	0.0390744	0.792027	-0.158599	0.281626	0.197553	0.17833	-0.00164501	0.991146	0.0908109	0.539319	0.269134	0.0643482	0.295867	0.0411757	-0.132308	0.370018	-0.444421	0.00155333
ENSGALT00000022289	black	0.34009	0.0180262	0.421771	0.00282877	-0.0157266	0.91551	0.0368447	0.803652	-0.781253	5.69052e-11	0.417491	0.00315377	-0.464508	0.000881204	0.574782	1.93224e-05	0.748253	9.75834e-10	0.679969	1.06437e-07	0.596217	7.76569e-06	0.113468	0.442549	0.108968	0.460967	0.00523751	0.971816	-0.148135	0.314985	0.206428	0.159223	-0.0765922	0.604863	-0.433808	0.00206751	0.185862	0.205943	0.163777	0.26601	0.012793	0.931228
ENSGALT00000082757	black	0.339876	0.0181033	0.348829	0.0151023	-0.0600284	0.685263	0.0523256	0.723932	-0.339574	0.018213	0.368169	0.0100342	-0.541565	7.03749e-05	0.529435	0.000109155	0.25558	0.0795536	0.56331	3.06734e-05	-0.0018918	0.989818	0.223116	0.127426	0.26034	0.0739207	-0.405295	0.00426721	-0.382189	0.00734703	0.15745	0.28517	0.28476	0.0497978	-0.137457	0.351512	0.192137	0.19077	-0.288586	0.0466766	-0.280778	0.0532243
ENSGALT00000009692	black	0.339603	0.0182025	0.363139	0.0111859	-0.145957	0.322233	0.128395	0.384462	-0.563679	3.02282e-05	-0.0338972	0.819085	-0.0432042	0.770613	0.39514	0.00544341	0.800189	8.8435e-12	0.348893	0.0150824	0.278691	0.0550952	-0.186601	0.204112	-0.270449	0.0630067	0.188807	0.19872	0.120666	0.413955	0.0203342	0.890888	-0.150002	0.308858	-0.351888	0.014179	-0.157556	0.284843	0.122148	0.408202	0.428983	0.00234755
ENSGALT00000031283	black	0.339088	0.0183902	0.387289	0.00653778	-0.11445	0.438586	0.247597	0.0897508	-0.644517	7.66908e-07	0.241851	0.0976986	-0.327972	0.0228632	0.708652	1.74465e-08	0.861171	4.09415e-15	0.434876	0.00200971	0.39182	0.00588502	-0.0499847	0.735826	0.150366	0.30767	-0.040907	0.782505	-0.266565	0.0670362	0.0694544	0.639014	-0.180398	0.219829	-0.173685	0.23776	-0.106613	0.470769	0.376736	0.00830701	0.24497	0.0933197
ENSGALT00000084627	black	0.338994	0.0184246	0.382194	0.00734615	-0.121856	0.409332	0.314035	0.02973	-0.546548	5.84738e-05	0.315798	0.0287769	-0.461001	0.000975311	0.844674	4.49474e-14	0.756026	5.20271e-10	0.407591	0.00403447	0.217606	0.137346	0.179743	0.221535	0.341645	0.0174733	-0.257602	0.0771207	-0.485965	0.000462409	0.154342	0.294908	-0.0717872	0.627767	-0.0374877	0.800295	-0.117273	0.427302	0.205411	0.161332	0.0815673	0.581539
ENSGALT00000059817	black	0.338686	0.0185379	0.391149	0.00597787	-0.136	0.356691	0.184658	0.208949	-0.718574	8.86905e-09	0.119441	0.418745	-0.0378722	0.798289	0.510891	0.000206935	0.901761	2.2602e-18	0.219378	0.134094	0.489357	0.000415975	-0.147965	0.315548	-0.144113	0.32845	0.320996	0.0261124	0.100786	0.495493	0.137574	0.351099	-0.457802	0.00106887	-0.382883	0.00723201	-0.0656222	0.657666	0.10971	0.457903	0.511812	0.000200639
ENSGALT00000033200	black	0.337776	0.0188763	0.375849	0.00847299	-0.0100184	0.946119	-0.116095	0.431989	-0.679873	1.07046e-07	0.423502	0.00270592	-0.421891	0.00282006	0.498018	0.000315871	0.496585	0.000330756	0.716754	1.00621e-08	0.34432	0.016556	0.211091	0.149807	0.14043	0.34109	-0.0266377	0.857373	-0.168054	0.253553	0.139545	0.344175	0.0680678	0.645738	-0.506971	0.000235799	0.349044	0.0150358	-0.120697	0.413834	-0.0833542	0.573262
ENSGALT00000027243	black	0.337262	0.0190695	0.396526	0.00526786	-0.0618323	0.676317	0.0263096	0.859113	-0.76468	2.51175e-10	0.364062	0.0109665	-0.333597	0.0204974	0.718767	8.75035e-09	0.814886	1.80837e-12	0.424188	0.00265858	0.464096	0.000891806	0.120798	0.413442	0.104785	0.478456	0.0668554	0.651641	-0.223479	0.126792	0.304057	0.0356349	-0.275966	0.0576169	-0.465715	0.000850741	0.141322	0.338002	0.288093	0.0470694	0.203809	0.164698
ENSGALT00000031649	black	0.335966	0.0195647	0.383995	0.00705101	0.0112484	0.939515	0.1882	0.200194	-0.670646	1.83586e-07	0.258739	0.0757788	-0.28898	0.0463639	0.684488	8.11398e-08	0.853083	1.37436e-14	0.355021	0.0132839	0.422568	0.00277156	0.0607058	0.681898	0.171449	0.243948	0.00629709	0.966118	-0.123405	0.40336	0.0408794	0.782647	-0.283061	0.0512377	-0.25342	0.0822184	-0.0972683	0.510735	0.221041	0.131095	0.305045	0.0350099
ENSGALT00000071618	black	0.335802	0.0196281	0.39261	0.00577718	-0.0346065	0.815365	0.1758	0.232005	-0.685229	7.75721e-08	0.289795	0.0457236	-0.304566	0.0353121	0.574556	1.95025e-05	0.76947	1.6562e-10	0.559812	3.51951e-05	0.408275	0.00396736	0.184901	0.20834	0.141629	0.336942	0.0493286	0.73917	-0.140751	0.339979	-0.0404897	0.78467	-0.107007	0.469122	-0.264577	0.0691774	0.0272688	0.854031	0.0699864	0.636442	0.186938	0.203282
ENSGALT00000004706	black	0.335284	0.0198294	0.373187	0.00898848	-0.0737294	0.618465	0.0695617	0.638495	-0.627284	1.83263e-06	0.219446	0.13397	-0.347674	0.0154638	0.544736	6.25693e-05	0.673774	1.53228e-07	0.535477	8.79017e-05	0.27561	0.0579529	-0.0257569	0.862043	-0.089713	0.544255	-0.0433562	0.769828	-0.22478	0.124538	0.179695	0.22166	-0.0120099	0.935429	-0.378169	0.00804468	0.101425	0.492749	0.108736	0.46193	0.0519931	0.725618
ENSGALT00000023108	black	0.334423	0.0201678	0.35005	0.0147276	-0.298144	0.0395686	0.201021	0.170677	-0.373116	0.00900269	-0.0942384	0.524052	0.0103566	0.944303	0.23042	0.115118	0.671968	1.70127e-07	0.0765734	0.604952	0.239415	0.101229	-0.132523	0.369231	-0.116515	0.430314	0.164631	0.26349	0.322043	0.0256016	-0.17846	0.224906	-0.268235	0.0652796	-0.128457	0.384231	-0.367518	0.0101773	0.105152	0.476908	0.517809	0.000163707
ENSGALT00000006449	black	0.329688	0.0221186	0.320497	0.0263588	-0.248545	0.0884891	0.198192	0.176901	-0.336936	0.0191929	-0.148828	0.312703	0.00216646	0.98834	0.294971	0.0418223	0.706745	1.9807e-08	0.140724	0.340073	0.121901	0.409158	-0.183758	0.211214	-0.108851	0.461454	0.0776834	0.599713	0.260299	0.0739686	-0.169838	0.248475	-0.184356	0.209708	-0.0822425	0.578405	-0.458113	0.00105943	0.10306	0.485764	0.535673	8.72808e-05
ENSGALT00000004189	black	0.329521	0.0221901	0.369467	0.00975418	-0.269451	0.0640232	0.0752431	0.611257	-0.616022	3.14911e-06	0.131511	0.372931	-0.111847	0.44914	0.459101	0.00102994	0.779647	6.6081e-11	0.248135	0.089033	0.420842	0.00289666	-0.0882039	0.551075	0.0246546	0.867894	0.240967	0.0989695	-0.0156553	0.915891	-0.0164724	0.911519	-0.334539	0.0201219	-0.337664	0.0189182	-0.0664734	0.653505	0.348729	0.0151331	0.445424	0.00151121
ENSGALT00000038610	black	0.329215	0.0223218	0.395052	0.00545471	-0.130494	0.376671	0.0118671	0.936195	-0.761945	3.17225e-10	0.235043	0.107809	-0.129391	0.380752	0.455281	0.00114819	0.800724	8.36649e-12	0.307655	0.0334031	0.61679	3.03709e-06	-0.0405661	0.784273	-0.0851845	0.564841	0.343694	0.016767	0.041774	0.77801	0.112632	0.445943	-0.410037	0.00379887	-0.533844	9.32368e-05	0.11515	0.435773	0.169751	0.24872	0.370879	0.00945718
ENSGALT00000038732	black	0.328604	0.0225864	0.313921	0.0297929	-0.306617	0.0340347	0.167557	0.254979	-0.323598	0.0248578	-0.0994264	0.501356	0.0303364	0.83782	0.0933138	0.528149	0.499304	0.000303035	0.0881474	0.551331	0.138238	0.348755	-0.286678	0.0482126	-0.258715	0.0758072	0.204317	0.163625	0.245738	0.0922654	-0.32715	0.0232274	-0.207699	0.156615	-0.0787497	0.594698	-0.157238	0.285828	0.0882483	0.550874	0.376231	0.00840125
ENSGALT00000051777	black	0.328306	0.0227165	0.370438	0.00954918	-0.0478568	0.74669	-0.106144	0.472737	-0.638714	1.03453e-06	0.524203	0.000131234	-0.660006	3.34166e-07	0.727481	4.71294e-09	0.521391	0.000144712	0.646644	6.86114e-07	0.334747	0.02004	0.212299	0.147435	0.303962	0.0356954	-0.27806	0.0556713	-0.49768	0.000319324	0.30623	0.034273	0.0934365	0.527604	-0.422236	0.00279527	0.342029	0.0173391	0.0800385	0.588663	-0.244053	0.0945911
ENSGALT00000004648	black	0.326367	0.023579	0.386697	0.00662745	0.0216496	0.883877	0.046966	0.751253	-0.738684	2.05307e-09	0.380148	0.00769432	-0.273177	0.0602934	0.683049	8.85049e-08	0.757542	4.58965e-10	0.374239	0.00878158	0.490078	0.000406657	0.199737	0.173482	0.189597	0.196814	0.110099	0.456302	-0.155474	0.291336	0.222797	0.127985	-0.316388	0.0284632	-0.448809	0.00137641	0.156444	0.288299	0.12965	0.379794	0.240142	0.100165
ENSGALT00000054287	black	0.325143	0.0241376	0.380842	0.00757464	-0.0765591	0.60502	0.0221771	0.881068	-0.665928	2.40146e-07	0.353186	0.0138021	-0.319791	0.0267111	0.624976	2.05123e-06	0.722955	6.51835e-09	0.258303	0.0762919	0.470558	0.000737808	0.113873	0.440914	0.18303	0.213061	0.0297403	0.840965	-0.06841	0.644076	0.180592	0.219325	-0.350345	0.0146385	-0.375032	0.00862838	0.0855978	0.562947	0.206103	0.159896	0.238504	0.102573
ENSGALT00000019930	black	0.324043	0.0246486	0.335455	0.0197626	-0.171355	0.244212	0.0559058	0.705867	-0.521296	0.000145191	0.0650325	0.660555	-0.188035	0.200597	0.399019	0.00496442	0.720935	7.51829e-09	0.418807	0.00305051	0.343805	0.0167294	-0.253311	0.0823545	-0.0958265	0.51705	0.0903853	0.54123	-0.064091	0.665177	-0.0989135	0.503577	-0.0694091	0.639234	-0.29876	0.0391433	-0.0997497	0.499959	0.275451	0.0581038	0.282848	0.0514203
ENSGALT00000071042	black	0.323424	0.0249404	0.346755	0.0157566	-0.21493	0.142366	0.251039	0.0852355	-0.539444	7.60812e-05	-0.0541565	0.714674	0.127804	0.38667	0.453439	0.00120944	0.873377	5.65457e-16	0.0634045	0.668556	0.287402	0.0476246	-0.196348	0.181046	-0.094987	0.520746	0.322056	0.0255954	0.162103	0.270993	-0.0948792	0.521221	-0.446052	0.00148533	-0.199953	0.173007	-0.306638	0.0340219	0.203052	0.166307	0.691841	5.16308e-08
ENSGALT00000032268	black	0.320731	0.0262431	0.303085	0.0362583	-0.0691539	0.640469	0.276659	0.0569666	-0.301736	0.0371389	-0.0982523	0.506448	-0.0189081	0.898499	0.414102	0.00343398	0.640409	9.48534e-07	0.0603024	0.683901	-0.0697717	0.63748	0.0194101	0.895819	-0.046308	0.754629	-0.0251253	0.865395	0.165596	0.260662	-0.0933045	0.52819	-0.18073	0.218966	0.00373371	0.979906	-0.413238	0.00350888	-0.0288746	0.845537	0.46643	0.000833154
ENSGALT00000034521	black	0.320403	0.0264057	0.338757	0.018512	-0.212607	0.146835	0.26212	0.0718974	-0.358728	0.0122874	0.135381	0.358902	-0.247647	0.0896838	0.467468	0.000808197	0.513922	0.000186862	0.108498	0.462916	0.149289	0.31119	0.0549353	0.710749	0.0526938	0.722067	-0.0997749	0.49985	-0.119915	0.416887	0.0255303	0.863245	-0.161142	0.273881	-0.00712739	0.961653	-0.133955	0.364034	0.258681	0.0758472	0.134655	0.361511
ENSGALT00000076750	black	0.319782	0.0267154	0.290299	0.0453314	-0.284924	0.0496612	0.0285177	0.847423	-0.355708	0.0130942	-0.266642	0.0669545	0.310859	0.0315144	0.00828559	0.955428	0.569719	2.37443e-05	-0.0540921	0.715	0.129029	0.382099	-0.306107	0.0343488	-0.524627	0.000129303	0.481265	0.000534499	0.479465	0.000564674	-0.104182	0.481006	-0.354819	0.0133402	-0.363874	0.0110108	-0.208703	0.154577	0.0509146	0.731094	0.665483	2.46244e-07
ENSGALT00000064098	black	0.319629	0.0267925	0.347458	0.0155322	0.047793	0.747017	0.130631	0.376165	-0.568935	2.45065e-05	0.208598	0.154789	-0.280489	0.0534805	0.610061	4.15891e-06	0.730087	3.89873e-09	0.473292	0.000680193	0.259857	0.0744778	0.115091	0.436008	0.1349	0.36063	-0.0682001	0.645096	-0.112093	0.448136	0.114531	0.438263	-0.0641468	0.664903	-0.222611	0.128311	-0.0948144	0.521507	0.107889	0.465448	0.217916	0.136773
ENSGALT00000021374	black	0.319254	0.0269813	0.388222	0.00639838	-0.0537071	0.716943	0.0430388	0.771467	-0.792552	1.91754e-11	0.337335	0.0190422	-0.28685	0.0480727	0.585589	1.23021e-05	0.826067	4.90588e-13	0.40308	0.00450273	0.591392	9.58867e-06	0.0685512	0.643391	0.0427797	0.772806	0.152351	0.301255	-0.055649	0.707158	0.178722	0.224213	-0.350254	0.014666	-0.481038	0.000538224	0.103861	0.482365	0.18177	0.216281	0.246772	0.0908594
ENSGALT00000079169	black	0.316643	0.0283286	0.370369	0.00956344	-0.2466	0.0910917	0.167342	0.255598	-0.60084	6.32439e-06	0.206119	0.159862	0.00396139	0.978682	0.416107	0.00326566	0.749445	8.87411e-10	0.0459994	0.756214	0.570283	2.32095e-05	0.00771465	0.958496	0.167113	0.256258	0.359827	0.0120047	0.119855	0.417122	-0.0805381	0.58633	-0.577012	1.76265e-05	-0.250951	0.0853485	-0.102855	0.486638	0.288123	0.047045	0.551314	4.88447e-05
ENSGALT00000021234	black	0.31634	0.0284889	0.385206	0.00685835	-0.245017	0.0932552	0.442123	0.00165383	-0.464183	0.000889558	0.246836	0.0907733	-0.341773	0.0174284	0.652498	5.0281e-07	0.737288	2.28218e-09	0.122525	0.406746	0.343748	0.0167487	-0.0199276	0.893057	0.341118	0.017659	-0.143736	0.32973	-0.208574	0.154836	-0.00647734	0.965148	-0.320607	0.0263045	0.16466	0.263406	-0.249559	0.0871549	0.329709	0.0221096	0.241748	0.0978461
ENSGALT00000028074	black	0.315389	0.0289954	0.30411	0.0356014	-0.230589	0.114843	0.235612	0.106935	-0.266825	0.0667603	-0.230998	0.114184	-0.0155025	0.91671	0.30029	0.0381018	0.718044	9.20206e-09	0.199556	0.173879	-0.00639895	0.96557	-0.120042	0.41639	-0.160047	0.2772	0.00655367	0.964738	0.212273	0.147486	-0.136342	0.355472	-0.0170397	0.908484	-0.0217156	0.883525	-0.540695	7.26653e-05	0.0495156	0.738216	0.510282	0.000211199
ENSGALT00000025996	black	0.315189	0.0291032	0.388655	0.00633468	-0.282025	0.0521312	0.514984	0.000180255	-0.452164	0.00125352	0.0890652	0.547178	-0.108838	0.461506	0.214942	0.142345	0.570894	2.26421e-05	0.139547	0.344165	0.403462	0.00446138	-0.2927	0.0434991	-0.142818	0.332862	0.190742	0.194073	0.0803474	0.58722	-0.136346	0.355457	-0.311742	0.0310096	0.105625	0.474914	-0.0487521	0.742113	0.182632	0.214075	0.237289	0.104389
ENSGALT00000043721	black	0.314071	0.0297105	0.362444	0.0113535	-0.230954	0.114255	0.237709	0.103759	-0.573911	2.00246e-05	-0.00972545	0.947692	0.103154	0.485368	0.344532	0.0164851	0.816456	1.51379e-12	0.0373138	0.801203	0.44279	0.0016241	-0.210387	0.1512	-0.19563	0.182677	0.385773	0.00676985	0.215296	0.141672	0.00210775	0.988656	-0.504541	0.000255473	-0.273525	0.0599541	-0.207415	0.157194	0.0707902	0.632564	0.601005	6.27798e-06
ENSGALT00000012158	black	0.313574	0.0299838	0.340551	0.0178609	-0.0322802	0.827581	0.253093	0.0826278	-0.522061	0.000141393	0.202066	0.168417	-0.365352	0.0106659	0.714713	1.15788e-08	0.742318	1.55379e-09	0.369851	0.00967267	0.183623	0.211557	0.0501407	0.735031	0.145321	0.32437	-0.196446	0.180823	-0.329511	0.0221944	0.134287	0.362836	-0.0888109	0.548327	-0.0915129	0.536175	-0.152254	0.301566	0.161724	0.272129	0.127207	0.388913
ENSGALT00000071359	black	0.313419	0.0300693	0.327312	0.0231557	-0.0897106	0.544266	0.0797018	0.590237	-0.502699	0.00027137	0.224227	0.125492	-0.245828	0.0921424	0.431337	0.00220702	0.484649	0.000481661	0.324645	0.0243676	0.180054	0.220724	0.0284474	0.847795	-0.101505	0.492405	-0.00421457	0.977319	-0.100794	0.495459	0.182492	0.214432	-0.1037	0.483047	-0.284889	0.0496898	0.147343	0.317609	0.0878799	0.552545	0.0261215	0.860109
ENSGALT00000006018	black	0.312959	0.030325	0.301781	0.037109	-0.22293	0.127751	0.169661	0.248974	-0.232735	0.111411	-0.0821853	0.57867	-0.0994705	0.501165	0.255749	0.079348	0.536851	8.36296e-05	0.165073	0.262193	0.0384017	0.79553	0.0197032	0.894255	-0.00124905	0.993277	-0.0505443	0.732977	0.171071	0.245006	-0.224182	0.12557	-0.0322858	0.827551	-0.028496	0.847538	-0.383839	0.00707617	-0.00593044	0.968089	0.340508	0.0178761
ENSGALT00000062418	black	0.31271	0.0304643	0.356596	0.0128523	-0.245121	0.0931112	0.194992	0.184138	-0.503348	0.000265671	0.270966	0.062485	-0.346061	0.0159812	0.583732	1.33097e-05	0.653798	4.68838e-07	0.197974	0.177387	0.318939	0.027141	-0.0274204	0.853228	0.243156	0.0958483	-0.104476	0.479758	-0.15746	0.285142	0.123904	0.401445	-0.268037	0.0654855	-0.0779773	0.598329	-0.109914	0.457064	0.238106	0.103165	0.16082	0.274856
ENSGALT00000075339	black	0.312225	0.0307362	0.390596	0.00605538	-0.192094	0.190872	0.17957	0.221988	-0.733952	2.93095e-09	0.233631	0.110003	-0.0536952	0.717003	0.498816	0.000307849	0.82051	9.48872e-13	0.141532	0.337277	0.619225	2.70556e-06	-0.119898	0.416954	-0.0652647	0.659417	0.372431	0.00913987	0.0477845	0.74706	0.190891	0.193717	-0.553679	4.46267e-05	-0.380672	0.00760385	0.075591	0.609606	0.278523	0.0552482	0.439134	0.00179319
ENSGALT00000024345	black	0.31178	0.0309881	0.335358	0.0198004	-0.0470961	0.750586	0.295096	0.0417322	-0.460291	0.000995405	0.170413	0.246853	-0.195521	0.182928	0.620834	2.50525e-06	0.679706	1.08117e-07	0.202377	0.167749	0.148615	0.313403	0.113896	0.440819	0.139295	0.345046	-0.091532	0.536089	-0.0687626	0.642365	0.0597956	0.686421	-0.195815	0.182256	-0.0436106	0.768514	-0.18394	0.210755	0.252	0.0840076	0.267008	0.0665663
ENSGALT00000018414	black	0.311719	0.0310227	0.330954	0.0215819	-0.233065	0.110892	0.303198	0.0361858	-0.4495	0.00135026	-0.0778028	0.59915	0.115333	0.435038	0.363301	0.0111472	0.800957	8.16648e-12	-0.0042645	0.977051	0.275321	0.0582272	-0.223429	0.126879	-0.0736506	0.618842	0.286692	0.0482011	0.236551	0.105503	-0.103585	0.483536	-0.445627	0.0015028	-0.0775106	0.600527	-0.360098	0.0119358	0.0615534	0.677697	0.668407	2.08661e-07
ENSGALT00000001959	black	0.311485	0.0311557	0.339776	0.0181396	-0.0799458	0.589096	-0.155265	0.291995	-0.728836	4.27157e-09	0.313031	0.0302848	-0.221008	0.131154	0.503844	0.000261387	0.636941	1.13223e-06	0.4896	0.00041281	0.372929	0.00903995	0.120162	0.415924	-0.0279728	0.850305	0.186573	0.204183	-0.06439	0.663708	0.18894	0.198398	-0.179003	0.223476	-0.616819	3.03289e-06	0.290411	0.0452441	0.0218408	0.882859	0.170041	0.247901
ENSGALT00000068898	black	0.311199	0.0313192	0.362084	0.0114414	-0.00353349	0.980984	0.392759	0.00575704	-0.519113	0.000156546	0.329736	0.0220979	-0.289967	0.0455896	0.702543	2.61026e-08	0.686132	7.34209e-08	0.175118	0.233852	0.296335	0.040841	0.209165	0.153645	0.378203	0.00803861	-0.116066	0.432105	-0.180779	0.21884	0.159184	0.279831	-0.327464	0.0230878	0.0412234	0.780863	-0.170068	0.247826	0.175014	0.234133	0.194941	0.184254
ENSGALT00000082816	black	0.311138	0.031354	0.307862	0.0332786	-0.252016	0.0839873	0.139364	0.344807	-0.430306	0.00226761	-0.15561	0.290908	0.241853	0.0976958	0.205823	0.160477	0.714061	1.21074e-08	-0.0191118	0.897411	0.219308	0.134223	-0.0971042	0.511452	-0.225784	0.12282	0.411614	0.00365349	0.443357	0.00159916	-0.159956	0.277475	-0.411421	0.00367104	-0.272645	0.0608142	-0.300293	0.0380995	-0.0359215	0.808478	0.71097	1.49336e-08
ENSGALT00000030490	black	0.308997	0.0326009	0.327645	0.0230077	-0.284774	0.0497862	0.0954761	0.518591	-0.432424	0.00214468	-0.0872918	0.555216	0.185906	0.205833	0.130079	0.378206	0.624357	2.1139e-06	-0.0159448	0.914342	0.240993	0.0989316	-0.0500518	0.735484	-0.197511	0.178424	0.376211	0.00840499	0.502251	0.000275372	-0.136707	0.354171	-0.419011	0.00303477	-0.271096	0.0623545	-0.230319	0.115282	0.175321	0.2333	0.647692	6.49289e-07
ENSGALT00000001695	black	0.308764	0.0327393	0.31959	0.0268118	-0.194317	0.18569	0.164545	0.263742	-0.42133	0.00286082	0.0403845	0.785216	-0.0856792	0.562574	0.341022	0.0176931	0.569324	2.41259e-05	0.291501	0.0444064	0.171049	0.245068	-0.186386	0.204643	-0.100096	0.498465	0.0880027	0.551987	-0.00260467	0.985982	-0.00614025	0.966961	-0.117265	0.427334	-0.197009	0.179552	-0.115277	0.435264	0.234604	0.108488	0.314555	0.0294461
ENSGALT00000088737	black	0.30804	0.0331713	0.374045	0.00881953	-0.103952	0.481977	0.166245	0.258771	-0.753659	6.31636e-10	0.266244	0.0673788	-0.205204	0.161765	0.654945	4.40661e-07	0.906409	7.80373e-19	0.261993	0.0720411	0.535381	8.82086e-05	0.0505929	0.732729	0.104757	0.478573	0.196423	0.180876	-0.154932	0.293043	0.143376	0.330956	-0.453614	0.00120348	-0.328828	0.022489	-0.0416719	0.778539	0.355652	0.0131095	0.372903	0.00904504
ENSGALT00000053729	black	0.306776	0.0339375	0.351659	0.0142463	-0.284134	0.0503249	0.324198	0.0245761	-0.413864	0.00345451	0.0832203	0.573881	-0.103501	0.48389	0.135432	0.358721	0.444265	0.00155997	0.0798081	0.58974	0.356425	0.0128986	-0.374668	0.00869854	-0.232964	0.11105	0.172224	0.24179	0.128419	0.384372	-0.178818	0.223961	-0.309578	0.0322586	0.0159127	0.914513	0.0473374	0.74935	0.152134	0.301953	0.148123	0.315026
ENSGALT00000059428	black	0.306433	0.0341476	0.352667	0.0139517	-0.143619	0.330127	0.178478	0.224858	-0.575801	1.85296e-05	0.363332	0.0111398	-0.459773	0.00101032	0.854445	1.12664e-14	0.757343	4.6662e-10	0.345883	0.0160392	0.315083	0.0291601	0.133688	0.364998	0.344285	0.0165677	-0.210719	0.150542	-0.495803	0.000339146	0.266856	0.066728	-0.159994	0.277359	-0.150308	0.307862	-0.0412103	0.780931	0.352797	0.0139141	0.0876725	0.553486
ENSGALT00000082930	black	0.305939	0.0344526	0.265532	0.0681428	-0.185683	0.206388	0.157144	0.28612	-0.25698	0.077863	-0.247883	0.0893678	0.0903919	0.541201	0.266115	0.0675169	0.628941	1.68924e-06	0.224813	0.12448	-0.112895	0.444875	-0.192092	0.190876	-0.257477	0.0772696	0.0731655	0.62116	0.20361	0.165119	-0.0540825	0.715048	0.0167374	0.910101	-0.128825	0.382857	-0.406824	0.00411091	-0.00573058	0.969164	0.505178	0.000250174
ENSGALT00000018560	black	0.3044	0.0354167	0.319566	0.0268239	-0.193768	0.186961	0.216316	0.139749	-0.490005	0.000407598	-0.062758	0.671743	-0.0443046	0.764935	0.375392	0.00855973	0.793733	1.70472e-11	0.329693	0.0221163	0.260981	0.0731877	-0.277698	0.0560037	-0.179466	0.222261	0.184935	0.208254	-0.00582811	0.96864	-0.0780712	0.597887	-0.139688	0.343675	-0.168752	0.251558	-0.229325	0.116903	0.289989	0.0455725	0.443983	0.00157204
ENSGALT00000021891	black	0.302709	0.0365023	0.328827	0.0224895	-0.280029	0.0538898	0.245335	0.0928176	-0.329777	0.0220802	0.114268	0.439322	0.0213753	0.885339	0.260521	0.0737135	0.459725	0.00101171	-0.0822041	0.578583	0.372643	0.00909713	-0.274954	0.0585763	0.0683234	0.644497	0.227086	0.120618	0.0494228	0.73869	0.00920815	0.950471	-0.437279	0.00188482	-0.0150478	0.919144	-0.0868819	0.557082	0.137849	0.350126	0.381605	0.00744501
ENSGALT00000063486	black	0.302333	0.0367472	0.325867	0.0238057	-0.302759	0.0364695	0.195039	0.18403	-0.394657	0.00550583	-0.0220005	0.882008	0.105999	0.473345	0.067034	0.65077	0.514887	0.000180847	-0.0227862	0.877826	0.342864	0.0170501	-0.0442972	0.764973	-0.271908	0.0615432	0.349672	0.014843	0.397309	0.00517075	-0.0380592	0.797315	-0.375642	0.00851206	-0.181035	0.218177	-0.111294	0.451399	0.257086	0.0777357	0.394189	0.00556684
ENSGALT00000025441	black	0.301233	0.0374714	0.316197	0.0285646	-0.194733	0.184733	0.519228	0.000155927	-0.302755	0.0364725	-0.180123	0.220543	0.0467234	0.752497	0.23254	0.11172	0.639994	9.6894e-07	-0.0518623	0.726281	0.139811	0.343247	-0.325542	0.023954	-0.385571	0.00680127	0.140749	0.339984	0.109788	0.457585	-0.10511	0.477083	-0.291345	0.0445254	0.150702	0.30658	-0.357897	0.012505	0.194083	0.186231	0.375294	0.0085783
ENSGALT00000024204	black	0.301105	0.0375568	0.28851	0.0467369	-0.152146	0.301915	0.0472234	0.749934	-0.311118	0.0313658	0.0263113	0.859104	-0.209923	0.152126	0.234146	0.109199	0.421034	0.00288251	0.550271	5.08176e-05	-0.00929996	0.949978	-0.00773327	0.958396	-0.102058	0.490039	-0.106268	0.472218	0.0202036	0.891585	-0.137873	0.350044	0.253435	0.0821994	-0.180039	0.220763	-0.0630839	0.670136	-0.0763015	0.606238	0.112374	0.446989
ENSGALT00000008627	black	0.300956	0.0376559	0.357198	0.0126905	-0.0277276	0.851602	0.025752	0.862069	-0.762249	3.09132e-10	0.266493	0.0671126	-0.182541	0.214307	0.573377	2.04668e-05	0.815304	1.72494e-12	0.35379	0.0136296	0.546409	5.87778e-05	-0.0557397	0.706702	-0.00418181	0.977496	0.235542	0.107042	-0.0620431	0.675274	0.19092	0.193648	-0.372341	0.00915791	-0.501468	0.000282483	0.113194	0.443659	0.101738	0.491407	0.333224	0.0206474
ENSGALT00000032134	black	0.300748	0.0377944	0.281615	0.0524889	-0.308589	0.0328433	0.200741	0.171285	-0.32077	0.0262239	-0.108715	0.462018	0.0801045	0.588355	0.310004	0.0320093	0.643864	7.93426e-07	0.00289213	0.984435	0.0746833	0.613919	-0.104584	0.479304	-0.0130996	0.929584	0.179412	0.222401	0.135166	0.359676	-0.308691	0.0327824	-0.286724	0.0481752	-0.0550029	0.710409	-0.367764	0.0101231	0.164118	0.265	0.56155	3.28773e-05
ENSGALT00000001476	black	0.300466	0.0379838	0.351968	0.0141554	-0.245342	0.0928079	0.266465	0.0671428	-0.478215	0.000586531	0.110639	0.454082	0.11715	0.427788	0.173144	0.239247	0.53513	8.90106e-05	-0.00610356	0.967158	0.419697	0.00298234	0.020985	0.887419	-0.0513493	0.728885	0.420385	0.00293058	0.285248	0.049391	-0.0646817	0.662276	-0.488847	0.000422671	-0.158206	0.282835	-0.0193655	0.896057	0.136341	0.355473	0.454172	0.00118472
ENSGALT00000009497	black	0.299375	0.0387214	0.278296	0.0554553	-0.341645	0.0174734	0.330468	0.0217864	-0.239962	0.100428	-0.342811	0.0170684	0.413969	0.00344547	0.143872	0.329268	0.688151	6.48841e-08	-0.308029	0.0331777	0.049748	0.737031	-0.29715	0.0402638	-0.333166	0.0206709	0.407362	0.00405718	0.448236	0.00139845	-0.251741	0.0843364	-0.509552	0.000216412	-0.0120327	0.935307	-0.547028	5.74297e-05	0.203774	0.164773	0.864329	2.49895e-15
ENSGALT00000011643	black	0.298969	0.0389997	0.374318	0.00876627	-0.192839	0.189124	0.156022	0.289617	-0.687844	6.61208e-08	0.16896	0.250964	0.0796694	0.590389	0.272676	0.0607839	0.746262	1.14225e-09	0.0271846	0.854477	0.704531	2.2921e-08	-0.0286511	0.846718	-0.0996717	0.500296	0.537898	8.05033e-05	0.253791	0.0817547	-0.019061	0.897683	-0.657682	3.79676e-07	-0.384149	0.0070263	0.012034	0.9353	0.252323	0.0835979	0.531924	9.98874e-05
ENSGALT00000060837	black	0.298933	0.0390238	0.350479	0.014598	-0.0983117	0.506189	0.110702	0.453824	-0.671403	1.75764e-07	0.202933	0.16656	-0.186315	0.204819	0.700258	3.02706e-08	0.892096	1.75799e-17	0.197499	0.178451	0.438989	0.00180019	-0.0458405	0.75703	0.0736492	0.618848	0.128317	0.384751	-0.179136	0.223125	0.191418	0.192468	-0.408297	0.00396521	-0.330766	0.0216611	-0.075745	0.608875	0.37384	0.00885969	0.410472	0.00375823
ENSGALT00000085247	black	0.29842	0.0393778	0.313033	0.0302835	-0.191894	0.191343	0.166381	0.258376	-0.472582	0.00069475	0.0522173	0.724481	-0.113668	0.441742	0.524507	0.000129847	0.688958	6.17382e-08	0.0857443	0.562276	0.220972	0.13122	-0.196317	0.181115	-0.0527927	0.721566	0.0617857	0.676547	-0.118604	0.422037	-0.0652761	0.659361	-0.30388	0.035748	-0.172476	0.241093	-0.156073	0.289459	0.200172	0.172528	0.350984	0.0144467
ENSGALT00000083086	black	0.298187	0.0395392	0.316709	0.0282942	-0.185771	0.206168	0.0610235	0.680322	-0.478994	0.000572828	0.0139514	0.925018	-0.0748228	0.613255	0.453398	0.00121083	0.705722	2.1193e-08	0.295672	0.0413159	0.220111	0.132767	-0.116364	0.430918	-0.090622	0.540167	0.123118	0.40446	0.0425023	0.774241	0.0602604	0.68411	-0.12088	0.41312	-0.313116	0.0302378	-0.142907	0.332557	0.0368813	0.803461	0.414934	0.00336323
ENSGALT00000080645	black	0.296196	0.0409406	0.227959	0.119159	-0.469041	0.000771649	0.288354	0.0468612	0.371203	0.00939017	-0.0432988	0.770124	0.106995	0.469174	-0.220956	0.131249	-0.345795	0.0160679	-0.450246	0.00132251	-0.283873	0.0505453	0.0620789	0.675097	0.165948	0.259635	-0.102962	0.486182	0.336746	0.0192653	-0.404552	0.004345	-0.0659088	0.656264	0.454491	0.0011741	-0.200138	0.172603	-0.0286155	0.846906	0.0688116	0.642128
ENSGALT00000022483	black	0.295621	0.0413527	0.319299	0.0269587	-0.0693325	0.639605	0.243691	0.0950964	-0.421569	0.00284337	0.0450983	0.760847	0.095349	0.51915	0.23773	0.103727	0.544421	6.33086e-05	0.037094	0.80235	0.231333	0.113645	0.175238	0.233525	-0.121884	0.409224	0.250182	0.0863428	0.414728	0.00338062	-0.0408088	0.783014	-0.343683	0.0167705	-0.159044	0.280261	-0.146603	0.320073	-0.0705366	0.633786	0.411467	0.00366684
ENSGALT00000078639	black	0.293408	0.0429704	0.338663	0.0185465	-0.0578011	0.696368	-0.113777	0.441303	-0.719919	8.07355e-09	0.270883	0.0625678	-0.162381	0.270161	0.47613	0.000624673	0.668259	2.10428e-07	0.457902	0.00106585	0.45648	0.00110984	-0.0587456	0.691651	-0.110737	0.453681	0.250965	0.085331	-0.0775063	0.600547	0.319944	0.0266344	-0.212493	0.147057	-0.612676	3.68375e-06	0.27018	0.0632785	0.0487311	0.74222	0.211693	0.14862
ENSGALT00000089371	black	0.293327	0.0430306	0.370201	0.00959868	-0.0064881	0.965091	-0.016163	0.913174	-0.707138	1.92973e-08	0.425097	0.00259697	-0.315322	0.0290315	0.538253	7.94664e-05	0.630035	1.60037e-06	0.369523	0.00974215	0.604175	5.44292e-06	0.135993	0.356714	0.109159	0.46018	0.105556	0.475205	-0.0735754	0.619201	0.301382	0.0373725	-0.291678	0.0442712	-0.473295	0.000680125	0.262731	0.0712138	0.198459	0.176306	0.0925868	0.531382
ENSGALT00000079204	black	0.293295	0.0430545	0.352685	0.0139466	-0.081077	0.583819	0.084689	0.567115	-0.716717	1.00878e-08	0.157791	0.284117	-0.120981	0.41273	0.537327	8.21957e-05	0.90643	7.7645e-19	0.31263	0.0305091	0.528404	0.000113217	-0.000797021	0.99571	-0.0349732	0.813443	0.246813	0.0908046	0.00472726	0.974561	0.10424	0.480759	-0.372217	0.00918299	-0.428603	0.00237097	-0.0892392	0.546392	0.311302	0.0312601	0.449303	0.00135768
ENSGALT00000070492	black	0.292028	0.0440055	0.360407	0.0118576	0.0185566	0.900377	0.0461773	0.7553	-0.785739	3.72372e-11	0.364266	0.0109185	-0.378042	0.00806767	0.620125	2.59184e-06	0.756747	4.90199e-10	0.659865	3.36777e-07	0.510439	0.00021009	0.0743245	0.615627	0.0225462	0.879103	0.0715119	0.62909	-0.276704	0.0569251	0.260874	0.0733096	-0.0844492	0.568217	-0.479471	0.000564568	0.246875	0.0907211	0.104798	0.4784	0.0439619	0.766702
ENSGALT00000074365	black	0.290588	0.0451073	0.295969	0.0411024	-0.0590802	0.689982	0.298698	0.039186	-0.314615	0.0294139	0.165047	0.262269	-0.279614	0.0542613	0.634467	1.28293e-06	0.572912	2.08589e-05	0.149947	0.309036	0.0125119	0.932736	0.40704	0.00408927	0.322877	0.0252002	-0.25647	0.0784758	-0.147402	0.317414	-0.127928	0.386209	-0.108741	0.461911	0.0933366	0.528048	-0.293185	0.0431368	-0.0301877	0.838604	0.206806	0.158444
ENSGALT00000015687	black	0.290122	0.0454684	0.334776	0.0200287	-0.131784	0.371933	0.152171	0.301832	-0.509889	0.000213994	0.170692	0.246067	-0.252761	0.0830446	0.526689	0.000120281	0.684243	8.23521e-08	0.18376	0.211209	0.298335	0.0394366	-0.0297699	0.840808	0.0516727	0.727243	-0.00962303	0.948242	-0.13184	0.371726	0.118731	0.421537	-0.256418	0.0785377	-0.208185	0.155625	-0.0827202	0.576192	0.0765704	0.604966	0.236647	0.105358
ENSGALT00000005994	black	0.288744	0.0465506	0.325589	0.0239329	0.034848	0.814099	0.145813	0.322716	-0.56221	3.2034e-05	0.264389	0.0693828	-0.48051	0.000546972	0.668108	2.12248e-07	0.653608	4.73681e-07	0.669359	1.97633e-07	0.197318	0.178857	-0.00557839	0.969983	0.099875	0.499418	-0.260358	0.0739003	-0.42846	0.00237982	0.21381	0.144508	0.162541	0.269682	-0.226014	0.122429	0.0355951	0.810187	0.0656691	0.657437	-0.0904229	0.541061
ENSGALT00000017620	black	0.287897	0.047226	0.375106	0.00861423	-0.029871	0.840275	0.146449	0.320587	-0.831776	2.43069e-13	0.243855	0.0948672	-0.125296	0.396134	0.5178	0.000163758	0.902075	2.10731e-18	0.314366	0.0295492	0.64717	6.67417e-07	-0.0183598	0.901428	-0.103166	0.485314	0.356529	0.0128705	0.0260198	0.860649	0.178645	0.224417	-0.48719	0.000445127	-0.460224	0.000997322	0.0915878	0.53584	0.200821	0.17111	0.388844	0.00630696
ENSGALT00000071453	black	0.284683	0.0498628	0.294621	0.0420775	-0.16956	0.249262	0.189511	0.19702	-0.493604	0.000363781	-0.126824	0.390354	0.122992	0.404945	0.386148	0.00671168	0.821495	8.45531e-13	0.0708886	0.63209	0.223363	0.126994	-0.310044	0.0319861	-0.227545	0.11985	0.316011	0.0286633	0.115202	0.435563	0.0321381	0.828328	-0.375776	0.00848672	-0.235913	0.106475	-0.278864	0.0549379	0.130762	0.375683	0.63129	1.50379e-06
ENSGALT00000079627	black	-0.284683	0.0498627	-0.336601	0.0193206	0.259968	0.0743491	-0.255421	0.0797472	0.539728	7.52918e-05	-0.0211872	0.886341	-0.0814732	0.581976	-0.294422	0.0422226	-0.779055	6.97981e-11	-0.0707374	0.632818	-0.481346	0.000533179	0.149042	0.311998	0.0584427	0.693162	-0.367837	0.0101068	-0.258659	0.0758731	0.122252	0.407798	0.481156	0.000536288	0.196618	0.180434	0.24344	0.0954486	-0.274775	0.0587478	-0.595677	7.95251e-06
ENSGALT00000067147	black	-0.28545	0.0492228	-0.24731	0.0901348	0.332031	0.0211343	-0.38462	0.00695098	-0.377509	0.0081646	-0.105478	0.475534	0.285321	0.0493297	0.17654	0.230016	0.484862	0.000478488	-0.0273043	0.853843	0.355723	0.0130899	-0.229871	0.116011	-0.232281	0.112131	0.504443	0.000256297	-0.0180757	0.902946	0.298709	0.039178	-0.413256	0.00350726	-0.598127	7.13688e-06	0.0477464	0.747255	0.117421	0.426713	0.451427	0.00127964
ENSGALT00000049757	black	-0.285998	0.0487697	-0.273221	0.06025	0.335388	0.0197886	-0.111348	0.451175	-0.115957	0.43254	-0.236481	0.10561	0.329411	0.0222372	0.179775	0.221452	0.36744	0.0101944	-0.119478	0.418601	0.0116098	0.937575	0.0283464	0.848329	-0.1341	0.363511	0.266942	0.0666368	-0.0437934	0.767571	0.205476	0.161197	-0.229251	0.117025	-0.229182	0.117137	-0.235076	0.107758	0.0198615	0.89341	0.404115	0.00439127
ENSGALT00000051793	black	-0.287045	0.0479143	-0.289451	0.0459929	0.194157	0.186059	-0.37824	0.00803193	0.270643	0.0628106	0.195779	0.182339	-0.0712356	0.630419	-0.280429	0.0535337	-0.67883	1.13884e-07	0.0294966	0.842251	-0.124021	0.400996	0.348531	0.0151949	0.206968	0.158112	-0.106463	0.471397	-0.173188	0.239127	0.00840938	0.954763	0.257639	0.0770768	-0.0593217	0.688779	0.493261	0.000367756	-0.134878	0.360708	-0.508672	0.000222853
ENSGALT00000084622	black	-0.287147	0.0478313	-0.269042	0.0644435	0.203274	0.165833	-0.500768	0.000288989	0.125766	0.394349	0.264229	0.0695581	0.0208722	0.88802	-0.39202	0.00585754	-0.661218	3.12511e-07	-0.0587435	0.691661	0.220295	0.132435	0.119421	0.418824	0.0731292	0.621334	0.187481	0.201949	-0.0568526	0.701116	0.174607	0.23524	0.0167368	0.910104	-0.301418	0.0373486	0.68076	1.01534e-07	-0.29198	0.0440418	-0.450213	0.00132372
ENSGALT00000064726	black	-0.288138	0.0470332	-0.257677	0.0770318	0.311806	0.0309732	-0.0291927	0.843856	-0.201189	0.170311	-0.301906	0.037027	0.260893	0.0732873	0.208857	0.154265	0.55139	4.87027e-05	-0.106619	0.470745	0.116932	0.428653	-0.272467	0.0609899	-0.253774	0.0817765	0.265815	0.0678381	-0.0748942	0.612916	-0.026912	0.85592	-0.291679	0.0442709	-0.142306	0.334615	-0.273847	0.0596408	0.223238	0.127211	0.462296	0.000939545
ENSGALT00000082658	black	-0.288152	0.0470224	-0.324732	0.0243276	0.117488	0.426446	-0.126318	0.392262	0.624545	2.09464e-06	-0.116139	0.431816	0.0761885	0.606773	-0.547522	5.63757e-05	-0.857467	7.19507e-15	-0.253521	0.0820921	-0.380909	0.00756328	0.118865	0.421007	-0.0461625	0.755376	-0.209035	0.153906	-0.0143491	0.922887	-0.0485285	0.743255	0.364279	0.0109153	0.266087	0.0675463	0.152475	0.300858	-0.108737	0.461926	-0.509282	0.000218372
ENSGALT00000043800	black	-0.289908	0.0456355	-0.305582	0.0346745	0.124686	0.398456	-0.277982	0.0557427	0.455681	0.00113528	0.080822	0.585007	0.0553425	0.708699	-0.444525	0.00154893	-0.826161	4.85096e-13	-0.18574	0.206245	-0.214212	0.143737	0.23072	0.114632	0.0796064	0.590683	-0.0704929	0.633997	-0.069812	0.637285	0.157708	0.284372	0.234336	0.108903	0.0683337	0.644447	0.409488	0.00385067	-0.220384	0.132275	-0.486733	0.000451511
ENSGALT00000000287	black	-0.291159	0.0446683	-0.331715	0.0212649	0.186031	0.205522	-0.277103	0.0565537	0.395594	0.0053853	-0.0740597	0.616889	-0.00533328	0.971301	-0.364645	0.0108298	-0.61226	3.75575e-06	0.0722793	0.625405	-0.313255	0.0301602	-0.145349	0.324276	-0.0306449	0.836193	-0.176156	0.231045	-0.177188	0.228282	-0.0558868	0.705962	0.417218	0.00317557	0.073321	0.620417	0.23899	0.101855	-0.360327	0.0118778	-0.413843	0.00345626
ENSGALT00000073335	black	-0.291417	0.0444705	-0.341801	0.0174188	0.273179	0.0602909	-0.157877	0.283851	0.558701	3.67543e-05	-0.0680553	0.645799	-0.0627188	0.671937	-0.31239	0.0306433	-0.753434	6.43344e-10	0.0687362	0.642494	-0.514583	0.000182725	0.192811	0.18919	0.069145	0.640512	-0.394658	0.00550569	-0.190549	0.194533	0.0330205	0.823689	0.6182	2.8408e-06	0.245432	0.0926842	0.146361	0.320881	-0.294929	0.0418529	-0.585315	1.24462e-05
ENSGALT00000015466	black	-0.292074	0.0439712	-0.242655	0.0965548	0.39969	0.00488538	-0.243289	0.0956608	-0.368749	0.00990812	-0.202949	0.166525	0.342405	0.0172084	0.176112	0.231165	0.584286	1.30014e-05	-0.0689092	0.641655	0.354611	0.0133981	-0.206917	0.158215	-0.255255	0.0799504	0.508358	0.000225192	0.017545	0.905782	0.172888	0.239952	-0.449335	0.00135646	-0.461629	0.000957805	-0.116251	0.431368	0.189736	0.19648	0.5699	2.35716e-05
ENSGALT00000076992	black	-0.295001	0.0418006	-0.351022	0.0144353	0.197	0.179573	-0.373974	0.00883342	0.492707	0.000374286	-0.164852	0.262841	0.168748	0.251568	-0.512768	0.000194288	-0.745165	1.24505e-09	-0.0388449	0.793221	-0.43971	0.00176554	0.079401	0.591645	-0.135242	0.359402	-0.0767466	0.604133	0.091701	0.535334	0.00545841	0.970628	0.444215	0.00156212	-0.0298642	0.840311	0.23889	0.102002	-0.503168	0.000267241	-0.351571	0.0142724
ENSGALT00000079832	black	-0.295671	0.0413168	-0.340014	0.0180538	0.143871	0.329271	-0.3186	0.0273137	0.484555	0.000483061	0.00944305	0.949209	0.00310625	0.983283	-0.426634	0.00249565	-0.830848	2.72951e-13	-0.0621521	0.674735	-0.346651	0.0157903	0.159699	0.27826	0.0576545	0.697101	-0.173613	0.237957	-0.14112	0.338702	-0.0102385	0.944937	0.4059	0.00420472	0.0638519	0.666353	0.362254	0.0113999	-0.340945	0.0177203	-0.538555	7.85959e-05
ENSGALT00000003142	black	-0.295903	0.04115	-0.333699	0.0204564	0.0670385	0.650748	-0.34378	0.0167379	0.523034	0.00013669	-0.179064	0.223315	0.327291	0.0231648	-0.75686	4.85631e-10	-0.831655	2.46779e-13	-0.292033	0.0440023	-0.192851	0.189097	-0.0341117	0.81796	-0.250628	0.0857648	0.178292	0.225349	0.270304	0.0631533	-0.123977	0.401165	0.191085	0.193257	-0.00247605	0.986674	0.298889	0.0390541	-0.296499	0.0407244	-0.272428	0.0610286
ENSGALT00000055483	black	-0.297534	0.039994	-0.326617	0.0234664	0.17002	0.247961	-0.205023	0.162143	0.500713	0.000289509	-0.168789	0.251452	0.306973	0.0338172	-0.60815	4.54116e-06	-0.702165	2.67532e-08	-0.322445	0.0254077	-0.160484	0.275873	-0.054972	0.710564	-0.158136	0.28305	0.147324	0.317673	0.134689	0.361387	0.0110385	0.940642	0.115463	0.434516	0.125907	0.393818	0.197718	0.17796	-0.265274	0.0684205	-0.200846	0.171056
ENSGALT00000027509	black	-0.297549	0.0399836	-0.233289	0.11054	0.483113	0.000505028	-0.171354	0.244213	-0.359147	0.0121791	-0.153223	0.298463	0.138417	0.348127	0.255805	0.0792796	0.582735	1.38819e-05	0.124524	0.399073	0.341474	0.0175335	-0.188816	0.198697	-0.154436	0.29461	0.309985	0.0320208	-0.199101	0.174884	0.136841	0.353697	-0.263709	0.0701286	-0.340772	0.0177818	-0.120301	0.41538	0.152624	0.30038	0.387605	0.00649029
ENSGALT00000007335	black	-0.300455	0.0379908	-0.334222	0.0202478	0.173443	0.238426	-0.174481	0.235584	0.585704	1.22422e-05	-0.0596646	0.687072	-0.104367	0.480221	-0.441587	0.00167808	-0.796017	1.3551e-11	0.0945869	0.522511	-0.343797	0.016732	-0.0211318	0.886636	0.00349551	0.981188	-0.352533	0.0139907	-0.234864	0.108085	0.0698271	0.637212	0.646313	6.98158e-07	0.266262	0.0673595	0.220439	0.132175	-0.192164	0.190706	-0.67491	1.43418e-07
ENSGALT00000006794	black	-0.300706	0.0378227	-0.285028	0.0495739	0.311982	0.0308733	-0.0800632	0.588547	-0.0688231	0.642072	-0.385631	0.00679186	0.116663	0.429725	0.142688	0.333308	0.425212	0.00258923	0.00114067	0.993861	-0.0766412	0.604632	-0.389	0.0062842	-0.338832	0.0184843	0.0360092	0.80802	-0.155819	0.290254	0.0676637	0.647703	-0.0345075	0.815884	-0.10342	0.484233	-0.341819	0.0174126	-0.00448102	0.975886	0.270926	0.0625244
ENSGALT00000085939	black	-0.300846	0.0377288	-0.348114	0.0153252	0.23406	0.109332	-0.473553	0.000674905	0.325623	0.023917	-0.10006	0.498621	0.021048	0.887083	-0.279702	0.0541822	-0.503502	0.000264332	0.17564	0.232438	-0.323854	0.0247374	0.179757	0.221497	0.0440298	0.766352	-0.160371	0.276216	-0.0247003	0.867651	-0.0355764	0.810284	0.483543	0.000498387	-0.146678	0.319822	0.137683	0.350712	-0.431445	0.00220072	-0.312926	0.0303436
ENSGALT00000075392	black	-0.300901	0.0376921	-0.339152	0.0183668	0.220482	0.132098	-0.259525	0.0748623	0.47131	0.000721555	-0.138846	0.34662	0.234731	0.10829	-0.481559	0.000529699	-0.651275	5.3684e-07	-0.176345	0.23054	-0.371382	0.00935322	0.13862	0.347413	0.0232631	0.875289	-0.0348622	0.814025	0.228255	0.118668	-0.0482428	0.744716	0.22855	0.118179	0.106525	0.47114	0.051323	0.729018	-0.369127	0.00982689	-0.1912	0.192983
ENSGALT00000066431	black	-0.303174	0.0362007	-0.334042	0.0203195	0.185498	0.206848	-0.372628	0.00910024	0.420668	0.00290953	0.0891546	0.546774	0.000669734	0.996395	-0.40836	0.00395904	-0.831438	2.53585e-13	-0.0496011	0.73778	-0.237901	0.103471	0.0776449	0.599894	0.043446	0.769364	-0.119986	0.416609	-0.137048	0.352961	0.112192	0.447733	0.34527	0.0162401	-0.0117035	0.937073	0.494011	0.000359104	-0.339024	0.0184137	-0.569299	2.41501e-05
ENSGALT00000061723	black	-0.303657	0.0358904	-0.33775	0.0188859	0.223949	0.125974	-0.283605	0.0507727	0.37446	0.00873873	-0.0631992	0.669567	0.0660355	0.655644	-0.218655	0.135413	-0.509547	0.000216444	-0.0238674	0.872076	-0.276152	0.0574417	-0.0347931	0.814387	-0.0199168	0.893115	-0.106138	0.472759	-0.203363	0.165644	0.204929	0.162341	0.338538	0.0185925	0.0413088	0.780421	0.219529	0.133821	-0.0310116	0.83426	-0.319233	0.0269917
ENSGALT00000056392	black	-0.304426	0.0354006	-0.346046	0.0159861	0.0312658	0.832921	-0.171913	0.242656	0.520332	0.000150108	-0.173706	0.237702	0.247929	0.0893072	-0.48188	0.00052452	-0.666344	2.34572e-07	-0.451377	0.00128141	-0.242855	0.0962723	-0.145465	0.323885	-0.182413	0.214635	0.0344203	0.816341	0.050264	0.734403	-0.0767421	0.604154	0.0624998	0.673018	0.188273	0.200015	0.159422	0.279104	-0.106791	0.470027	-0.235218	0.10754
ENSGALT00000050382	black	-0.306611	0.0340386	-0.396432	0.00527959	0.0524702	0.723199	-0.35562	0.0131183	0.666281	2.35407e-07	-0.283967	0.0504655	0.163752	0.266084	-0.479223	0.000568849	-0.739993	1.85787e-09	-0.119952	0.416744	-0.586375	1.18974e-05	-0.140916	0.339406	-0.0600561	0.685125	-0.201157	0.17038	0.00388454	0.979095	-0.0386574	0.794197	0.529634	0.000108385	0.15413	0.29558	0.0307133	0.835832	-0.318044	0.0275991	-0.27843	0.0553329
ENSGALT00000008105	black	-0.307273	0.0336342	-0.297849	0.0397738	0.14737	0.31752	-0.0239844	0.871454	0.345274	0.0162389	-0.31064	0.0316406	0.489531	0.000413712	-0.492289	0.00037927	-0.266236	0.0673873	-0.578331	1.66893e-05	-0.022057	0.881707	-0.108308	0.463705	-0.125688	0.394645	0.34387	0.0167073	0.403583	0.00444833	-0.188495	0.199478	-0.292791	0.0434308	0.216683	0.139062	-0.197954	0.177433	-0.128227	0.38509	0.285839	0.0489006
ENSGALT00000040523	black	-0.307535	0.0334756	-0.329782	0.0220781	0.282393	0.0518128	-0.272896	0.0605679	0.385852	0.00675746	-0.04366	0.768259	0.00690247	0.962863	-0.276123	0.0574692	-0.560986	3.36136e-05	-0.076756	0.604089	-0.270016	0.0634457	0.00796507	0.95715	0.0407403	0.783369	-0.165262	0.261639	-0.189106	0.197996	0.020012	0.892607	0.282156	0.0520181	0.0986684	0.50464	0.186453	0.204479	-0.20831	0.155371	-0.373043	0.00901717
ENSGALT00000080099	black	-0.308232	0.0330564	-0.284839	0.0497317	0.401373	0.00469205	-0.268674	0.0648229	-0.186464	0.204451	-0.222471	0.128558	0.189737	0.196476	0.168475	0.252347	0.409406	0.00385842	-0.0209117	0.887809	0.151453	0.304148	-0.28763	0.0474412	-0.239963	0.100427	0.230974	0.114222	-0.107811	0.46577	0.168458	0.252396	-0.189739	0.196472	-0.347737	0.0154439	-0.128866	0.382706	0.1803	0.220083	0.341832	0.0174079
ENSGALT00000082844	black	-0.308842	0.0326929	-0.35753	0.0126021	0.101535	0.492276	-0.491429	0.000389718	0.426395	0.00251119	-0.163972	0.265432	0.188928	0.198427	-0.486317	0.000457391	-0.580857	1.50211e-05	-0.0263386	0.858959	-0.231559	0.113283	0.0649328	0.661044	-0.00372492	0.979954	0.0184046	0.901188	0.153307	0.298195	-0.0517792	0.726702	0.342646	0.017125	-0.0836969	0.571681	0.0942624	0.523945	-0.258824	0.0756794	-0.175528	0.232741
ENSGALT00000056375	black	-0.309095	0.032543	-0.337334	0.0190423	0.127675	0.387156	-0.223776	0.126274	0.393985	0.0055936	-0.0689722	0.64135	0.226004	0.122446	-0.416373	0.00324392	-0.5744	1.96277e-05	-0.210849	0.150284	-0.127393	0.388212	-0.0369748	0.802973	0.0435586	0.768783	0.0913483	0.536912	-0.0252814	0.864566	-0.00746239	0.959852	0.0999651	0.499029	0.0873872	0.554783	0.199811	0.17332	-0.261638	0.0724416	-0.182691	0.213925
ENSGALT00000087250	black	-0.310115	0.031945	-0.302937	0.0363543	0.234327	0.108917	-0.367768	0.0101221	0.202544	0.167392	0.133085	0.367188	0.168194	0.25315	-0.400477	0.00479408	-0.595367	8.06148e-06	-0.139744	0.34348	0.101973	0.490405	0.139047	0.345915	0.0866355	0.558205	0.215892	0.140547	0.0480756	0.74557	0.0848931	0.566177	-0.0152957	0.917817	-0.163311	0.267389	0.483077	0.000505592	-0.311851	0.0309479	-0.261116	0.0730335
ENSGALT00000070372	black	-0.311011	0.0314267	-0.402012	0.00462035	0.0748578	0.613089	-0.185716	0.206306	0.797507	1.16493e-11	-0.386188	0.00670557	0.263803	0.0700258	-0.651721	5.24191e-07	-0.829578	3.19521e-13	-0.262885	0.0710418	-0.673021	1.60074e-07	-0.0872563	0.555378	-0.0931356	0.528941	-0.208697	0.154587	0.194451	0.185382	-0.231924	0.1127	0.491967	0.000383151	0.361517	0.0115807	-0.135099	0.359915	-0.343611	0.0167952	-0.235112	0.107702
ENSGALT00000012479	black	-0.311211	0.0313122	-0.308211	0.0330689	0.268729	0.0647661	-0.489562	0.0004133	0.224867	0.124388	0.122421	0.407147	0.125538	0.395217	-0.435468	0.0019783	-0.600352	6.46388e-06	-0.0767697	0.604024	0.103482	0.483971	-0.0239592	0.871588	0.106957	0.469333	0.166875	0.256946	0.101465	0.49258	0.129777	0.37932	0.0431391	0.770949	-0.169892	0.248323	0.433055	0.0021092	-0.163377	0.267196	-0.265089	0.0686211
ENSGALT00000069141	black	-0.311805	0.030974	-0.343374	0.0168756	0.167403	0.255422	-0.107993	0.465015	0.446537	0.00146565	-0.297346	0.0401258	0.290622	0.045081	-0.456886	0.00109712	-0.421311	0.00286221	-0.291976	0.044045	-0.279266	0.0545748	-0.26467	0.069076	-0.115933	0.432638	0.0646094	0.662631	0.115556	0.434146	-0.115197	0.435584	0.0905319	0.540571	0.232765	0.111365	-0.0966053	0.513634	-0.325134	0.0241415	-0.0229678	0.87686
ENSGALT00000088175	black	-0.31247	0.0305983	-0.360255	0.0118961	0.330115	0.0219361	-0.358533	0.0123383	0.449615	0.00134595	-0.0970672	0.511614	0.079914	0.589245	-0.408844	0.00391227	-0.648225	6.31277e-07	0.0628923	0.67108	-0.363852	0.0110159	0.0822788	0.578237	0.00308695	0.983387	-0.152959	0.299309	0.0476886	0.747551	0.0920235	0.533893	0.465168	0.00086443	0.0425999	0.773736	0.164466	0.263974	-0.255614	0.079512	-0.363648	0.0110644
ENSGALT00000009165	black	-0.3128	0.0304137	-0.331104	0.0215194	0.151051	0.305447	-0.200893	0.170954	0.507169	0.000234256	-0.010676	0.942588	-0.00963689	0.948168	-0.366122	0.01049	-0.699345	3.2104e-08	-0.0889835	0.547547	-0.250133	0.086406	0.0239329	0.871728	0.0901021	0.542504	-0.203297	0.165784	-0.166892	0.256896	0.121378	0.411184	0.388009	0.00642994	0.198161	0.176969	0.252832	0.0829548	-0.0504631	0.73339	-0.479984	0.000555815
ENSGALT00000003894	black	-0.313584	0.0299786	-0.36277	0.0112746	0.171208	0.244622	-0.379234	0.00785461	0.540662	7.27548e-05	0.0561923	0.704429	-0.148866	0.312578	-0.191041	0.193362	-0.743984	1.36526e-09	-0.085821	0.561926	-0.390798	0.00602705	0.100378	0.49725	0.25028	0.0862156	-0.392725	0.00576157	-0.377897	0.00809392	0.204409	0.163433	0.447513	0.0014267	0.149907	0.309168	0.251191	0.0850399	-0.109056	0.460606	-0.560656	3.40517e-05
ENSGALT00000078606	black	-0.313715	0.0299063	-0.251051	0.0852205	0.366425	0.0104215	0.048634	0.742716	-0.268451	0.0650543	-0.266501	0.0671049	0.300779	0.0377736	0.171293	0.244383	0.584091	1.31095e-05	-0.153673	0.297032	0.29278	0.0434389	-0.27305	0.0604175	-0.266377	0.0672369	0.388804	0.00631286	-0.0110983	0.940321	0.0979875	0.5076	-0.432468	0.00214218	-0.162688	0.269245	-0.270693	0.0627594	0.302819	0.0364306	0.496451	0.000332178
ENSGALT00000066208	black	-0.315467	0.028954	-0.342154	0.0172956	0.142318	0.334576	-0.0484081	0.74387	0.525519	0.000125327	-0.220853	0.131432	0.405031	0.00429463	-0.618045	2.86177e-06	-0.718046	9.20024e-09	-0.473785	0.000670234	-0.246601	0.0910906	0.027623	0.852156	-0.173802	0.237439	0.199253	0.174547	0.179748	0.221523	-0.184824	0.208532	0.0124175	0.933242	0.238594	0.10244	0.133549	0.365503	-0.231131	0.113971	-0.131807	0.371846
ENSGALT00000054170	black	-0.31624	0.0285415	-0.347657	0.0154692	0.282563	0.0516654	-0.427866	0.00241698	0.262771	0.0711688	-0.00563143	0.969698	-0.0350956	0.812802	-0.238408	0.102716	-0.505243	0.000249644	0.224679	0.124712	-0.208181	0.155634	0.00657043	0.964648	-0.0733968	0.620054	-0.133145	0.366968	-0.232493	0.111795	0.153654	0.29709	0.469015	0.000772253	-0.141347	0.337918	0.363027	0.0112128	-0.166291	0.258638	-0.435883	0.0019565
ENSGALT00000054494	black	-0.318985	0.0271178	-0.295739	0.0412677	0.276308	0.0572954	-0.435524	0.00197534	0.18984	0.196229	0.285419	0.0492482	-0.150697	0.306596	-0.200499	0.171813	-0.579114	1.61544e-05	-0.0299394	0.839914	0.157685	0.284445	0.0528715	0.721168	0.278164	0.0555755	-0.0578966	0.69589	-0.292961	0.0433034	0.359936	0.011977	0.103506	0.48387	-0.132226	0.370315	0.537643	8.12541e-05	-0.199137	0.174803	-0.516478	0.000171322
ENSGALT00000024083	black	-0.319726	0.0267434	-0.255799	0.0792872	0.465535	0.000855217	-0.180635	0.219212	-0.330068	0.0219564	-0.109834	0.457392	0.147262	0.317878	0.14032	0.341474	0.435529	0.00197508	0.115797	0.433181	0.360425	0.0118532	-0.242593	0.0966433	-0.237657	0.103837	0.3627	0.0112915	-0.176007	0.231448	0.268395	0.0651126	-0.237	0.104824	-0.385677	0.00678473	0.0444248	0.764315	0.0139931	0.924795	0.240396	0.0997951
ENSGALT00000060585	black	-0.320695	0.0262608	-0.339371	0.0182868	0.270804	0.0626481	-0.136571	0.354657	0.383774	0.00708664	-0.148097	0.315113	-0.00285484	0.984636	-0.335148	0.0198827	-0.435407	0.00198152	0.11626	0.43133	-0.221889	0.129587	0.0105273	0.943386	0.0339222	0.818954	-0.150256	0.308031	-0.179042	0.223373	-0.120643	0.414046	0.428802	0.00235869	0.188574	0.199283	0.015983	0.914137	-0.268861	0.06463	-0.322082	0.0255826
ENSGALT00000082350	black	-0.324172	0.0245882	-0.299849	0.0383994	0.239064	0.101745	-0.332599	0.0209015	0.258957	0.0755245	0.235376	0.107296	-0.159777	0.27802	-0.299872	0.038384	-0.689532	5.95915e-08	-0.0185974	0.900159	0.0675951	0.648037	0.21386	0.144412	0.159219	0.279725	-0.0939841	0.525177	-0.3507	0.0145315	0.193586	0.187383	0.202821	0.166798	-0.0581358	0.694695	0.539962	7.46475e-05	-0.0942095	0.524179	-0.648171	6.33085e-07
ENSGALT00000045144	black	-0.324669	0.0243565	-0.349249	0.0149724	0.173284	0.238863	-0.430558	0.00225267	0.286875	0.0480525	-0.173537	0.238165	0.28527	0.0493727	-0.573912	2.00237e-05	-0.545801	6.01322e-05	-0.14161	0.33701	-0.107345	0.467712	-0.10444	0.479913	-0.349265	0.0149675	0.272325	0.0611303	0.224526	0.124976	0.0981632	0.506835	0.115965	0.432509	-0.190287	0.195158	0.342779	0.0170794	-0.215846	0.140633	-0.163709	0.266209
ENSGALT00000078913	black	-0.325108	0.0241535	-0.345621	0.0161248	0.0821845	0.578674	-0.386783	0.00661445	0.482958	0.000507437	-0.082819	0.575735	0.277348	0.0563265	-0.646117	7.05353e-07	-0.810944	2.80554e-12	-0.276089	0.0575014	-0.156268	0.288849	-0.00619498	0.966667	-0.131404	0.373324	0.156615	0.287766	0.175958	0.231581	0.153402	0.297894	0.166288	0.258646	-0.0551671	0.709582	0.351929	0.014167	-0.227457	0.119997	-0.298257	0.0394903
ENSGALT00000018584	black	-0.326627	0.0234617	-0.32776	0.0229569	0.0526342	0.722369	-0.480296	0.000550561	0.283634	0.050748	-0.00232462	0.987489	0.287307	0.0477017	-0.566234	2.73095e-05	-0.649107	6.02495e-07	-0.350605	0.0145602	0.0754913	0.610079	-0.0665356	0.653201	-0.129245	0.381295	0.320131	0.0265409	0.157956	0.283607	0.0791672	0.592741	-0.115318	0.435098	-0.227609	0.119743	0.447325	0.00143411	-0.0994217	0.501377	-0.170179	0.247511
ENSGALT00000015576	black	-0.328493	0.022635	-0.340634	0.0178312	0.194471	0.185336	-0.0586042	0.692356	0.423317	0.00271884	-0.144576	0.326881	0.0551429	0.709704	-0.370671	0.00950035	-0.488475	0.000427618	-0.0959055	0.516704	-0.21571	0.140889	0.0172076	0.907586	0.0159488	0.91432	-0.103935	0.482051	-0.126679	0.390898	-0.0799259	0.589189	0.280917	0.0531016	0.306831	0.033904	0.0402928	0.785692	-0.193728	0.187052	-0.315114	0.0291438
ENSGALT00000063933	black	-0.32921	0.022324	-0.346958	0.0156918	0.0417557	0.778105	-0.0792167	0.592508	0.510809	0.000207508	-0.163854	0.26578	0.221499	0.130278	-0.611463	3.89756e-06	-0.709519	1.6464e-08	-0.310304	0.031835	-0.175675	0.232342	-0.0356232	0.810039	-0.0677259	0.647401	0.0661459	0.655105	0.0496848	0.737354	-0.223821	0.126196	0.139182	0.345444	0.259117	0.0753376	0.138219	0.348822	-0.282536	0.0516892	-0.285542	0.0491466
ENSGALT00000063807	black	-0.330054	0.0219622	-0.314799	0.0293137	0.082474	0.577332	-0.254505	0.080871	0.29453	0.0421439	-0.0266425	0.857348	0.217036	0.138404	-0.554925	4.25407e-05	-0.573609	2.02732e-05	-0.241802	0.0977694	0.0842843	0.568975	0.0152316	0.91816	-0.0650426	0.660506	0.258678	0.0758511	0.0671509	0.6502	0.0610793	0.680046	-0.0187193	0.899508	-0.0360171	0.807978	0.311496	0.0311495	0.0532961	0.71902	-0.19812	0.177061
ENSGALT00000081302	black	-0.330457	0.0217913	-0.365481	0.0106362	0.0828632	0.575531	-0.336289	0.01944	0.434481	0.00203095	-0.297678	0.0398937	0.470849	0.000731477	-0.676437	1.31151e-07	-0.593474	8.75837e-06	-0.472637	0.000693609	-0.116454	0.430557	-0.316535	0.0283858	-0.356425	0.0128985	0.376858	0.00828435	0.289055	0.0463046	-0.0492477	0.739583	-0.0792388	0.592405	-0.0383503	0.795797	0.177566	0.227276	-0.0829785	0.574998	0.0358487	0.808859
ENSGALT00000055153	black	-0.330754	0.0216659	-0.34461	0.016459	0.174453	0.235659	-0.246025	0.0918733	0.51058	0.000209099	0.0638397	0.666413	-0.00278784	0.984996	-0.292738	0.0434711	-0.705286	2.18109e-08	-0.25114	0.0851061	-0.177623	0.227124	0.197076	0.1794	0.373935	0.00884094	-0.188396	0.199718	-0.206297	0.159493	-0.0255589	0.863093	0.189545	0.196939	0.239272	0.101439	0.191486	0.192305	-0.154554	0.294237	-0.368337	0.00999752
ENSGALT00000084142	black	-0.332386	0.0209884	-0.331402	0.0213948	0.0914051	0.536657	-0.142377	0.334373	0.357518	0.0126053	-0.0829569	0.575098	0.435197	0.00199264	-0.480643	0.000544764	-0.573786	2.01273e-05	-0.536338	8.52017e-05	0.0164147	0.911827	0.00374309	0.979856	-0.0749638	0.612585	0.338979	0.0184303	0.145961	0.32222	0.0761506	0.606953	-0.237905	0.103465	0.0558082	0.706358	0.236999	0.104825	0.0814082	0.582278	-0.0276009	0.852273
ENSGALT00000008431	black	-0.332761	0.0208352	-0.367855	0.0101029	0.257187	0.0776151	-0.389131	0.0062651	0.417164	0.00317985	-0.268433	0.0650737	0.211497	0.149007	-0.560853	3.37892e-05	-0.525873	0.00012378	0.0156466	0.915938	-0.254929	0.0803492	-0.0580006	0.69537	-0.199421	0.174177	0.0179188	0.903784	0.228784	0.117793	-0.00239284	0.987122	0.360868	0.0117418	-0.0377128	0.799121	0.0156976	0.915665	-0.199278	0.174492	-0.166924	0.256803
ENSGALT00000084772	black	-0.333353	0.0205954	-0.372284	0.00916935	0.126936	0.38993	-0.234301	0.108957	0.497761	0.0003185	-0.198083	0.177145	0.426869	0.00248049	-0.611079	3.96758e-06	-0.700897	2.90464e-08	-0.514979	0.000180285	-0.192792	0.189235	-0.0849063	0.566117	-0.158885	0.280748	0.245697	0.0923205	0.234129	0.109225	-0.0920914	0.53359	-0.0551418	0.709709	0.0846177	0.567442	0.174624	0.235194	-0.189131	0.197937	-0.0799037	0.589293
ENSGALT00000020241	black	-0.333644	0.0204783	-0.349048	0.0150343	0.258344	0.0762428	-0.286916	0.0480187	0.404448	0.00435592	0.0112849	0.939319	0.00674759	0.963695	-0.455248	0.00114928	-0.757955	4.43481e-10	-0.100471	0.496847	-0.16329	0.267452	-0.155503	0.291245	-0.152119	0.302	-0.0958671	0.516872	-0.166728	0.257372	0.171508	0.243783	0.282876	0.0513962	0.0535304	0.717836	0.45197	0.00126034	-0.21132	0.149354	-0.588513	1.0857e-05
ENSGALT00000036901	black	-0.335619	0.0196989	-0.281875	0.0522621	0.317924	0.0276608	-0.226069	0.122336	-0.265192	0.0685099	-0.292589	0.0435826	0.508314	0.000225526	-0.071184	0.630667	0.41268	0.00355801	-0.223323	0.127064	0.378267	0.00802714	-0.41557	0.00331004	-0.454469	0.00117482	0.681116	9.93939e-08	0.182526	0.214344	0.117867	0.424948	-0.507789	0.00022949	-0.443879	0.00157654	-0.0262809	0.859265	0.132921	0.367782	0.570016	2.34606e-05
ENSGALT00000082294	black	-0.339458	0.0182552	-0.271253	0.0621962	0.350696	0.0145328	-0.110213	0.455831	-0.229676	0.116329	-0.215463	0.141356	0.192299	0.19039	-0.0663253	0.654228	0.302494	0.0366423	-0.0528949	0.721049	0.355211	0.0132311	-0.525769	0.000124231	-0.506274	0.000241293	0.37035	0.00956747	-0.0682766	0.644724	0.0889414	0.547737	-0.272266	0.0611888	-0.261026	0.0731362	0.0771348	0.6023	0.0959141	0.516666	0.142952	0.332404
ENSGALT00000089571	black	-0.345931	0.0160233	-0.372701	0.00908552	0.249395	0.0873698	-0.378358	0.0080107	0.299853	0.0383967	-0.265384	0.068302	0.470228	0.000745053	-0.639192	1.00958e-06	-0.546294	5.90333e-05	-0.21137	0.149257	-0.0998331	0.499599	-0.213951	0.144237	-0.439403	0.00178025	0.399823	0.00486982	0.206562	0.158946	0.0504952	0.733227	0.0592816	0.688979	-0.23418	0.109145	0.285436	0.0492343	-0.209969	0.152033	-0.0745856	0.614384
ENSGALT00000044492	black	-0.348574	0.0151813	-0.290215	0.0453962	0.31074	0.0315826	-0.0489589	0.741057	-0.242684	0.0965135	-0.235693	0.10681	0.419527	0.00299524	0.0937459	0.526232	0.473719	0.000671562	-0.201278	0.170119	0.312712	0.0304627	-0.211913	0.148189	-0.229728	0.116244	0.500274	0.000293658	0.0104677	0.943706	0.0392692	0.791013	-0.464613	0.000878508	-0.273329	0.060145	-0.170755	0.245893	0.271438	0.0620114	0.521325	0.000145043
ENSGALT00000038433	black	-0.349971	0.0147517	-0.388709	0.00632663	0.121587	0.410373	-0.272028	0.0614245	0.506404	0.000240261	-0.286026	0.0487467	0.43438	0.00203637	-0.632473	1.41773e-06	-0.643425	8.11742e-07	-0.545591	6.06063e-05	-0.198356	0.176535	-0.121319	0.411415	-0.258579	0.0759673	0.238129	0.103132	0.247907	0.0893359	-0.148499	0.313787	-0.0674295	0.648843	0.0468445	0.751876	0.0889061	0.547897	-0.201538	0.169555	-0.0346679	0.815043
ENSGALT00000036284	black	-0.350487	0.0145957	-0.380397	0.00765133	0.102139	0.489691	-0.209135	0.153705	0.571338	2.2238e-05	-0.114472	0.438497	0.228183	0.118788	-0.471184	0.000724255	-0.728389	4.41258e-09	-0.442055	0.0016569	-0.260393	0.0738605	-0.0427617	0.772899	0.0264503	0.858367	-0.0241808	0.870411	0.0748185	0.613276	0.187371	0.20222	0.0835877	0.572185	0.204703	0.162814	0.109403	0.45917	-0.272309	0.0611463	-0.248908	0.0880098
ENSGALT00000009924	black	-0.351239	0.0143706	-0.336312	0.0194314	0.287148	0.0478306	-0.324248	0.0245529	0.313718	0.0299047	0.0373359	0.801088	0.0263472	0.858913	-0.418263	0.00309284	-0.583146	1.36432e-05	0.0542236	0.714336	-0.0684364	0.643948	0.343514	0.0168281	0.111067	0.452329	-0.0411901	0.781036	0.0201549	0.891845	-0.01041	0.944016	0.302538	0.036613	-0.0258613	0.861489	0.268878	0.0646125	-0.149139	0.311681	-0.363144	0.0111848
ENSGALT00000054607	black	-0.352558	0.0139835	-0.413956	0.00344651	0.204692	0.162837	-0.16934	0.249884	0.739918	1.86866e-09	-0.128166	0.385315	-0.00106088	0.99429	-0.345121	0.0162894	-0.852691	1.45476e-14	-0.241012	0.0989032	-0.587209	1.14813e-05	0.0839654	0.570443	0.145272	0.324534	-0.42347	0.00270814	-0.235382	0.107287	0.0704794	0.634062	0.490435	0.000402116	0.404927	0.00430555	0.0340836	0.818107	-0.180618	0.219258	-0.524017	0.000132087
ENSGALT00000005391	black	-0.35378	0.0136326	-0.414829	0.00337212	0.0641133	0.665068	-0.235784	0.106671	0.764431	2.56599e-10	-0.15672	0.287438	0.203244	0.165897	-0.519335	0.000155355	-0.897658	5.536e-18	-0.47081	0.000732326	-0.477985	0.000590629	0.085124	0.565118	0.18094	0.218422	-0.19764	0.178134	0.0376193	0.799609	-0.051015	0.730583	0.244742	0.0936346	0.340564	0.017856	0.0140222	0.924638	-0.161984	0.27135	-0.300352	0.0380598
ENSGALT00000026710	black	-0.356864	0.0127802	-0.316715	0.0282907	0.534194	9.20682e-05	-0.316796	0.0282481	-0.231996	0.112586	-0.137172	0.352521	0.0252402	0.864785	0.256524	0.0784106	0.377871	0.00809869	0.132431	0.369567	0.128662	0.383465	-0.144725	0.326379	-0.257918	0.0767465	0.0956318	0.517906	-0.336007	0.0195488	0.477914	0.000591904	-0.0589014	0.690874	-0.411668	0.00364855	-0.0145123	0.922013	0.219139	0.134529	0.0901941	0.54209
ENSGALT00000056667	black	-0.357255	0.0126756	-0.372019	0.00922314	0.0857915	0.56206	-0.0573476	0.698636	0.502821	0.000270288	-0.316295	0.0285125	0.30417	0.035563	-0.55147	4.85543e-05	-0.5076	0.00023093	-0.42182	0.00282523	-0.144123	0.328416	-0.246423	0.0913326	-0.256923	0.0779317	0.131564	0.372735	0.0198005	0.893736	-0.145059	0.325253	0.0573985	0.698382	0.279699	0.0541856	-0.0139131	0.925223	0.0464489	0.753905	-0.122202	0.407994
ENSGALT00000052185	black	-0.365496	0.0106328	-0.339839	0.0181169	0.320414	0.0263999	-0.263959	0.0698542	0.367446	0.0101931	0.147783	0.316151	-0.158809	0.280982	-0.306767	0.0339432	-0.699117	3.25768e-08	-0.00815265	0.956142	-0.0663478	0.654118	0.108366	0.463466	0.171405	0.244072	-0.238911	0.101971	-0.214627	0.142944	0.175179	0.233685	0.322117	0.0255658	0.0928585	0.530172	0.410384	0.00376648	-0.224077	0.125752	-0.630143	1.59185e-06
ENSGALT00000068748	black	-0.369637	0.00971802	-0.372943	0.00903713	0.0659046	0.656284	-0.029068	0.844515	0.406843	0.00410906	-0.429019	0.00234533	0.45532	0.00114694	-0.522681	0.000138379	-0.280386	0.0535722	-0.494344	0.000355316	-0.154892	0.293167	-0.121808	0.409518	-0.202932	0.166563	0.286121	0.0486691	0.274696	0.0588231	-0.248962	0.0879385	-0.144675	0.326547	0.208841	0.154297	-0.256184	0.0788202	-0.112511	0.446433	0.232484	0.11181
ENSGALT00000004699	black	-0.373682	0.00889067	-0.4351	0.00199778	0.205803	0.160517	-0.330697	0.02169	0.666423	2.33518e-07	-0.145916	0.322371	0.0787799	0.594557	-0.532842	9.66551e-05	-0.897967	5.18142e-18	-0.178049	0.225994	-0.447965	0.00140898	-0.0246888	0.867712	-0.0435448	0.768854	-0.236702	0.105274	-0.0643282	0.664012	0.0450205	0.761247	0.472992	0.000686302	0.172793	0.240215	0.205098	0.161986	-0.308893	0.0326623	-0.530598	0.000104731
ENSGALT00000081619	black	-0.374007	0.00882691	-0.401683	0.00465712	0.316401	0.0284563	-0.132604	0.368936	0.473984	0.000666252	-0.270246	0.0632117	0.20799	0.156021	-0.59591	7.87129e-06	-0.623632	2.18948e-06	-0.0815619	0.581564	-0.25862	0.075919	-0.113537	0.442274	-0.386088	0.00672102	0.0331904	0.822796	0.0256266	0.862734	0.137071	0.352881	0.360388	0.0118624	0.134698	0.361357	0.13572	0.35769	-0.166775	0.257235	-0.374469	0.00873704
ENSGALT00000058392	black	-0.37409	0.00881069	-0.405512	0.00424474	0.363004	0.0112182	-0.437647	0.0018663	0.383736	0.00709284	-0.191171	0.193054	0.325149	0.0241349	-0.476571	0.000616432	-0.583954	1.31858e-05	-0.230764	0.114562	-0.179033	0.223396	-0.0919673	0.534144	-0.180675	0.21911	0.190049	0.195727	0.0492587	0.739527	0.147152	0.318244	0.112301	0.447288	-0.157241	0.28582	0.231824	0.11286	-0.33756	0.0189571	-0.128206	0.385167
ENSGALT00000086981	black	-0.375533	0.00853287	-0.384415	0.00698376	0.343804	0.0167298	-0.343834	0.0167194	0.350466	0.0146019	0.0523551	0.723783	-0.0631126	0.669994	-0.27319	0.0602801	-0.569085	2.43595e-05	0.162735	0.269103	-0.163834	0.265839	0.117268	0.42732	0.191526	0.192212	-0.176805	0.229306	-0.270533	0.0629213	0.0864882	0.558877	0.428002	0.0024084	0.0508156	0.731597	0.269536	0.0639353	-0.208846	0.154287	-0.450345	0.00131886
ENSGALT00000063249	black	-0.376275	0.00839286	-0.372477	0.00913047	0.260529	0.0737043	-0.264412	0.0693569	0.440527	0.00172701	0.196808	0.180006	-0.249485	0.0872515	-0.008478	0.954394	-0.61843	2.80987e-06	-0.0306042	0.836407	-0.2074	0.157225	0.233756	0.109806	0.500221	0.000294169	-0.446394	0.00147144	-0.579482	1.59091e-05	0.322258	0.0254977	0.367192	0.0102496	0.206493	0.159088	0.206026	0.160055	-0.00491553	0.973548	-0.595059	8.17157e-06
ENSGALT00000086801	black	-0.37834	0.00801396	-0.442887	0.00161982	0.175283	0.233404	-0.223939	0.125992	0.750656	8.05345e-10	-0.242707	0.096481	0.0646127	0.662615	-0.567269	2.62024e-05	-0.873244	5.78381e-16	-0.120932	0.412918	-0.51535	0.000178031	-0.114181	0.439672	-0.0540418	0.715253	-0.305451	0.0347557	-0.104823	0.478294	-0.051562	0.727805	0.589093	1.059e-05	0.340143	0.0180071	0.0803779	0.587078	-0.261472	0.0726296	-0.515098	0.000179562
ENSGALT00000039577	black	-0.380273	0.00767276	-0.359955	0.0119721	0.231225	0.113819	-0.0966886	0.51327	0.431665	0.00218801	0.0320241	0.828928	0.0364179	0.805882	-0.342095	0.017316	-0.644276	7.76609e-07	-0.17963	0.221831	-0.124861	0.397791	0.233237	0.110621	0.157126	0.286177	-0.0749449	0.612675	-0.247837	0.0894301	0.176229	0.230852	0.193254	0.188154	0.217093	0.138298	0.234351	0.108879	-0.0465775	0.753245	-0.421692	0.00283446
ENSGALT00000070395	black	-0.381481	0.00746596	-0.416305	0.00324946	0.308372	0.0329722	-0.532513	9.78038e-05	0.354499	0.0134295	-0.166684	0.257498	0.259115	0.0753391	-0.548831	5.36634e-05	-0.584095	1.3107e-05	0.0233981	0.874571	-0.201412	0.169827	0.116071	0.432085	-0.0975269	0.509607	0.152984	0.299226	0.166293	0.258631	0.0987834	0.504141	0.293219	0.043111	-0.214998	0.142237	0.203306	0.165764	-0.277301	0.0563697	-0.155235	0.292087
ENSGALT00000005461	black	-0.381941	0.00738851	-0.405116	0.00428577	0.261271	0.0728569	-0.12069	0.413863	0.614504	3.38208e-06	-0.104483	0.479731	0.100199	0.49802	-0.529172	0.000110178	-0.858136	6.50612e-15	-0.291554	0.0443658	-0.363927	0.0109983	0.075187	0.611524	-0.0476848	0.747571	-0.190087	0.195637	-0.00989082	0.946804	0.112053	0.4483	0.29157	0.0443534	0.30515	0.034944	0.185638	0.206499	-0.196548	0.180593	-0.511955	0.000199673
ENSGALT00000048589	black	-0.384454	0.00697752	-0.365876	0.0105458	0.209422	0.153128	-0.151937	0.302587	0.382325	0.00732434	-0.0543621	0.713638	0.245062	0.0931931	-0.500744	0.000289216	-0.604454	5.37468e-06	-0.376896	0.00827732	0.0589255	0.690754	-0.0994014	0.501464	-0.0549758	0.710545	0.187079	0.202935	0.0222211	0.880833	0.0622105	0.674447	-0.0655202	0.658165	0.113631	0.441891	0.282352	0.0518477	-0.0465666	0.753302	-0.221528	0.130227
ENSGALT00000037442	black	-0.390636	0.00604978	-0.41868	0.0030603	0.108054	0.464762	0.0255909	0.862924	0.700036	3.0706e-08	-0.346365	0.0158825	0.41719	0.00317778	-0.674201	1.49473e-07	-0.726844	4.93477e-09	-0.486368	0.000456669	-0.347487	0.0155231	-0.122976	0.405008	-0.1351	0.359912	0.089839	0.543688	0.218927	0.134917	-0.121471	0.410823	0.15072	0.306522	0.441078	0.00170142	-0.0809942	0.584205	-0.130897	0.375186	-0.0971198	0.511384
ENSGALT00000071997	black	-0.390976	0.00600211	-0.425043	0.00260056	0.111003	0.452591	-0.344277	0.0165704	0.509761	0.000214905	-0.145517	0.323709	0.28907	0.0462928	-0.562081	3.21976e-05	-0.715298	1.11234e-08	-0.412894	0.00353903	-0.149449	0.310664	-0.221319	0.1306	-0.0706537	0.633222	0.139716	0.343579	0.0285822	0.847082	-0.0375482	0.799979	0.044476	0.764052	0.0951465	0.520042	0.244465	0.0940175	-0.072163	0.625963	-0.207329	0.157371
ENSGALT00000049430	black	-0.393418	0.00566864	-0.459981	0.00100429	0.297323	0.0401419	-0.228658	0.118001	0.717419	9.60988e-09	-0.208106	0.155786	0.089925	0.543301	-0.516279	0.000172489	-0.869241	1.13059e-15	-0.11212	0.448024	-0.561226	3.32979e-05	0.0431167	0.771065	-0.0379064	0.798111	-0.310519	0.0317104	-0.0581962	0.694393	-0.00748776	0.959716	0.573156	2.06523e-05	0.299226	0.0388235	0.0876237	0.553708	-0.268388	0.0651198	-0.511653	0.000201715
ENSGALT00000066664	black	-0.393529	0.00565388	-0.381133	0.00752508	0.299823	0.0384174	-0.320512	0.0263515	0.328655	0.0225644	0.0611801	0.679546	0.11901	0.42044	-0.39875	0.00499631	-0.685102	7.81716e-08	-0.23733	0.104327	-0.0434925	0.769124	0.0830503	0.574666	-0.0176942	0.904985	0.0429708	0.771819	-0.0770569	0.602667	0.167784	0.254327	0.0576036	0.697356	-0.0429529	0.771911	0.430758	0.00224086	-0.263498	0.0703618	-0.418854	0.00304682
ENSGALT00000009362	black	-0.394565	0.00551769	-0.390197	0.00611187	0.266849	0.0667355	-0.114518	0.438313	0.376391	0.00837121	-0.0887254	0.548714	0.136595	0.354569	-0.301692	0.0371678	-0.513202	0.00019146	-0.07696	0.603125	-0.162433	0.270004	-0.0241961	0.870329	-0.0797881	0.589833	-0.0380071	0.797586	-0.226477	0.121645	0.216274	0.139828	0.268712	0.0647843	0.12385	0.401652	0.19527	0.183501	-0.0417558	0.778105	-0.359304	0.0121386
ENSGALT00000066639	black	-0.396757	0.00523906	-0.378265	0.00802745	0.0657107	0.657233	0.0677709	0.647182	0.393203	0.00569732	-0.282875	0.0513974	0.488902	0.000421942	-0.495349	0.000344101	-0.410761	0.00373152	-0.537465	8.17838e-05	-0.0922544	0.532863	-0.275541	0.0580183	-0.209453	0.153066	0.323199	0.0250472	0.166475	0.258105	-0.0365127	0.805387	-0.213706	0.144709	0.263007	0.0709056	-0.00218684	0.98823	0.0258087	0.861769	0.114944	0.436601
ENSGALT00000065627	black	-0.399767	0.00487642	-0.437152	0.00189125	0.15204	0.302254	-0.119409	0.418873	0.605476	5.13099e-06	-0.288671	0.0466086	0.275326	0.0582227	-0.514464	0.000183465	-0.67469	1.45275e-07	-0.474284	0.000660296	-0.30553	0.034707	-0.342134	0.0173025	-0.228041	0.119022	0.0194877	0.895405	-0.105096	0.477141	0.129114	0.381783	0.116924	0.428688	0.256204	0.078796	0.0659941	0.655847	-0.101407	0.492829	-0.253784	0.0817639
ENSGALT00000074101	black	-0.405068	0.00429081	-0.402461	0.00457064	0.320638	0.0262889	-0.502425	0.000273812	0.343278	0.0169084	0.139248	0.345211	0.0164607	0.911581	-0.452385	0.00124577	-0.817824	1.29464e-12	-0.0490497	0.740593	-0.0517669	0.726765	0.134536	0.361939	0.0549495	0.710677	-0.0271043	0.854902	-0.110011	0.456665	0.21555	0.141191	0.24907	0.087796	-0.164359	0.26429	0.570162	2.3323e-05	-0.236493	0.105591	-0.569913	2.35592e-05
ENSGALT00000013179	black	-0.405193	0.00427781	-0.45746	0.00107935	0.245639	0.0923998	-0.370586	0.0095182	0.512393	0.000196757	-0.310165	0.031916	0.288029	0.047121	-0.585103	1.25589e-05	-0.683905	8.40525e-08	-0.20047	0.171876	-0.368819	0.00989312	-0.23602	0.106311	-0.360143	0.0119244	0.0514085	0.728584	0.100024	0.498776	0.136996	0.353144	0.302848	0.0364117	-0.04442	0.76434	0.18316	0.212729	-0.337713	0.0188998	-0.255175	0.0800475
ENSGALT00000073090	black	-0.406133	0.00418093	-0.394863	0.00547917	0.371542	0.00932047	-0.467735	0.000801873	0.144502	0.327132	0.131684	0.372297	0.0858214	0.561923	-0.271744	0.0617061	-0.513108	0.00019207	0.055975	0.70552	0.122982	0.404984	0.0392758	0.790978	0.0330884	0.823332	0.149457	0.310638	-0.139373	0.344776	0.223179	0.127315	0.139234	0.345261	-0.284334	0.0501559	0.509493	0.00021684	-0.252877	0.082898	-0.360154	0.0119217
ENSGALT00000074363	black	-0.40817	0.00397758	-0.418596	0.00306686	0.339794	0.0181329	-0.465143	0.000865053	0.237608	0.103911	-0.0935804	0.526966	0.101134	0.493996	-0.342176	0.0172877	-0.493893	0.000360453	-0.0638598	0.666314	-0.0412931	0.780502	-0.322192	0.0255296	-0.320814	0.026202	0.0719791	0.626845	-0.176235	0.230835	0.310423	0.0317659	0.186128	0.205283	-0.242888	0.0962257	0.405036	0.0042942	-0.0830907	0.574479	-0.381756	0.00741957
ENSGALT00000058898	black	-0.411181	0.00369288	-0.46394	0.000895851	0.14775	0.316261	-0.414331	0.00341441	0.573996	1.99547e-05	-0.220322	0.132386	0.395167	0.00543988	-0.669541	1.95588e-07	-0.844936	4.33644e-14	-0.417115	0.00318384	-0.310491	0.0317265	-0.115836	0.433025	-0.198127	0.177047	0.168287	0.252885	0.140221	0.341817	0.0158095	0.915066	0.120414	0.414937	-0.0281322	0.849461	0.252923	0.0828412	-0.297107	0.040294	-0.216949	0.138566
ENSGALT00000039358	black	-0.411433	0.00366992	-0.462779	0.000926518	0.230106	0.115628	-0.246657	0.0910155	0.664675	2.57688e-07	-0.221111	0.130971	0.138561	0.347622	-0.484528	0.000483465	-0.824399	5.99463e-13	-0.15501	0.292795	-0.536554	8.45361e-05	0.0431771	0.770753	-0.0120927	0.934984	-0.214467	0.14325	-0.101217	0.493642	-0.0506597	0.73239	0.484249	0.00048764	0.247682	0.0896362	0.109226	0.459902	-0.358569	0.0123288	-0.415082	0.00335075
ENSGALT00000076614	black	-0.413268	0.00350625	-0.438009	0.0018483	0.363302	0.0111467	-0.428694	0.00236535	0.337147	0.019113	-0.0541322	0.714797	-0.0183569	0.901443	-0.208155	0.155687	-0.557277	3.88459e-05	-0.00486412	0.973825	-0.274285	0.0592185	-0.115286	0.435229	-0.0763015	0.606238	-0.171818	0.242919	-0.349347	0.0149423	0.250912	0.0853985	0.34947	0.0149046	-0.114375	0.438888	0.310241	0.0318714	-0.0871905	0.555677	-0.46057	0.000987452
ENSGALT00000011145	black	-0.414131	0.00343149	-0.47954	0.000563386	0.0211092	0.886757	-0.0470881	0.750627	0.756795	4.88267e-10	-0.522269	0.000140378	0.639611	9.88157e-07	-0.6091	4.34724e-06	-0.575864	1.84816e-05	-0.79938	9.61401e-12	-0.456703	0.00110284	-0.200753	0.171258	-0.0830728	0.574562	0.185726	0.206281	0.326108	0.0236965	-0.332698	0.020861	-0.109966	0.456851	0.439041	0.00179767	-0.3877	0.00647602	-0.0149442	0.919699	0.29037	0.0452759
ENSGALT00000081221	black	-0.414775	0.00337665	-0.422904	0.00274783	0.317974	0.0276348	-0.546112	5.94366e-05	0.280205	0.0537326	-0.0498014	0.736759	0.198876	0.175382	-0.528948	0.000111056	-0.616726	3.0462e-06	-0.0763588	0.605967	-0.0604346	0.683245	0.115373	0.434878	-0.0661442	0.655113	0.163254	0.26756	0.135315	0.359139	-0.0600611	0.6851	0.141897	0.336021	-0.240614	0.09948	0.365768	0.0105706	-0.289562	0.045906	-0.243904	0.0947983
ENSGALT00000077953	black	-0.424842	0.0026141	-0.47503	0.000645683	0.246021	0.0918779	-0.310916	0.0314816	0.656339	4.08546e-07	-0.190978	0.193511	0.0378967	0.798162	-0.464438	0.000882999	-0.801636	7.60905e-12	-0.0155864	0.91626	-0.483722	0.000495639	-0.0839093	0.570702	-0.0109526	0.941103	-0.295617	0.0413551	-0.158093	0.283184	0.0249279	0.866442	0.60772	4.63164e-06	0.204167	0.163941	0.115379	0.434854	-0.310558	0.0316879	-0.512466	0.000196273
ENSGALT00000065525	black	-0.425135	0.00259444	-0.426435	0.00250855	0.149515	0.310449	-0.421315	0.00286188	0.381052	0.00753885	-0.0540936	0.714992	0.32247	0.0253953	-0.590242	1.00781e-05	-0.700702	2.94147e-08	-0.331977	0.0211567	0.0305827	0.83652	-0.0241304	0.870678	-0.0313429	0.832514	0.301477	0.0373101	0.0736443	0.618872	0.0056681	0.9695	-0.0288763	0.845528	-0.114787	0.43723	0.381306	0.00749565	-0.286964	0.0479798	-0.190401	0.194886
ENSGALT00000006133	black	-0.429461	0.00231839	-0.490918	0.000396056	0.081326	0.582661	-0.225862	0.122686	0.778442	7.38575e-11	-0.363376	0.0111291	0.425287	0.00258424	-0.640293	9.54212e-07	-0.818363	1.21687e-12	-0.52678	0.000119896	-0.486849	0.000449875	-0.0941593	0.524401	-0.039664	0.78896	0.0279531	0.850409	0.11151	0.450515	-0.118005	0.424403	0.189396	0.197297	0.30699	0.0338067	-0.0827581	0.576017	-0.152412	0.30106	-0.0829053	0.575336
ENSGALT00000008476	black	-0.429681	0.00230509	-0.459745	0.00101113	0.423474	0.00270786	-0.410273	0.00377684	0.386928	0.00659231	-0.18729	0.202418	-0.015179	0.918441	-0.39797	0.00509015	-0.555773	4.11724e-05	-0.00572326	0.969204	-0.253914	0.0816027	-0.256852	0.078016	-0.302007	0.0369607	-0.148813	0.312753	-0.20671	0.158641	0.250075	0.0864811	0.384749	0.00693048	-0.0425333	0.77408	0.221163	0.130879	-0.0951193	0.520162	-0.487736	0.000437618
ENSGALT00000027999	black	-0.432795	0.00212375	-0.405097	0.00428781	0.354405	0.0134559	-0.51409	0.000185803	0.177716	0.226877	0.26869	0.0648069	-0.17184	0.242859	-0.150392	0.307585	-0.590732	9.86692e-06	-0.0805324	0.586357	0.110741	0.453664	0.108852	0.461448	0.204437	0.163374	-0.0916774	0.535439	-0.473504	0.000675905	0.3381	0.0187553	0.0728865	0.622495	-0.192763	0.189303	0.585263	1.24738e-05	-0.0554471	0.708173	-0.587809	1.11899e-05
ENSGALT00000080375	black	-0.434995	0.00200334	-0.457065	0.00109153	0.279379	0.0544725	-0.347729	0.0154465	0.458329	0.00105293	-0.171098	0.24493	0.374973	0.00863966	-0.513412	0.000190107	-0.675536	1.38263e-07	-0.424186	0.00265872	-0.20155	0.16953	0.0840195	0.570194	-0.101819	0.491063	0.22874	0.117865	0.0430238	0.771545	0.0494875	0.73836	0.0113613	0.938909	-0.0293815	0.842859	0.253919	0.0815962	-0.119003	0.420466	-0.123903	0.401448
ENSGALT00000075880	black	-0.435589	0.00197194	-0.459017	0.00103244	0.441669	0.00167434	-0.435179	0.00199355	0.361463	0.0115941	-0.0521133	0.725008	-0.163783	0.265992	-0.144892	0.325817	-0.503562	0.000263811	0.15588	0.290063	-0.331154	0.0214982	-0.00859852	0.953746	0.076061	0.607377	-0.377811	0.0081096	-0.310935	0.0314708	0.122784	0.405747	0.510808	0.000207509	-0.0146119	0.921479	0.185362	0.207187	-0.267957	0.0655696	-0.515414	0.00017764
ENSGALT00000020533	black	-0.43589	0.00195614	-0.39949	0.0049088	0.551472	4.85517e-05	-0.384728	0.00693379	-0.245913	0.0920252	-0.170122	0.247673	0.080135	0.588212	0.264086	0.0697147	0.387531	0.0065013	0.181814	0.216168	0.114738	0.437427	-0.24495	0.0933476	-0.2401	0.100226	0.163511	0.266797	-0.382261	0.00733504	0.3896	0.00619735	-0.0364341	0.805798	-0.468236	0.000790155	0.0382915	0.796104	0.0985171	0.505297	0.140989	0.339153
ENSGALT00000067587	black	-0.440801	0.00171421	-0.480497	0.000547191	0.334197	0.0202574	-0.354986	0.0132936	0.427037	0.00246967	-0.276315	0.0572887	0.23773	0.103728	-0.519271	0.000155698	-0.56674	2.67627e-05	-0.16106	0.274129	-0.206635	0.158795	-0.297315	0.0401475	-0.303525	0.0359748	0.0754005	0.61051	-0.023407	0.874523	-0.0360976	0.807557	0.234109	0.109256	-0.0341192	0.817921	0.151852	0.30286	-0.209742	0.152488	-0.247936	0.0892971
ENSGALT00000079692	black	-0.444947	0.00153111	-0.482826	0.000509498	0.151481	0.304057	-0.399026	0.00496359	0.478079	0.000588954	-0.32939	0.0222462	0.33877	0.0185072	-0.572726	2.10178e-05	-0.564341	2.94458e-05	-0.399692	0.00488508	-0.161075	0.274086	-0.359736	0.0120277	-0.292839	0.0433951	0.198654	0.175874	0.0493578	0.739021	-0.0787531	0.594682	0.0468795	0.751696	-0.0181343	0.902633	0.110217	0.455816	-0.0789573	0.593725	-0.0744185	0.61518
ENSGALT00000075192	black	-0.445531	0.00150678	-0.455608	0.00113763	0.458813	0.00103848	-0.314572	0.0294369	0.368008	0.0100693	-0.13269	0.368625	-0.0139277	0.925145	-0.333017	0.0207314	-0.520574	0.000148863	0.0111881	0.939839	-0.220687	0.131731	-0.101724	0.491469	-0.0954749	0.518596	-0.136621	0.354476	-0.25889	0.0756029	0.17643	0.230311	0.336601	0.0193208	0.0508323	0.731512	0.169206	0.250267	-0.184026	0.210539	-0.417364	0.00316389
ENSGALT00000001409	black	-0.44726	0.00143672	-0.4573	0.00108426	0.265938	0.0677056	-0.175537	0.232715	0.553329	4.52278e-05	-0.235122	0.107687	0.390465	0.00607391	-0.645328	7.3509e-07	-0.72162	7.16386e-09	-0.459146	0.00102862	-0.177741	0.22681	0.0398369	0.788061	-0.140236	0.341764	0.159258	0.279606	0.221701	0.12992	-0.078037	0.598048	0.0419143	0.777284	0.166964	0.256688	0.0840403	0.570099	-0.181498	0.216982	-0.162797	0.268921
ENSGALT00000056355	black	-0.447332	0.00143385	-0.462416	0.000936305	0.281322	0.0527453	-0.452187	0.0012527	0.30243	0.0366836	-0.228292	0.118606	0.478801	0.0005762	-0.631311	1.50224e-06	-0.600604	6.39148e-06	-0.313618	0.0299594	-0.102595	0.487746	-0.0698592	0.637057	-0.413752	0.00346414	0.42465	0.0026271	0.192705	0.189436	0.0907404	0.539636	-0.035331	0.811569	-0.292479	0.0436651	0.355925	0.0130346	-0.259061	0.0754025	-0.0859484	0.561343
ENSGALT00000087047	black	-0.450767	0.00130346	-0.475177	0.000642839	0.27125	0.0621995	-0.250771	0.08558	0.507888	0.000228736	-0.0847353	0.566902	0.109845	0.457349	-0.310981	0.0314444	-0.673489	1.55787e-07	-0.221712	0.1299	-0.283662	0.0507241	0.0302768	0.838134	0.110101	0.456295	-0.108031	0.464858	-0.227749	0.119509	0.105399	0.475868	0.24965	0.087035	0.149253	0.311309	0.194447	0.185391	-0.168924	0.251066	-0.361937	0.0114773
ENSGALT00000053045	black	-0.452508	0.00124146	-0.445277	0.00151732	0.250916	0.0853935	-0.198453	0.17632	0.409497	0.00384987	-0.11606	0.432131	0.29486	0.0419031	-0.573114	2.06873e-05	-0.728193	4.47581e-09	-0.35833	0.0123913	-0.110597	0.454254	-0.13982	0.343215	-0.228462	0.118325	0.194219	0.185917	-0.00869231	0.953242	0.0314069	0.832177	0.0144747	0.922214	0.0443136	0.764889	0.36979	0.00968556	-0.235962	0.106399	-0.324884	0.0242572
ENSGALT00000004146	black	-0.45291	0.00122753	-0.475485	0.000636918	0.44204	0.00165755	-0.531646	0.000100885	0.408841	0.00391255	0.0597231	0.686781	-0.147282	0.317811	-0.217271	0.137968	-0.661216	3.12535e-07	-0.00759847	0.959121	-0.267004	0.0665714	0.158223	0.282783	0.212489	0.147064	-0.314115	0.0296862	-0.306101	0.0343526	0.230146	0.115562	0.373024	0.00902088	-0.00971362	0.947756	0.287851	0.0472636	-0.172426	0.241232	-0.548432	5.44768e-05
ENSGALT00000017975	black	-0.453756	0.0011987	-0.47726	0.000603742	0.196456	0.180802	-0.264565	0.0691905	0.40234	0.00458396	-0.396029	0.00533015	0.494082	0.000358289	-0.634353	1.29029e-06	-0.41114	0.00369665	-0.33309	0.0207019	-0.0762718	0.606379	-0.331446	0.0213764	-0.279724	0.0541628	0.389639	0.00619176	0.194736	0.184726	-0.324546	0.0244138	-0.0185922	0.900186	0.0470249	0.750951	-0.00211526	0.988616	-0.14697	0.318849	0.125611	0.394937
ENSGALT00000058894	black	-0.454716	0.00116669	-0.497565	0.000320509	0.222539	0.128438	-0.209936	0.1521	0.747574	1.02986e-09	-0.21351	0.145087	0.120176	0.415868	-0.507543	0.000231374	-0.849076	2.43909e-14	-0.320872	0.0261734	-0.422499	0.00277652	-0.0481136	0.745376	-3.63689e-05	0.999804	-0.226538	0.121542	-0.141652	0.336864	0.0283361	0.848383	0.399539	0.00490305	0.355622	0.0131177	0.0706023	0.63347	-0.0618353	0.676302	-0.448094	0.00140394
ENSGALT00000012410	black	-0.456423	0.00111162	-0.473091	0.000684277	0.319582	0.0268159	-0.417108	0.00318442	0.405434	0.00425281	0.0369064	0.80333	-0.0749917	0.612452	-0.15668	0.287563	-0.6152	3.27331e-06	-0.0139954	0.924782	-0.34182	0.0174121	0.287024	0.0479309	0.256178	0.0788276	-0.291626	0.0443112	-0.334115	0.0202903	0.12905	0.38202	0.363813	0.0110253	0.00328118	0.982341	0.22902	0.117404	-0.311333	0.0312427	-0.458597	0.00104492
ENSGALT00000000627	black	-0.459002	0.00103287	-0.470185	0.000746006	0.341174	0.0176393	-0.359211	0.0121626	0.491631	0.000387238	0.140468	0.340959	-0.208284	0.155425	-0.063271	0.669213	-0.650545	5.5817e-07	-0.0821451	0.578857	-0.259077	0.0753843	0.183254	0.21249	0.544156	6.39351e-05	-0.454476	0.00117462	-0.492074	0.000381857	0.100677	0.495961	0.344201	0.0165959	0.230087	0.115659	0.155486	0.291299	-0.0409475	0.782294	-0.535602	8.75053e-05
ENSGALT00000076936	black	-0.460342	0.000993941	-0.491189	0.000392681	0.231817	0.11287	-0.506195	0.00024193	0.526081	0.00012288	-0.0175523	0.905743	0.131288	0.373749	-0.463886	0.00089726	-0.821071	8.88583e-13	-0.147893	0.315787	-0.221068	0.131047	0.0147011	0.921001	0.119138	0.419935	-0.044948	0.76162	-0.126487	0.391625	0.106973	0.469267	0.312742	0.0304461	-0.029425	0.842629	0.358753	0.0122811	-0.167589	0.254887	-0.412347	0.00358758
ENSGALT00000049994	black	-0.465915	0.000845781	-0.508108	0.000227075	0.197638	0.17814	-0.153868	0.29641	0.654759	4.45139e-07	-0.418433	0.0030795	0.541084	7.16334e-05	-0.626324	1.92082e-06	-0.639135	1.01253e-06	-0.634968	1.25097e-06	-0.394349	0.00554596	-0.1132	0.443638	-0.226613	0.121415	0.141698	0.336708	0.322245	0.025504	-0.0894519	0.545432	-0.0308025	0.835362	0.244156	0.0944473	-0.188174	0.200257	-0.0284446	0.847809	0.0613043	0.678931
ENSGALT00000086646	black	-0.465928	0.000845475	-0.465719	0.00085064	0.216546	0.139318	-0.232467	0.111836	0.448688	0.00138104	-0.0941728	0.524342	0.252881	0.0828935	-0.35326	0.0137808	-0.622519	2.31038e-06	-0.399484	0.00490947	-0.180271	0.22016	0.100687	0.49592	-0.0188658	0.898725	0.0526816	0.722129	-0.0911217	0.537926	0.155567	0.291043	0.0247658	0.867303	0.0824759	0.577324	0.197485	0.178482	0.0078765	0.957626	-0.228969	0.117488
ENSGALT00000040845	black	-0.467124	0.000816386	-0.453513	0.00120692	0.33446	0.0201532	-0.273612	0.0598692	0.425159	0.00259278	-0.0743534	0.61549	0.0746706	0.613979	-0.379455	0.00781552	-0.570972	2.25712e-05	-0.156474	0.288204	-0.172182	0.241908	0.137813	0.350254	0.0909726	0.538594	-0.0724905	0.624392	-0.121271	0.411602	0.0996019	0.500597	0.196022	0.181786	0.142431	0.334186	0.124368	0.399669	-0.0558419	0.706188	-0.308929	0.0326412
ENSGALT00000045569	black	-0.469831	0.000753869	-0.440491	0.00172867	0.415595	0.00330797	-0.0629185	0.670951	0.405568	0.00423888	0.0791571	0.592787	-0.209758	0.152456	-0.0495866	0.737854	-0.526573	0.000120771	-0.0254058	0.863906	-0.207309	0.157411	0.223899	0.12606	0.254078	0.0813984	-0.386654	0.006634	-0.549163	5.2994e-05	0.307991	0.0332007	0.365258	0.0106875	0.319444	0.0268851	0.162481	0.269861	-0.0559365	0.705713	-0.626013	1.95016e-06
ENSGALT00000001660	black	-0.470518	0.000738701	-0.489305	0.000416658	0.246075	0.0918051	-0.54796	5.54544e-05	0.478596	0.000579797	-0.0667696	0.652059	0.127878	0.386395	-0.509729	0.000215137	-0.779126	6.93391e-11	-0.153399	0.297901	-0.160411	0.276094	-0.0272077	0.854354	0.0047585	0.974393	0.012184	0.934495	-0.112456	0.446657	0.0709246	0.631916	0.280601	0.0533813	-0.106431	0.471532	0.363265	0.0111557	-0.174971	0.234249	-0.391423	0.00593985
ENSGALT00000047622	black	-0.472745	0.000691379	-0.510884	0.000206986	0.295277	0.0416004	-0.301739	0.0371365	0.60882	4.40364e-06	-0.17974	0.221542	0.0746105	0.614265	-0.492408	0.000377838	-0.772253	1.29427e-10	-0.0767065	0.604323	-0.324218	0.024567	-0.0720978	0.626276	0.0127633	0.931388	-0.171369	0.244171	-0.197249	0.179012	-0.0948644	0.521286	0.476472	0.000618264	0.182706	0.213884	0.163799	0.265945	-0.279703	0.054182	-0.465387	0.000858932
ENSGALT00000014324	black	-0.473256	0.000680928	-0.453839	0.00119588	0.296315	0.0408552	-0.222634	0.128271	0.334046	0.0203177	-0.219361	0.134126	0.325414	0.0240127	-0.534338	9.15931e-05	-0.45634	0.00111426	-0.193996	0.186433	0.00342386	0.981574	-0.241986	0.0975058	-0.179205	0.222944	0.279616	0.0542593	0.0481568	0.745155	-0.0409476	0.782294	0.0480514	0.745695	0.0313142	0.832666	0.185201	0.207589	-0.352822	0.0139069	-0.0812075	0.583212
ENSGALT00000015817	black	-0.473515	0.000675668	-0.507551	0.000231306	0.185798	0.206101	-0.130408	0.376988	0.773072	1.20283e-10	-0.211641	0.148722	0.154118	0.295617	-0.428226	0.00239442	-0.782001	5.30573e-11	-0.387863	0.00645166	-0.451464	0.00127829	0.018475	0.900812	0.220265	0.132489	-0.27338	0.060095	-0.109672	0.458062	-0.0453924	0.759334	0.315146	0.0291264	0.482131	0.000520494	-0.0901895	0.542111	-0.151365	0.304432	-0.305983	0.0344251
ENSGALT00000059274	black	-0.476674	0.000614519	-0.490694	0.000398858	0.407272	0.00406611	-0.498623	0.000309775	0.37864	0.00796012	-0.120628	0.414103	0.109767	0.457667	-0.429125	0.00233888	-0.540051	7.44052e-05	-0.0543249	0.713825	-0.115611	0.433924	0.0143654	0.9228	-0.0239803	0.871476	-0.0037273	0.979941	-0.0303354	0.837825	0.0943033	0.523764	0.272584	0.0608746	-0.0749007	0.612885	0.151591	0.303701	-0.0657132	0.657221	-0.289346	0.0460754
ENSGALT00000018550	black	-0.482327	0.000517372	-0.502639	0.000271902	0.483367	0.000501094	-0.365863	0.0105488	0.482361	0.000516835	0.0407375	0.783384	-0.0415527	0.779157	-0.213437	0.145227	-0.694201	4.45326e-08	-0.0705824	0.633565	-0.278201	0.055542	0.288618	0.046651	0.29996	0.0383241	-0.294276	0.0423298	-0.325254	0.0240865	0.0845542	0.567734	0.352448	0.0140154	0.108543	0.462731	0.197399	0.178674	-0.132093	0.370801	-0.496414	0.00033258
ENSGALT00000068458	black	-0.485921	0.000463052	-0.499179	0.000304261	0.35812	0.0124463	-0.290839	0.044914	0.48911	0.000419202	-0.0234597	0.874244	-0.0486775	0.742494	-0.266217	0.0674069	-0.714421	1.18126e-08	-0.0755104	0.609988	-0.293274	0.0430706	0.0369906	0.80289	0.126038	0.393321	-0.266995	0.0665801	-0.398116	0.00507243	0.0619584	0.675693	0.392285	0.00582127	0.125544	0.395191	0.264537	0.069221	-0.205398	0.161361	-0.558843	3.65513e-05
ENSGALT00000004908	black	-0.485974	0.00046229	-0.524578	0.000129526	0.39205	0.00585336	-0.473076	0.000684582	0.563192	3.08166e-05	-0.0958852	0.516793	0.0909969	0.538485	-0.52003	0.000151679	-0.841219	7.16819e-14	0.00495629	0.973329	-0.344237	0.016584	0.164862	0.262811	0.0379547	0.797859	-0.141229	0.338325	-0.12416	0.400465	0.0683253	0.644487	0.504682	0.000254291	0.0295522	0.841958	0.275061	0.0584742	-0.227459	0.119994	-0.51051	0.000209595
ENSGALT00000059158	black	-0.489763	0.000410707	-0.534242	9.19101e-05	0.209744	0.152482	-0.315507	0.0289323	0.539509	7.58977e-05	-0.47416	0.000662756	0.443638	0.00158696	-0.688701	6.27246e-08	-0.559165	3.60951e-05	-0.306891	0.0338673	-0.274911	0.0586174	-0.316944	0.0281705	-0.369664	0.00971215	0.199039	0.175021	0.119441	0.418747	-0.234267	0.10901	0.161592	0.272526	0.0402949	0.785681	-0.0816456	0.581175	-0.250026	0.0865456	-0.0266764	0.857168
ENSGALT00000084016	black	-0.492351	0.000378522	-0.537195	8.2591e-05	0.231073	0.114063	-0.437421	0.00187767	0.52915	0.000110263	-0.451549	0.00127527	0.636808	1.1399e-06	-0.771607	1.37094e-10	-0.669328	1.97977e-07	-0.532132	9.91487e-05	-0.305797	0.0345407	-0.234817	0.108158	-0.489996	0.000407715	0.399274	0.00493426	0.390548	0.00606223	-0.0595228	0.687778	-0.0245262	0.868575	-0.112999	0.444452	0.12327	0.403876	-0.275696	0.0578722	0.0837869	0.571266
ENSGALT00000076532	black	-0.492917	0.000371793	-0.504867	0.00025275	0.322627	0.02532	-0.420498	0.00292217	0.487334	0.000443133	-0.150282	0.307945	0.17523	0.233548	-0.574715	1.93753e-05	-0.768552	1.79516e-10	-0.178364	0.22516	-0.21285	0.146362	0.00875183	0.952922	-0.14955	0.310335	0.0254679	0.863576	-0.0579593	0.695577	0.0556608	0.707098	0.272532	0.0609264	-0.016621	0.910724	0.289755	0.0457546	-0.270587	0.0628671	-0.407722	0.00402158
ENSGALT00000045256	black	-0.499869	0.000297544	-0.468798	0.000777198	0.554156	4.38171e-05	-0.329628	0.022144	-0.111139	0.452031	-0.333035	0.0207241	0.16525	0.261674	0.166158	0.259025	0.446439	0.0014696	0.172601	0.240746	0.092718	0.530798	-0.272647	0.060813	-0.152532	0.300674	0.153931	0.296211	-0.275523	0.0580353	0.127151	0.389122	0.0257703	0.861972	-0.288553	0.0467023	-0.288429	0.0468011	0.0821343	0.578906	0.300159	0.0381903
ENSGALT00000018588	black	-0.507305	0.000233206	-0.447987	0.00140812	0.511807	0.000200673	-0.212001	0.148017	-0.142624	0.333527	-0.419472	0.00299945	0.498453	0.000311471	-0.0594276	0.688252	0.440993	0.00170533	-0.223991	0.1259	0.244059	0.0945828	-0.336523	0.0193504	-0.399853	0.00486634	0.535909	8.65358e-05	0.125862	0.393988	0.0705637	0.633656	-0.399266	0.00493519	-0.296866	0.0404644	-0.257683	0.0770254	0.137548	0.351191	0.583124	1.36563e-05
ENSGALT00000070853	black	-0.50802	0.000227734	-0.562465	3.1714e-05	0.23952	0.101074	-0.287083	0.047883	0.667404	2.20898e-07	-0.345949	0.0160176	0.478373	0.000583734	-0.657206	3.89693e-07	-0.732708	3.21472e-09	-0.485667	0.000466707	-0.307118	0.0337288	-0.144019	0.328769	-0.101871	0.490839	0.171273	0.244441	0.166886	0.256915	-0.143205	0.33154	0.0991072	0.502738	0.204871	0.162462	-0.0295874	0.841772	-0.109888	0.457172	-0.0570438	0.700158
ENSGALT00000052371	black	-0.508455	0.000224468	-0.529016	0.00011079	0.239833	0.100617	-0.577389	1.7354e-05	0.355167	0.0132433	-0.294773	0.0419668	0.607854	4.60336e-06	-0.727458	4.72071e-09	-0.628731	1.70686e-06	-0.412	0.00361865	-0.0487107	0.742324	-0.156466	0.288232	-0.388753	0.00632025	0.555729	4.12427e-05	0.295266	0.0416087	0.0272303	0.854234	-0.107268	0.468035	-0.349158	0.0150006	0.332808	0.0208161	-0.301193	0.0374982	0.0626329	0.67236
ENSGALT00000043362	black	-0.511223	0.000204642	-0.552252	4.71287e-05	0.270467	0.0629879	-0.211852	0.148309	0.750937	7.87397e-10	-0.186385	0.204647	0.233878	0.109617	-0.464856	0.000872329	-0.839154	9.42495e-14	-0.483501	0.000499023	-0.410563	0.00374985	0.0958205	0.517077	0.195337	0.183346	-0.151007	0.305591	-0.0915595	0.535966	-0.0478153	0.746903	0.207938	0.156127	0.391863	0.00587899	0.00288552	0.984471	-0.116095	0.431988	-0.289316	0.0460996
ENSGALT00000069432	black	-0.514064	0.000185963	-0.511728	0.000201207	0.383844	0.0070754	-0.40462	0.00433783	0.439908	0.00175615	-0.00912927	0.950895	0.164883	0.262748	-0.520014	0.000151767	-0.770728	1.48207e-10	-0.243908	0.0947934	-0.0889311	0.547784	-0.0150102	0.919346	-0.0163023	0.912429	0.0522468	0.724331	-0.0492267	0.73969	0.129193	0.38149	0.131055	0.374605	0.0374263	0.800616	0.394016	0.00558958	-0.0499752	0.735874	-0.416326	0.00324776
ENSGALT00000068092	black	-0.51649	0.000171256	-0.570473	2.30318e-05	0.19234	0.190292	-0.183297	0.212381	0.849949	2.15556e-14	-0.363857	0.0110149	0.378447	0.00799465	-0.621767	2.39559e-06	-0.84309	5.57546e-14	-0.534329	9.16208e-05	-0.534653	9.05569e-05	-0.0573018	0.698866	0.0358163	0.809029	-0.0946551	0.52221	0.111632	0.450017	-0.0769445	0.603198	0.243648	0.0951565	0.435132	0.00199607	-0.154232	0.295255	-0.159995	0.277357	-0.155338	0.291764
ENSGALT00000069406	black	-0.516495	0.000171227	-0.533083	9.58225e-05	0.357467	0.012619	-0.396116	0.00531928	0.54676	5.80108e-05	-0.130181	0.377826	0.218257	0.136144	-0.627978	1.77129e-06	-0.871275	8.06496e-16	-0.32316	0.0250658	-0.222421	0.128647	0.0125052	0.932772	-0.172782	0.240247	0.0429605	0.771872	-0.0275281	0.852658	0.194194	0.185975	0.188521	0.199412	0.0379332	0.797971	0.34444	0.0165157	-0.16084	0.274796	-0.460425	0.000991588
ENSGALT00000064603	black	-0.51967	0.000153572	-0.484043	0.000490758	0.553099	4.56278e-05	-0.345592	0.0161344	-0.155864	0.290112	-0.393882	0.00560721	0.387307	0.00653502	0.0657145	0.657214	0.425877	0.00254513	-0.0714219	0.629523	0.115012	0.436326	-0.297295	0.0401617	-0.386371	0.00667735	0.413863	0.00345454	-0.0875085	0.554231	0.177976	0.226186	-0.223371	0.12698	-0.396918	0.0052191	-0.152116	0.302011	0.079343	0.591916	0.45894	0.00103471
ENSGALT00000079581	black	-0.531359	0.000101925	-0.519898	0.000152372	0.464507	0.000881219	-0.522734	0.000138126	0.242075	0.09738	-0.0372259	0.801662	0.29137	0.0445064	-0.435168	0.00199418	-0.607841	4.60593e-06	-0.209335	0.153304	-0.0211287	0.886652	0.0580573	0.695087	-0.157801	0.284085	0.274925	0.0586046	-0.0360851	0.807623	0.233487	0.110228	0.000954437	0.994863	-0.314133	0.0296763	0.472872	0.00068878	-0.233673	0.109937	-0.258306	0.0762885
ENSGALT00000083576	black	-0.536576	8.44691e-05	-0.560794	3.38669e-05	0.252286	0.0836451	-0.338385	0.0186493	0.502356	0.000274426	-0.149874	0.309275	0.254131	0.0813328	-0.436212	0.00193942	-0.67712	1.25992e-07	-0.377015	0.00825535	-0.205122	0.161937	-0.119143	0.419915	0.0438925	0.76706	0.059099	0.689889	-0.163758	0.266064	0.0392349	0.791191	0.0664819	0.653463	0.0686344	0.642988	0.166453	0.258168	-0.120173	0.415879	-0.237675	0.10381
ENSGALT00000050706	black	-0.537574	8.14592e-05	-0.567774	2.56769e-05	0.240417	0.099765	-0.347448	0.0155354	0.61962	2.65505e-06	-0.268419	0.0650875	0.454654	0.00116871	-0.699598	3.15853e-08	-0.825281	5.39358e-13	-0.532123	9.91779e-05	-0.225422	0.123437	-0.210181	0.151611	-0.195699	0.18252	0.227083	0.120623	0.0890626	0.547189	0.0256935	0.86238	0.0278119	0.851156	0.102754	0.487067	0.222296	0.128866	-0.157086	0.2863	-0.182278	0.214978
ENSGALT00000020937	black	-0.537629	8.12955e-05	-0.537378	8.20427e-05	0.422185	0.00279891	-0.390586	0.00605679	0.429997	0.00228607	-0.0299486	0.839865	0.18763	0.201584	-0.467125	0.00081637	-0.737712	2.21022e-09	-0.209724	0.152523	-0.104323	0.480406	0.063767	0.666771	0.0513808	0.728725	0.063994	0.665654	-0.147527	0.316998	0.088709	0.548788	0.151421	0.30425	0.00478508	0.97425	0.359938	0.0119763	-0.0688579	0.641904	-0.375543	0.00853099
ENSGALT00000066497	black	-0.541053	7.17152e-05	-0.613892	3.48035e-06	0.331418	0.0213882	-0.508949	0.000220803	0.69989	3.09971e-08	-0.365516	0.0106283	0.269707	0.0637605	-0.509198	0.000218979	-0.737029	2.32731e-09	-0.238829	0.102093	-0.550765	4.98731e-05	-0.143507	0.330512	-0.105486	0.475499	-0.15453	0.294311	-0.0222029	0.88093	0.190662	0.194264	0.426351	0.00251403	0.0470003	0.751077	-0.0365725	0.805074	-0.227511	0.119906	-0.231281	0.113729
ENSGALT00000076208	black	-0.541746	6.99045e-05	-0.550269	5.08222e-05	0.360868	0.011742	-0.409754	0.00382546	0.503625	0.000263274	-0.00526676	0.971659	0.04653	0.753489	-0.237066	0.104724	-0.647079	6.70611e-07	-0.285172	0.049454	-0.205155	0.161866	0.168316	0.252801	0.337255	0.0190723	-0.178256	0.225445	-0.278371	0.0553864	0.154741	0.293644	0.161783	0.271953	0.0978675	0.508122	0.136376	0.355349	-0.0426258	0.773602	-0.347616	0.015482
ENSGALT00000082524	black	-0.542796	6.72453e-05	-0.564613	2.913e-05	0.456228	0.00111782	-0.377328	0.00819783	0.586643	1.17622e-05	-0.232338	0.112042	0.236993	0.104835	-0.528282	0.000113707	-0.726569	5.03368e-09	-0.260004	0.074308	-0.320531	0.0263422	0.0440122	0.766442	-0.0509076	0.731129	-0.059797	0.686413	0.0850092	0.565645	0.139958	0.342732	0.270346	0.0631104	0.102236	0.489278	0.100534	0.496576	-0.229418	0.116751	-0.277332	0.0563418
ENSGALT00000045618	black	-0.544977	6.20098e-05	-0.590842	9.82014e-06	0.332521	0.0209332	-0.215377	0.141519	0.750046	8.45757e-10	-0.372145	0.00919747	0.266206	0.0674192	-0.620012	2.60581e-06	-0.77747	8.07511e-11	-0.37926	0.00785001	-0.438038	0.00184682	-0.182292	0.214944	-0.11843	0.422723	-0.104681	0.478892	-0.0101141	0.945605	-0.127571	0.387546	0.319027	0.0270961	0.3501	0.0147125	-0.0619634	0.675668	-0.222501	0.128505	-0.283721	0.0506747
ENSGALT00000067555	black	-0.546266	5.9095e-05	-0.562999	3.10521e-05	0.307558	0.033462	-0.408617	0.00393409	0.477227	0.000604337	-0.307197	0.0336804	0.635216	1.23545e-06	-0.723758	6.15646e-09	-0.692419	4.98021e-08	-0.594166	8.49756e-06	-0.128262	0.384959	-0.0981349	0.506959	-0.292928	0.0433287	0.482393	0.000516335	0.312861	0.0303798	-0.016427	0.911762	-0.173348	0.238686	-0.0914096	0.536637	0.223399	0.12693	-0.15821	0.282824	0.0697243	0.637709
ENSGALT00000019883	black	-0.547643	5.61181e-05	-0.575678	1.86234e-05	0.412649	0.00356074	-0.19616	0.181472	0.579447	1.59324e-05	-0.516589	0.000170674	0.295672	0.0413157	-0.564926	2.87699e-05	-0.524317	0.000130711	-0.141507	0.337364	-0.469285	0.000766125	-0.275617	0.057946	-0.488891	0.000422093	-0.0277179	0.851653	-0.00962067	0.948255	0.155478	0.291324	0.427506	0.00243974	0.130869	0.37529	-0.0972848	0.510663	-0.242449	0.0968467	-0.209109	0.153757
ENSGALT00000057632	black	-0.572851	2.09109e-05	-0.568966	2.4476e-05	0.472068	0.000705466	-0.348802	0.0151106	0.511953	0.00019969	-0.0505002	0.733201	0.025938	0.861082	-0.396624	0.00525555	-0.748935	9.24265e-10	-0.197355	0.178773	-0.148233	0.314664	-0.0331	0.823271	0.0041237	0.977808	-0.13576	0.357547	-0.352257	0.0140709	0.266481	0.0671262	0.277471	0.0562133	0.114482	0.438459	0.30933	0.0324042	-0.142913	0.332536	-0.568917	2.45246e-05
ENSGALT00000057565	black	-0.578318	1.66981e-05	-0.599369	6.75378e-06	0.309415	0.0323545	-0.286826	0.0480916	0.632372	1.42487e-06	-0.315793	0.0287793	0.50159	0.000281363	-0.72241	6.77485e-09	-0.796456	1.29622e-11	-0.539299	7.64858e-05	-0.272864	0.0605997	-0.00676558	0.963599	-0.184746	0.208726	0.248358	0.088736	0.159597	0.278571	-0.0578022	0.696362	0.0265248	0.857972	0.152018	0.302326	0.108852	0.46145	-0.101137	0.493987	-0.124401	0.399545
ENSGALT00000079396	black	-0.582204	1.41955e-05	-0.553306	4.52685e-05	0.329087	0.0223768	-0.378607	0.00796608	0.378966	0.0079021	-0.106197	0.472513	0.407174	0.00407591	-0.56793	2.55172e-05	-0.642354	8.58054e-07	-0.454852	0.00116221	0.0859208	0.561469	0.00647211	0.965177	-0.0910722	0.538148	0.355376	0.0131856	0.0304846	0.837038	0.179875	0.221191	-0.160746	0.27508	-0.0981572	0.506861	0.304862	0.0351253	0.0171293	0.908005	-0.122126	0.408288
ENSGALT00000009331	black	-0.591498	9.5451e-06	-0.606161	4.97351e-06	0.392313	0.00581744	-0.365762	0.010572	0.51744	0.000165785	-0.213952	0.144236	0.393581	0.00564705	-0.568306	2.51345e-05	-0.737533	2.24029e-09	-0.429155	0.002337	-0.214802	0.142611	0.0473925	0.749067	-0.144406	0.327456	0.17359	0.23802	0.0151051	0.918838	0.158519	0.28187	0.0397265	0.788634	-0.0101325	0.945506	0.191038	0.193368	-0.00832947	0.955192	-0.220226	0.132559
ENSGALT00000047471	black	-0.591746	9.44272e-06	-0.63409	1.30747e-06	0.328995	0.0224166	-0.416905	0.00320075	0.707513	1.88228e-08	-0.263836	0.0699895	0.314588	0.0294286	-0.612949	3.63715e-06	-0.890206	2.56675e-17	-0.407602	0.00403337	-0.41307	0.00352362	-0.00891194	0.952062	-0.0601006	0.684904	-0.0227834	0.877841	-0.0150473	0.919147	-0.0471332	0.750396	0.261149	0.0729956	0.144867	0.325898	0.149222	0.311408	-0.23877	0.102179	-0.310443	0.0317543
ENSGALT00000087823	black	-0.596447	7.68746e-06	-0.59715	7.45229e-06	0.56218	3.20714e-05	-0.440398	0.00173305	0.446645	0.0014613	-0.0962101	0.515367	0.0194034	0.895855	-0.308	0.0331952	-0.606584	4.87854e-06	0.0784348	0.596177	-0.208516	0.154953	0.0339652	0.818728	0.0526181	0.72245	-0.202191	0.168149	-0.299763	0.0384576	0.254736	0.0805859	0.455067	0.00115517	0.0079588	0.957184	0.192036	0.191009	-0.0694842	0.63887	-0.476857	0.000611128
ENSGALT00000011485	black	-0.597619	7.29959e-06	-0.62644	1.90998e-06	0.414789	0.00337547	-0.342984	0.0170089	0.57739	1.73528e-05	-0.420664	0.00290982	0.429784	0.00229889	-0.721271	7.34213e-09	-0.682792	8.98888e-08	-0.219183	0.13445	-0.320988	0.0261164	-0.165034	0.262306	-0.338956	0.0184385	0.189242	0.197669	0.0910485	0.538254	-0.0872054	0.555609	0.297076	0.0403157	0.0314018	0.832204	0.091229	0.537446	-0.375404	0.00855731	-0.18019	0.22037
ENSGALT00000001402	black	-0.601962	6.01413e-06	-0.644151	7.81653e-07	0.493202	0.000368449	-0.561076	3.34952e-05	0.513375	0.000190349	-0.401933	0.00462916	0.399269	0.00493485	-0.561228	3.32954e-05	-0.623582	2.19475e-06	-0.275681	0.0578857	-0.337938	0.0188158	-0.201219	0.170247	-0.39158	0.0059181	0.13256	0.369098	0.0832697	0.573652	0.154008	0.295965	0.23686	0.105036	-0.173014	0.239605	0.127703	0.387048	-0.281682	0.0524307	-0.14276	0.333061
ENSGALT00000070936	black	-0.605584	5.10592e-06	-0.55255	4.65965e-05	0.489754	0.000410825	-0.206881	0.15829	0.0161713	0.91313	-0.442502	0.00163689	0.585686	1.22515e-05	-0.203805	0.164707	0.224765	0.124564	-0.383588	0.00711671	0.208584	0.154817	-0.316698	0.0283001	-0.358717	0.0122904	0.601968	6.01259e-06	0.047866	0.746643	0.0450835	0.760923	-0.418932	0.00304079	-0.189261	0.197622	-0.195924	0.182009	0.223009	0.127612	0.512763	0.000194315
ENSGALT00000020069	black	-0.607356	4.70957e-06	-0.649698	5.83887e-07	0.531776	0.000100418	-0.391927	0.00587024	0.649724	5.83089e-07	-0.360379	0.0118647	0.267559	0.0659856	-0.654295	4.56435e-07	-0.802527	6.93131e-12	-0.132017	0.371078	-0.476763	0.000612861	-0.0938799	0.525638	-0.285565	0.0491275	-0.0840979	0.569833	0.0396565	0.788999	0.0515351	0.727941	0.472903	0.000688139	0.083854	0.570957	0.0912991	0.537132	-0.344915	0.0163575	-0.387612	0.00648921
ENSGALT00000038222	black	-0.612655	3.68729e-06	-0.629509	1.6426e-06	0.508708	0.000222588	-0.233101	0.110835	0.575564	1.87111e-05	-0.335814	0.0196234	0.256697	0.0782022	-0.462231	0.000941315	-0.608643	4.43954e-06	-0.131414	0.373289	-0.39065	0.00604778	-0.0119452	0.935776	-0.0809058	0.584617	-0.0499322	0.736093	-0.241531	0.0981572	-0.0924643	0.531927	0.37688	0.0082804	0.195846	0.182186	-0.018627	0.900001	-0.109838	0.457375	-0.265665	0.0679987
ENSGALT00000043958	black	-0.618531	2.79642e-06	-0.682559	9.1159e-08	0.360307	0.011883	-0.320933	0.0261436	0.761316	3.34568e-10	-0.555444	4.16994e-05	0.506594	0.00023876	-0.738045	2.15515e-09	-0.757298	4.68337e-10	-0.351434	0.0143128	-0.565	2.86849e-05	-0.265386	0.0682992	-0.308784	0.0327271	0.0718858	0.627293	0.141719	0.336633	-0.124767	0.398148	0.342575	0.0171498	0.195822	0.18224	-0.114287	0.439244	-0.370439	0.0095488	-0.089975	0.543075
ENSGALT00000070400	black	-0.625535	1.99618e-06	-0.634411	1.28652e-06	0.540082	7.43211e-05	-0.470083	0.000748255	0.509295	0.000218274	-0.176376	0.230455	0.0301052	0.839039	-0.34645	0.015855	-0.606855	4.81858e-06	0.0432847	0.770197	-0.290368	0.0452778	-0.0197083	0.894228	0.0151733	0.918472	-0.207701	0.156611	-0.291803	0.0441767	0.144125	0.328412	0.497371	0.000322513	0.0298803	0.840226	0.14488	0.325857	-0.221246	0.130729	-0.437966	0.00185042
ENSGALT00000004933	black	-0.636888	1.13527e-06	-0.682492	9.15227e-08	0.355244	0.0132221	-0.304875	0.0351172	0.786845	3.34897e-11	-0.326765	0.0233998	0.369123	0.0098277	-0.510287	0.000211161	-0.807096	4.26553e-12	-0.57798	1.69341e-05	-0.473183	0.000682412	-0.0389073	0.792896	0.0166896	0.910357	-0.0703706	0.634587	-0.0821628	0.578774	0.123985	0.401135	0.160153	0.276878	0.292286	0.0438105	-0.0536904	0.717027	-0.103462	0.484058	-0.203576	0.165191
ENSGALT00000050172	black	-0.656282	4.09819e-07	-0.694471	4.37829e-08	0.471974	0.000707455	-0.337129	0.01912	0.695982	3.97932e-08	-0.45912	0.00102938	0.455395	0.00114448	-0.676191	1.3306e-07	-0.731484	3.5187e-09	-0.402934	0.00451864	-0.453975	0.00119133	-0.152648	0.300304	-0.257255	0.0775341	0.0655927	0.65781	0.180171	0.220418	-0.070128	0.635758	0.237095	0.104681	0.183665	0.211449	-0.038376	0.795663	-0.460952	0.000976674	-0.134812	0.360945
ENSGALT00000067368	black	-0.657624	3.80877e-07	-0.712213	1.37297e-08	0.466468	0.00083222	-0.337307	0.0190527	0.823644	6.55936e-13	-0.459604	0.00101521	0.255758	0.0793363	-0.554917	4.25545e-05	-0.771329	1.40514e-10	-0.218411	0.135861	-0.576871	1.77294e-05	-0.144417	0.32742	-0.085645	0.562731	-0.24164	0.0980006	-0.116984	0.42845	-0.0319927	0.829093	0.548899	5.35246e-05	0.293395	0.0429807	-0.175097	0.233907	-0.308417	0.0329459	-0.312586	0.0305338
ENSGALT00000001706	black	-0.660156	3.3142e-07	-0.670234	1.8798e-07	0.365068	0.0107315	-0.184356	0.209706	0.709689	1.62768e-08	-0.345608	0.016129	0.303204	0.0361816	-0.542318	6.84433e-05	-0.703679	2.42379e-08	-0.464021	0.000893766	-0.301692	0.0371681	-0.197372	0.178737	-0.0382189	0.796482	-0.0471399	0.750361	-0.140775	0.339895	0.00716887	0.96143	0.16863	0.251906	0.357735	0.0125479	-0.090651	0.540037	-0.00627414	0.966241	-0.238705	0.102275
ENSGALT00000049432	black	-0.660312	3.28573e-07	-0.690825	5.50014e-08	0.479948	0.000556432	-0.361117	0.0116798	0.627577	1.80647e-06	-0.459548	0.00101686	0.491939	0.000383491	-0.673298	1.57527e-07	-0.673058	1.59735e-07	-0.382802	0.00724538	-0.394498	0.00552643	-0.152711	0.300099	-0.303099	0.0362493	0.145237	0.324653	0.214052	0.144043	-0.0531873	0.71957	0.188069	0.200514	0.103827	0.482509	-0.010356	0.944306	-0.455289	0.00114795	-0.0819697	0.57967
ENSGALT00000043151	black	-0.66963	1.94595e-07	-0.672945	1.60777e-07	0.564348	2.9437e-05	-0.513748	0.000187963	0.492048	0.000382167	-0.138072	0.349341	0.25259	0.0832606	-0.430218	0.00227283	-0.69509	4.21051e-08	-0.178708	0.224252	-0.164537	0.263765	0.0397768	0.788373	0.0405048	0.784592	0.0684028	0.644111	-0.163358	0.267252	0.210711	0.150558	0.239114	0.101671	-0.0567025	0.701869	0.258362	0.0762221	-0.177822	0.226593	-0.3008	0.0377596
ENSGALT00000062938	black	-0.670094	1.89492e-07	-0.675883	1.35484e-07	0.489221	0.000417755	-0.510373	0.000210552	0.44833	0.00139481	-0.264299	0.0694815	0.334662	0.0200734	-0.562812	3.12818e-05	-0.62695	1.86287e-06	-0.257675	0.0770341	-0.183759	0.211211	-0.0635745	0.667719	-0.199472	0.174064	0.197329	0.178832	-0.0636182	0.667503	0.0927706	0.530564	0.137311	0.352028	-0.0976571	0.509039	0.2515	0.0846443	-0.258624	0.0759139	-0.204276	0.163712
ENSGALT00000055863	black	-0.704894	2.23809e-08	-0.758365	4.28593e-10	0.398385	0.00504005	-0.382381	0.00731505	0.781698	5.45858e-11	-0.50665	0.000238313	0.58953	1.03923e-05	-0.715538	1.09418e-08	-0.797155	1.20735e-11	-0.57795	1.6955e-05	-0.4542	0.00118379	-0.184288	0.209879	-0.220527	0.132017	0.169252	0.250135	0.0996735	0.500288	-0.0937193	0.52635	0.14476	0.326259	0.159928	0.277562	-0.0722467	0.625561	-0.166349	0.25847	-0.0367115	0.804348
ENSGALT00000046722	black	-0.705927	2.09082e-08	-0.732363	3.2977e-09	0.494563	0.000352843	-0.349857	0.0147864	0.690309	5.67911e-08	-0.349771	0.0148125	0.421033	0.00288257	-0.571861	2.17704e-05	-0.768471	1.80791e-10	-0.379208	0.00785916	-0.385705	0.00678029	-0.0331774	0.822864	-0.068394	0.644154	0.0414464	0.779708	-0.0412513	0.780719	0.0371805	0.801899	0.238389	0.102744	0.163416	0.267077	0.0266184	0.857476	-0.104723	0.478716	-0.189447	0.197175
ENSGALT00000077942	black	-0.714329	1.18873e-08	-0.747249	1.05666e-09	0.53064	0.000104572	-0.417388	0.00316196	0.742944	1.48027e-09	-0.346968	0.0156884	0.233986	0.109447	-0.575535	1.87336e-05	-0.826971	4.3974e-13	-0.162185	0.270749	-0.458117	0.00105933	-0.0669797	0.651035	-0.103134	0.48545	-0.144878	0.325864	-0.155366	0.291675	0.124943	0.397478	0.518448	0.000160161	0.181574	0.216786	0.0546254	0.71231	-0.176134	0.231106	-0.412968	0.00353254
ENSGALT00000002770	black	-0.802517	6.939e-12	-0.844613	4.53221e-14	0.591976	9.34883e-06	-0.539538	7.58181e-05	0.742761	1.50143e-09	-0.493919	0.000360159	0.446426	0.00147014	-0.587657	1.12633e-05	-0.715597	1.08973e-08	-0.433688	0.00207413	-0.471414	0.000719329	-0.0796169	0.590634	-0.136733	0.354079	0.0324271	0.826808	-0.0254777	0.863524	0.0680342	0.645902	0.257759	0.0769347	0.0586076	0.692339	-0.103202	0.485163	-0.195456	0.183074	-0.108791	0.4617
ENSGALT00000075615	black	0.284359	0.0501351	0.374766	0.00867949	-0.0940599	0.524841	0.156676	0.287577	-0.736761	2.37473e-09	0.239628	0.100917	-0.180973	0.218337	0.486991	0.0004479	0.835353	1.54446e-13	0.321955	0.0256442	0.655778	4.21195e-07	-0.00170877	0.990803	-0.0119236	0.935892	0.268389	0.0651189	-0.0546078	0.712399	0.161796	0.271915	-0.397044	0.00520341	-0.372949	0.00903589	0.00828655	0.955423	0.314805	0.0293103	0.320975	0.0261229
ENSGALT00000058598	black	0.28404	0.050404	0.317334	0.027967	-0.191442	0.19241	0.131412	0.373294	-0.579943	1.56059e-05	0.20699	0.158065	-0.176687	0.229622	0.636766	1.14232e-06	0.755895	5.25931e-10	0.218181	0.136285	0.287634	0.0474376	0.0344879	0.815986	0.185055	0.207954	0.0914668	0.536381	-0.164461	0.26399	-0.0115761	0.937756	-0.313344	0.0301113	-0.230418	0.115122	-0.0536262	0.717352	0.0488439	0.741644	0.365692	0.0105879
ENSGALT00000011181	black	-0.282438	0.0517733	-0.276413	0.0571973	0.0114136	0.938628	0.0988282	0.503947	0.366189	0.0104746	-0.237058	0.104736	0.483493	0.000499147	-0.336392	0.0194006	-0.235883	0.106519	-0.663609	2.73547e-07	0.00395941	0.978692	-0.125699	0.394606	0.0708657	0.6322	0.305583	0.0346737	0.229734	0.116234	-0.11651	0.430334	-0.379006	0.00789486	0.298577	0.0392694	-0.272219	0.0612351	0.0385982	0.794505	0.323938	0.0246982
ENSGALT00000080675	black	0.282147	0.0520257	0.321532	0.0258496	-0.0736045	0.619062	-0.0490218	0.740736	-0.644463	7.69042e-07	0.277719	0.0559844	-0.139272	0.345127	0.634847	1.2586e-06	0.729223	4.15269e-09	0.144735	0.326346	0.427906	0.00241444	0.125963	0.393606	0.117345	0.427015	0.17613	0.231116	-0.0830052	0.574874	0.251499	0.0846461	-0.426996	0.00247232	-0.463808	0.000899299	0.0604657	0.68309	0.252183	0.0837752	0.355111	0.0132588
ENSGALT00000004873	black	-0.281555	0.0525419	-0.256933	0.0779188	0.174682	0.235035	-0.404774	0.00432159	0.202857	0.166722	0.254361	0.0810491	0.0139161	0.925207	-0.308004	0.0331928	-0.6371	1.1231e-06	-0.151065	0.305402	0.11348	0.442502	0.192675	0.189508	0.213633	0.144849	0.0574676	0.698036	-0.105466	0.475582	0.149043	0.311995	0.00484981	0.973902	-0.172933	0.239828	0.522323	0.000140115	-0.117702	0.425602	-0.3971	0.00519654
ENSGALT00000017154	black	0.280976	0.0530503	0.295005	0.0417978	-0.112776	0.445356	0.126954	0.389865	-0.358869	0.0122509	0.166257	0.258736	-0.336104	0.0195115	0.674964	1.42964e-07	0.677808	1.2098e-07	0.348043	0.0153476	0.165929	0.25969	0.153588	0.297299	0.381496	0.00746341	-0.242399	0.0969182	-0.28136	0.0527123	0.0962192	0.515326	0.0135008	0.927433	-0.0504484	0.733465	-0.31852	0.0273543	0.303353	0.0360858	0.231529	0.113331
ENSGALT00000005655	black	0.280786	0.0532171	0.281401	0.0526759	-0.185508	0.206822	-0.108488	0.462959	-0.451425	0.00127969	0.00288077	0.984496	0.165776	0.260136	0.195648	0.182637	0.580703	1.51183e-05	0.0391362	0.791705	0.255528	0.0796169	0.0105027	0.943518	-0.0655939	0.657805	0.374798	0.00867332	0.39745	0.00515347	-0.103074	0.485706	-0.403174	0.00449256	-0.406604	0.0041331	-0.134661	0.361488	0.0571257	0.699747	0.612987	3.63066e-06
ENSGALT00000063910	black	-0.280536	0.0534385	-0.315347	0.0290182	0.194006	0.186409	-0.454136	0.00118593	0.40731	0.00406234	0.0818253	0.58034	-0.0573303	0.698723	-0.443704	0.0015841	-0.836319	1.36384e-13	-0.000363755	0.998042	-0.22194	0.129497	0.0988434	0.503881	-0.00480579	0.974139	-0.156563	0.287928	-0.101233	0.493572	0.124103	0.400684	0.401646	0.00466132	-0.0771722	0.602123	0.498877	0.000307245	-0.415516	0.0033145	-0.630842	1.5376e-06
ENSGALT00000005847	black	0.280289	0.0536582	0.338575	0.0185788	-0.274619	0.0588971	0.405995	0.00419499	-0.423411	0.00271227	0.0388909	0.792982	-0.0911891	0.537624	0.155523	0.291184	0.528872	0.000111356	0.156152	0.289212	0.365835	0.0105553	-0.389832	0.00616397	-0.224694	0.124686	0.196646	0.180372	0.0691677	0.640402	-0.17956	0.222014	-0.256946	0.0779032	0.0538974	0.715982	-0.0271932	0.854431	0.187786	0.201203	0.207176	0.157685
ENSGALT00000007141	black	0.280113	0.053815	0.313259	0.0301583	-0.0197456	0.894029	-0.016104	0.91349	-0.632032	1.44928e-06	0.340662	0.0178211	-0.426325	0.0025157	0.704353	2.31908e-08	0.680813	1.01212e-07	0.5362	8.56286e-05	0.277314	0.0563577	0.164475	0.263949	0.194139	0.186102	-0.117782	0.425284	-0.315298	0.0290445	0.169739	0.248753	-0.0297481	0.840924	-0.361799	0.0115112	0.125561	0.395127	0.071625	0.628546	0.0420918	0.776365
ENSGALT00000051196	black	0.278946	0.0548635	0.266468	0.0671395	-0.302384	0.0367138	0.311876	0.0309335	0.193124	0.188458	0.347391	0.0155536	-0.373527	0.00892117	0.0102666	0.944786	-0.478146	0.000587764	0.0617664	0.676643	-0.224808	0.12449	0.392334	0.00581466	0.360508	0.0118322	-0.464732	0.000875483	-0.140216	0.341834	-0.178534	0.22471	0.280806	0.0532002	0.42178	0.00282807	0.223112	0.127432	-0.178291	0.225353	-0.554359	4.34764e-05
ENSGALT00000085495	black	-0.278564	0.0552102	-0.289208	0.0461842	0.344994	0.0163314	-0.273621	0.0598609	0.177878	0.226446	0.0993952	0.501491	0.149828	0.309426	-0.296202	0.040936	-0.525106	0.000127157	-0.167547	0.255008	-0.0642978	0.664161	0.231975	0.112618	0.0443202	0.764854	0.108483	0.462978	0.0885508	0.549504	0.12649	0.391613	-0.030594	0.836461	-0.117931	0.424693	0.351698	0.014235	-0.151287	0.304685	-0.24782	0.0894517
ENSGALT00000051495	black	-0.277922	0.0557974	-0.305703	0.0345992	0.11824	0.423474	-0.413602	0.00347716	0.385915	0.00674776	0.148749	0.312961	-0.0621093	0.674947	-0.355062	0.0132725	-0.786134	3.58548e-11	-0.109231	0.459881	-0.14518	0.324845	0.0688859	0.641768	0.126123	0.393	-0.122336	0.407474	-0.199985	0.172938	0.0701513	0.635646	0.258694	0.0758321	-0.0157599	0.915331	0.526265	0.000122088	-0.198099	0.177108	-0.555037	4.23575e-05
ENSGALT00000061482	black	-0.277502	0.0561842	-0.326801	0.0233838	0.0396813	0.78887	-0.0813145	0.582714	0.594503	8.37305e-06	-0.0475068	0.748482	0.096074	0.515964	-0.26306	0.0708474	-0.705931	2.09022e-08	-0.338115	0.0187497	-0.412007	0.00361799	0.092392	0.53225	0.218299	0.136068	-0.233768	0.109788	-0.153905	0.296292	-0.0730431	0.621746	0.219911	0.133127	0.38244	0.00730519	0.0556193	0.707307	-0.10315	0.485385	-0.321779	0.0257295
ENSGALT00000062435	black	0.277396	0.0562818	0.308001	0.033195	-0.043308	0.770077	0.126384	0.392013	-0.47746	0.000600092	0.128333	0.384691	-0.433774	0.00206942	0.606482	4.90129e-06	0.712606	1.33683e-08	0.664969	2.53464e-07	0.145216	0.324723	-0.0045987	0.975253	0.0651962	0.659752	-0.26263	0.0713257	-0.308446	0.0329285	0.161645	0.272368	0.236477	0.105615	-0.172342	0.241463	-0.151635	0.303559	0.144614	0.326753	0.0537895	0.716527
ENSGALT00000018440	black	0.277121	0.0565371	0.286194	0.0486089	-0.0028502	0.984661	0.418414	0.003081	-0.291316	0.0445478	-0.0895306	0.545078	-0.115889	0.432812	0.447504	0.00142705	0.661477	3.08042e-07	0.166303	0.258603	-0.00321215	0.982713	0.0430569	0.771374	-0.000563396	0.996968	-0.12323	0.404029	0.0486354	0.742709	-0.162224	0.270631	-0.0738723	0.617783	0.139707	0.343607	-0.450586	0.00131003	0.0594883	0.68795	0.353294	0.013771
ENSGALT00000059308	black	-0.277097	0.0565597	-0.245147	0.0930757	0.283239	0.0510855	0.0336068	0.82061	-0.081645	0.581178	-0.326467	0.0235341	0.322288	0.0254829	0.0895411	0.54503	0.437834	0.00185697	-0.124057	0.400858	0.113511	0.442378	-0.249155	0.0876841	-0.137594	0.351027	0.269221	0.0642588	0.0641153	0.665058	-0.0653238	0.659127	-0.242386	0.0969374	-0.051245	0.729415	-0.37374	0.00887933	0.224203	0.125533	0.533763	9.35083e-05
ENSGALT00000026666	black	-0.277003	0.0566464	-0.277145	0.0565145	0.0574362	0.698193	-0.318168	0.0275351	0.382321	0.00732499	0.134026	0.363779	0.139176	0.345463	-0.496405	0.000332673	-0.774588	1.04955e-10	-0.389122	0.00626645	-0.0151379	0.918662	0.276876	0.0567644	0.15709	0.286289	0.0939897	0.525152	0.139472	0.34443	0.0322406	0.827789	-0.0608697	0.681085	0.0241984	0.870317	0.408811	0.00391543	-0.236325	0.105846	-0.327832	0.022925
ENSGALT00000079561	black	-0.275982	0.0576016	-0.252804	0.08299	0.401926	0.00463001	-0.249989	0.0865939	-0.194314	0.185698	-0.170771	0.245845	-0.12442	0.399472	0.342369	0.017221	0.507221	0.000233854	0.413721	0.0034668	0.060739	0.681733	-0.201426	0.169798	-0.0245859	0.868258	-0.0952613	0.519537	-0.343913	0.0166929	0.0556134	0.707337	0.21489	0.142442	-0.210449	0.151077	-0.235542	0.107042	0.207407	0.157211	0.133599	0.365324
ENSGALT00000070415	black	0.275849	0.0577268	0.284839	0.0497323	-0.168452	0.252414	0.19593	0.181995	-0.4142	0.00342563	-0.0017592	0.990532	-0.135435	0.35871	0.60722	4.73884e-06	0.76355	2.7672e-10	0.183538	0.211771	0.0447702	0.762536	0.0605221	0.68281	0.0526381	0.722349	-0.0492018	0.739817	-0.155054	0.292657	0.00688533	0.962955	-0.145612	0.323393	-0.111654	0.449927	-0.321	0.0261104	0.140697	0.340167	0.407653	0.0040283
ENSGALT00000081123	black	0.27581	0.0577638	0.312385	0.0306463	-0.0130864	0.929655	0.00734403	0.960489	-0.648223	6.31366e-07	0.222722	0.128117	-0.307329	0.0336003	0.644902	7.51669e-07	0.779319	6.8113e-11	0.598884	6.90112e-06	0.301503	0.0372924	0.00510215	0.972545	0.0951603	0.519982	-0.00382076	0.979438	-0.231212	0.11384	0.240557	0.0995625	-0.00649921	0.965031	-0.394135	0.00557385	0.0296539	0.84142	0.0972778	0.510694	0.202508	0.167468
ENSGALT00000004650	black	-0.275019	0.0585149	-0.379635	0.00778395	0.0462086	0.755139	-0.251544	0.0845888	0.729517	4.0646e-09	-0.418154	0.00310138	0.344443	0.0165148	-0.52458	0.000129516	-0.68392	8.39764e-08	-0.260267	0.0740056	-0.699253	3.22944e-08	-0.0447332	0.762726	-0.0726293	0.623727	-0.144668	0.32657	0.231782	0.112926	-0.236166	0.106088	0.444271	0.00155971	0.255962	0.0790893	-0.19528	0.183478	-0.340057	0.0180382	-0.0440246	0.766378
ENSGALT00000084569	black	0.274756	0.0587661	0.292761	0.0434533	-0.140349	0.341375	0.159089	0.280123	-0.461139	0.000971435	0.139301	0.345025	-0.192639	0.189591	0.459192	0.00102726	0.556044	4.0744e-05	0.202488	0.167511	0.258145	0.0764781	-0.250491	0.0859427	-0.172443	0.241184	0.0289634	0.845067	-0.222448	0.128598	0.184954	0.208207	-0.178834	0.223921	-0.178114	0.225821	0.0819486	0.579768	0.505535	0.000247255	0.0975131	0.509667
ENSGALT00000012207	black	0.274644	0.0588737	0.316338	0.0284898	-0.144237	0.328032	0.0941674	0.524365	-0.655132	4.36229e-07	0.0292761	0.843415	0.0955092	0.518446	0.43331	0.00209497	0.889434	2.98969e-17	0.0830708	0.574571	0.450874	0.00129954	-0.169347	0.249866	-0.129054	0.382004	0.404715	0.00432782	0.170008	0.247995	0.0734405	0.619846	-0.546191	5.92598e-05	-0.40054	0.00478685	-0.160454	0.275964	0.290163	0.0454368	0.651009	5.44531e-07
ENSGALT00000084242	black	0.273954	0.059538	0.30742	0.0335452	0.0524275	0.723416	0.153594	0.297281	-0.513853	0.000187293	0.199274	0.174501	-0.411442	0.00366912	0.594692	8.30401e-06	0.63579	1.20015e-06	0.723394	6.31793e-09	0.143418	0.330815	0.0038469	0.979298	0.0777019	0.599626	-0.230058	0.115705	-0.323983	0.0246766	0.141389	0.337771	0.245454	0.0926542	-0.202397	0.167706	-0.00695932	0.962557	0.0334665	0.821346	-0.0244202	0.869138
ENSGALT00000022040	black	-0.273754	0.0597318	-0.249029	0.08785	0.407745	0.0040193	0.22022	0.13257	0.00341955	0.981597	-0.446726	0.00145803	0.24454	0.0939145	-0.00230086	0.987617	0.374484	0.00873409	-0.0449436	0.761643	-0.0696527	0.638055	-0.411344	0.00367802	-0.445096	0.00152485	0.104352	0.480283	0.0698405	0.637147	0.0255246	0.863276	-0.0458161	0.757155	0.148578	0.313524	-0.424755	0.00262001	-0.0269956	0.855478	0.289404	0.0460304
ENSGALT00000074633	black	0.273591	0.0598899	0.292152	0.0439119	-0.173429	0.238464	0.104828	0.478272	-0.532087	9.93072e-05	-0.0951892	0.519854	0.20035	0.172139	0.341015	0.0176955	0.811895	2.52588e-12	0.0755403	0.609846	0.286847	0.0480746	-0.0714198	0.629533	-0.181857	0.216058	0.43869	0.00181475	0.265194	0.0685068	-0.0382756	0.796186	-0.42327	0.00272212	-0.336471	0.0193703	-0.242637	0.0965801	0.182504	0.214402	0.717471	9.57536e-09
ENSGALT00000072101	black	0.273149	0.06032	0.206877	0.158297	-0.460326	0.000994419	0.147594	0.316776	0.353222	0.0137918	0.0735127	0.619501	0.0500992	0.735242	-0.322532	0.0253657	-0.560133	3.47565e-05	-0.255895	0.0791709	-0.264367	0.0694071	-0.0230506	0.876419	0.0709296	0.631892	-0.0949576	0.520875	0.268039	0.0654835	-0.183097	0.21289	0.0980398	0.507372	0.317671	0.0277919	0.122816	0.405625	-0.214419	0.143341	-0.186543	0.204256
ENSGALT00000085823	black	-0.272906	0.0605584	-0.281891	0.0522486	0.157376	0.285401	-0.150256	0.308029	0.374632	0.00870541	0.0184601	0.900892	0.100828	0.495313	-0.428304	0.00238953	-0.666982	2.26251e-07	-0.171538	0.243699	-0.0792574	0.592318	-0.00383253	0.979375	-0.00251089	0.986487	0.0416941	0.778424	-0.132908	0.36783	-0.0814209	0.582219	0.151892	0.30273	0.131621	0.372528	0.387317	0.00653355	-0.0687246	0.64255	-0.375269	0.00858305
ENSGALT00000028013	black	-0.272485	0.0609722	-0.329029	0.0224021	0.034843	0.814125	-0.23128	0.113731	0.708863	1.72023e-08	-0.0944	0.523337	0.0447141	0.762825	-0.484911	0.000477775	-0.88634	5.44981e-17	-0.258569	0.0759789	-0.443486	0.00159355	0.0158448	0.914877	0.12115	0.412073	-0.283177	0.051138	-0.0633821	0.668666	0.0569897	0.700429	0.414215	0.00342433	0.317985	0.0276295	0.119094	0.42011	-0.168072	0.253502	-0.462465	0.000934982
ENSGALT00000084592	black	0.271916	0.0615351	0.301939	0.0370049	0.0731563	0.621204	0.238883	0.102012	-0.426273	0.00251911	0.154794	0.293478	-0.257043	0.0777871	0.489248	0.000417391	0.603542	5.60106e-06	0.330873	0.0216162	0.242978	0.096098	-0.106935	0.469424	0.0494373	0.738616	-0.100368	0.497291	-0.140073	0.342334	0.146587	0.320127	-0.0666356	0.652713	-0.0805096	0.586463	-0.106221	0.472414	0.152897	0.299507	0.115548	0.434178
ENSGALT00000046366	black	0.271429	0.0620209	0.336771	0.0192558	0.0374614	0.800433	0.107738	0.466076	-0.734232	2.87049e-09	0.243314	0.0956257	-0.291903	0.0441003	0.64378	7.96908e-07	0.844144	4.8323e-14	0.48593	0.000462914	0.458012	0.0010625	0.0183523	0.901468	-0.00847149	0.954429	0.0869112	0.556949	-0.233035	0.110939	0.174023	0.236833	-0.195624	0.182692	-0.382998	0.00721316	0.0746572	0.614043	0.203656	0.165022	0.208583	0.154819
ENSGALT00000089501	black	-0.27107	0.06238	-0.291008	0.044784	0.225277	0.123685	-0.313209	0.030186	0.311116	0.0313668	0.0741243	0.616582	-0.0406176	0.784006	-0.364833	0.0107859	-0.653478	4.77012e-07	0.0295285	0.842083	-0.124618	0.398716	0.103197	0.485184	0.044393	0.764479	-0.0729341	0.622267	-0.163744	0.266105	0.103924	0.482096	0.304889	0.0351082	-0.0688505	0.641939	0.413815	0.00345868	-0.329962	0.0220015	-0.494202	0.00035692
ENSGALT00000082529	black	-0.270557	0.062897	-0.302301	0.0367678	0.279648	0.0542306	-0.397317	0.00516986	0.317726	0.0277634	0.0331609	0.822951	-0.0763646	0.60594	-0.398865	0.00498267	-0.664012	2.67448e-07	0.294686	0.0420299	-0.218233	0.13619	0.208326	0.155339	-5.33195e-05	0.999713	-0.146958	0.318891	-0.106556	0.471011	-0.0194688	0.895506	0.568409	2.50308e-05	-0.100862	0.495168	0.38753	0.00650157	-0.320116	0.0265482	-0.547991	5.53885e-05
ENSGALT00000007541	black	0.269424	0.0640502	0.322624	0.0253217	-0.0720416	0.626545	0.113288	0.443281	-0.7058	2.10837e-08	0.166698	0.257459	-0.115212	0.435523	0.619344	2.6902e-06	0.918606	3.59527e-20	0.188124	0.200379	0.470348	0.000742413	-0.0239321	0.871732	0.0429555	0.771898	0.228303	0.118589	-0.0415671	0.779082	0.0481678	0.745099	-0.483341	0.000501497	-0.335714	0.0196621	-0.107705	0.46621	0.29185	0.0441408	0.494972	0.000348274
ENSGALT00000079882	black	-0.269321	0.0641565	-0.262239	0.0717647	-0.0542139	0.714385	-0.0390384	0.792214	0.3207	0.0262585	-0.265822	0.0678301	0.560616	3.4104e-05	-0.665115	2.514e-07	-0.421861	0.00282221	-0.576405	1.8074e-05	0.0821834	0.578679	-0.253228	0.0824575	-0.241387	0.0983637	0.517227	0.000166997	0.422163	0.0028005	-0.286229	0.0485798	-0.339491	0.0182432	0.0909829	0.538548	0.0301488	0.838809	-0.191876	0.191384	0.227388	0.120113
ENSGALT00000020467	black	-0.269089	0.0643948	-0.316778	0.0282577	0.0170053	0.908668	-0.0944729	0.523015	0.69806	3.48608e-08	-0.130817	0.375483	0.105303	0.476273	-0.415104	0.0033489	-0.782156	5.22928e-11	-0.40414	0.00438865	-0.471805	0.000711015	0.0953096	0.519324	0.213373	0.145351	-0.28821	0.0469762	-0.00957889	0.948479	-0.137485	0.351415	0.260716	0.0734896	0.427069	0.00246764	-0.0491293	0.740187	-0.127321	0.388484	-0.300438	0.0380023
ENSGALT00000025716	black	0.268315	0.0651962	0.27777	0.0559376	-0.25004	0.0865271	0.412605	0.00356457	-0.300045	0.0382673	-0.165036	0.262299	0.0725768	0.623978	0.217692	0.137186	0.610915	3.9978e-06	-0.0848222	0.566503	0.133246	0.366602	-0.427827	0.00241945	-0.293498	0.0429038	0.181457	0.217089	0.108996	0.460852	-0.189964	0.195932	-0.337913	0.018825	0.112804	0.445243	-0.294634	0.0420682	0.151782	0.303085	0.423639	0.00269642
ENSGALT00000057476	black	-0.26767	0.0658697	-0.289579	0.0458926	0.405813	0.00421366	-0.262519	0.0714505	0.298643	0.0392238	-0.146682	0.319809	0.0566384	0.70219	-0.370563	0.00952303	-0.47479	0.000650365	0.0914262	0.536563	-0.273611	0.0598704	0.158471	0.28202	-0.209628	0.152715	-0.0776937	0.599664	0.00163796	0.991184	0.144101	0.328493	0.390027	0.00613608	-0.0625135	0.67295	0.141961	0.3358	-0.277177	0.0564849	-0.348236	0.0152871
ENSGALT00000016139	black	0.267208	0.0663552	0.280626	0.0533593	-0.231556	0.113288	0.135604	0.358103	-0.486581	0.000453645	-0.186793	0.203639	0.220443	0.132168	0.28989	0.0456495	0.851677	1.68411e-14	-0.0456365	0.758079	0.302052	0.0369308	-0.351315	0.0143481	-0.28503	0.0495725	0.419734	0.00297951	0.29845	0.0393572	-0.0687513	0.642421	-0.501686	0.000280488	-0.282408	0.0517997	-0.355817	0.0130643	0.206697	0.158667	0.766638	2.12102e-10
ENSGALT00000077719	black	0.266274	0.0673464	0.332233	0.0210511	-0.0365516	0.805184	0.169475	0.249501	-0.466149	0.000840035	0.35737	0.0126447	-0.232937	0.111093	0.39049	0.00607041	0.403291	0.00447988	0.145906	0.322405	0.428489	0.00237803	0.193629	0.187283	0.165716	0.260311	0.0187304	0.899448	0.0270962	0.854945	0.187143	0.202779	-0.288002	0.0471424	-0.188138	0.200345	0.139815	0.343231	0.168771	0.251502	0.057447	0.698139
ENSGALT00000057040	black	-0.266067	0.0675679	-0.231762	0.112958	0.124895	0.39766	-0.249654	0.0870299	0.236203	0.106032	0.137012	0.353089	0.00170975	0.990798	-0.400666	0.00477236	-0.615082	3.29161e-06	-0.0802364	0.587739	0.0567429	0.701666	0.14834	0.314309	0.0278386	0.851015	0.0369191	0.803263	-0.0585964	0.692395	0.0607056	0.681899	0.130259	0.377538	-0.0274331	0.853161	0.477426	0.000600711	-0.0750963	0.611955	-0.447207	0.00143883
ENSGALT00000025139	black	0.265988	0.0676527	0.288992	0.0463546	-0.152391	0.301127	0.570675	2.28437e-05	-0.203215	0.165958	0.0864971	0.558837	-0.242928	0.0961687	0.528429	0.000113116	0.512221	0.000197897	0.0534862	0.718059	0.0190337	0.897829	0.0468176	0.752014	0.265555	0.0681173	-0.261414	0.0726947	-0.176941	0.228942	-0.10885	0.461459	-0.132223	0.370325	0.397548	0.00514156	-0.397287	0.00517351	0.171561	0.243636	0.184849	0.208468
ENSGALT00000010749	black	-0.265513	0.0681629	-0.212939	0.14619	0.377275	0.00820754	-0.295934	0.0411279	-0.424908	0.0026097	-0.105876	0.473861	0.111683	0.449808	0.352383	0.0140343	0.642967	8.3125e-07	0.0940221	0.525008	0.327176	0.0232161	-0.177435	0.227623	-0.118537	0.422301	0.303832	0.0357783	-0.108499	0.462912	0.2161	0.140156	-0.315558	0.0289048	-0.48461	0.000482242	-0.0877982	0.552915	0.11095	0.452805	0.430191	0.00227444
ENSGALT00000013589	black	0.264598	0.0691547	0.336252	0.0194543	-0.158736	0.281204	0.102355	0.488769	-0.68218	9.32548e-08	0.325943	0.0237715	0.0211684	0.886441	0.424704	0.00262347	0.670983	1.80059e-07	0.0583922	0.693414	0.61736	2.95618e-06	0.117224	0.427496	0.233633	0.11	0.436149	0.00194267	0.127276	0.388654	-0.125157	0.396664	-0.652791	4.94963e-07	-0.331553	0.021332	0.110176	0.455983	0.146054	0.321909	0.503222	0.000266765
ENSGALT00000062586	black	-0.264068	0.0697344	-0.315566	0.0289006	0.095579	0.518139	-0.0568668	0.701045	0.662	2.99233e-07	-0.170627	0.246251	0.0361667	0.807196	-0.477563	0.000598237	-0.798314	1.07264e-11	-0.110494	0.454679	-0.47497	0.000646863	-0.0318455	0.829868	-0.0533252	0.718873	-0.319124	0.027047	-0.0723509	0.625061	-0.0583123	0.693813	0.531498	0.000101422	0.37529	0.00857917	0.0755268	0.60991	-0.293213	0.0431157	-0.5166	0.000170615
ENSGALT00000022517	black	0.262642	0.0713129	0.276102	0.0574888	-0.148147	0.314947	0.217038	0.1384	-0.417785	0.00313044	-0.109316	0.459532	0.0691665	0.640408	0.360628	0.0118021	0.788167	2.94748e-11	0.099921	0.499219	0.207437	0.157149	-0.140869	0.339568	-0.0976954	0.508872	0.203863	0.164583	0.199638	0.173698	-0.163135	0.267914	-0.301609	0.0372223	-0.106911	0.469524	-0.37947	0.00781291	0.131806	0.371851	0.605605	5.10095e-06
ENSGALT00000061183	black	-0.262491	0.0714813	-0.24344	0.0954484	0.174612	0.235225	-0.191187	0.193014	0.236473	0.105622	0.260745	0.0734564	-0.1649	0.262699	-0.23093	0.114293	-0.651847	5.20682e-07	0.0561795	0.704493	0.065286	0.659312	0.0396116	0.789232	0.150981	0.305675	-0.105904	0.473742	-0.388704	0.00632744	0.120562	0.41436	0.258323	0.0762684	0.0702466	0.635185	0.592417	9.17141e-06	0.000297933	0.998396	-0.659366	3.46173e-07
ENSGALT00000045099	black	-0.262179	0.0718319	-0.215655	0.140994	0.310257	0.0318623	-0.179474	0.22224	-0.319138	0.0270402	-0.0828667	0.575515	0.169621	0.249087	0.298886	0.0390563	0.533588	9.40984e-05	0.0826374	0.576575	0.303802	0.0357978	-0.166265	0.258715	0.0323116	0.827416	0.290424	0.0452347	-0.15611	0.289342	0.0682858	0.644679	-0.285673	0.0490384	-0.30074	0.0377997	-0.141446	0.337575	-0.0076962	0.958596	0.414199	0.00342565
ENSGALT00000055423	black	0.261613	0.07247	0.340404	0.0179133	-0.00296341	0.984051	0.00363442	0.980441	-0.801009	8.12263e-12	0.289574	0.045897	-0.323271	0.0250129	0.563057	3.09808e-05	0.836105	1.40206e-13	0.63064	1.55311e-06	0.584269	1.30108e-05	-0.0295603	0.841915	-0.0204543	0.890248	0.151097	0.305298	-0.180829	0.218711	0.232042	0.112512	-0.14558	0.323498	-0.529218	0.000109998	0.148271	0.314539	0.0755359	0.609867	0.164128	0.264972
ENSGALT00000084457	black	0.259343	0.0750735	0.325359	0.0240383	-0.02391	0.87185	0.0828165	0.575747	-0.658571	3.61634e-07	0.274175	0.0593238	-0.16909	0.250595	0.621549	2.42074e-06	0.814128	1.96917e-12	0.155342	0.291752	0.541626	7.02143e-05	0.0914272	0.536558	0.177603	0.227177	0.175281	0.233408	-0.0876203	0.553723	0.186466	0.204447	-0.474489	0.000656251	-0.335596	0.0197079	-0.0362523	0.806748	0.477755	0.000594758	0.403211	0.00448848
ENSGALT00000069806	black	-0.259099	0.0753581	-0.326783	0.0233916	0.0626899	0.672079	-0.268864	0.064627	0.610837	4.01224e-06	-0.138128	0.349145	0.136588	0.354594	-0.529674	0.000108232	-0.818379	1.21459e-12	-0.211413	0.149172	-0.395805	0.00535854	-0.10526	0.476451	-0.0231428	0.875929	-0.131586	0.372657	0.018593	0.900182	-0.124955	0.397431	0.375768	0.00848821	0.187637	0.201569	0.211103	0.149781	-0.314138	0.029674	-0.374967	0.00864084
ENSGALT00000080167	black	0.259099	0.0753586	0.289464	0.0459832	-0.0973034	0.510582	0.133634	0.365194	-0.52022	0.000150691	0.0994147	0.501407	0.0137232	0.926241	0.467928	0.00079736	0.658672	3.59633e-07	0.107306	0.467875	0.292448	0.0436884	-0.0546041	0.712417	-0.109139	0.460262	0.215608	0.141081	-0.00737025	0.960348	0.184344	0.209738	-0.34745	0.0155349	-0.323345	0.0249777	-0.0360191	0.807968	0.295018	0.0417886	0.391487	0.00593094
ENSGALT00000066813	black	-0.258503	0.0760558	-0.23331	0.110506	0.15089	0.30597	-0.313192	0.0301954	0.187025	0.20307	0.261915	0.0721288	0.079372	0.591781	-0.357099	0.012717	-0.619287	2.69762e-06	-0.28634	0.048489	0.232011	0.112561	0.132351	0.369858	0.207299	0.157431	0.166719	0.257398	0.0138762	0.925421	0.0319784	0.829169	-0.169888	0.248333	-0.0673018	0.649465	0.5175	0.000165446	0.00956838	0.948536	-0.326313	0.0236034
ENSGALT00000025946	black	0.257317	0.0774602	0.234509	0.108634	-0.272951	0.0605137	0.179902	0.221119	0.266901	0.0666802	0.438797	0.00180951	-0.500723	0.000289413	0.0807411	0.585384	-0.561761	3.26058e-05	0.0800167	0.588765	-0.228293	0.118604	0.441313	0.00169061	0.532459	9.79921e-05	-0.588859	1.06969e-05	-0.316582	0.0283608	0.109572	0.458474	0.367077	0.0102752	0.393081	0.00571367	0.270665	0.0627876	-0.134567	0.361825	-0.683403	8.66374e-08
ENSGALT00000025335	black	0.25693	0.0779222	0.256107	0.0789138	-0.229038	0.117375	0.39796	0.00509131	-0.215394	0.141486	-0.275639	0.0579258	0.261687	0.0723859	0.26829	0.065222	0.688168	6.48168e-08	-0.247867	0.0893899	0.0279435	0.85046	-0.15667	0.287595	-0.175904	0.231725	0.229079	0.117308	0.291472	0.0444288	-0.150205	0.308196	-0.428802	0.00235865	0.111657	0.449916	-0.584165	1.30682e-05	0.327779	0.0229483	0.745416	1.22077e-09
ENSGALT00000042094	black	0.256909	0.0779478	0.301854	0.0370612	-0.0795429	0.590981	0.110159	0.456055	-0.502969	0.000268987	0.145108	0.325087	-0.241487	0.0982208	0.374489	0.00873303	0.622146	2.35223e-06	0.526578	0.000120751	0.331817	0.0212225	0.0437687	0.767698	0.0326308	0.825737	0.0381343	0.796923	-0.0734677	0.619715	0.0931702	0.528787	0.020742	0.888714	-0.194597	0.185045	-0.0722278	0.625652	0.1274	0.388187	0.147236	0.317965
ENSGALT00000047265	black	0.256438	0.0785141	0.265407	0.0682773	-0.0031762	0.982906	0.113179	0.443721	-0.359321	0.0121342	0.0129399	0.93044	-0.1263	0.392329	0.446331	0.00147397	0.610643	4.04839e-06	0.115237	0.435425	0.114723	0.437487	-0.0642594	0.66435	-0.0275314	0.85264	-0.0636603	0.667296	0.033086	0.823345	0.164024	0.265279	-0.195773	0.182351	-0.152581	0.300519	-0.283766	0.0506364	0.13658	0.354623	0.317881	0.027683
ENSGALT00000068073	black	0.255702	0.0794053	0.306394	0.0341717	-0.117777	0.425304	0.278593	0.0551847	-0.599303	6.77364e-06	0.0798782	0.589412	-0.043701	0.768048	0.569289	2.41594e-05	0.887164	4.65234e-17	0.0966643	0.513376	0.380804	0.0075813	-0.0683598	0.64432	0.0372439	0.801568	0.215683	0.14094	-0.01227	0.934033	-0.0520739	0.725208	-0.469317	0.000765385	-0.158437	0.282125	-0.231774	0.11294	0.229324	0.116904	0.529763	0.000107889
ENSGALT00000050748	black	-0.255685	0.0794258	-0.302547	0.0366075	0.0988377	0.503906	-0.290225	0.0453886	0.406269	0.00416707	-0.0719097	0.627179	0.102727	0.487183	-0.369031	0.00984737	-0.656109	4.13694e-07	-0.113115	0.443982	-0.372764	0.00907296	0.128143	0.385404	0.0249934	0.866095	-0.108611	0.462448	-0.0542945	0.713979	-0.0690276	0.641081	0.284853	0.0497199	0.0144331	0.922437	0.196018	0.181795	-0.331285	0.0214435	-0.337919	0.0188227
ENSGALT00000022440	black	-0.25518	0.0800418	-0.200831	0.17109	0.288053	0.0471012	-0.0972093	0.510993	-0.267649	0.0658913	-0.308391	0.0329613	0.561475	3.29737e-05	-0.132568	0.369069	0.439139	0.00179296	-0.263251	0.070635	0.381125	0.00752639	-0.217671	0.137225	-0.442506	0.0016367	0.700167	3.04483e-08	0.391057	0.00599071	-0.00862713	0.953592	-0.551044	4.93478e-05	-0.376705	0.00831271	-0.14203	0.335563	0.162269	0.270497	0.655027	4.38726e-07
ENSGALT00000012112	black	0.254331	0.0810855	0.290297	0.0453332	-0.0789492	0.593762	0.103509	0.483856	-0.608169	4.53718e-06	0.0641545	0.664865	-0.182039	0.215591	0.604353	5.39943e-06	0.906786	7.14187e-19	0.425494	0.00257048	0.32349	0.024909	-0.131066	0.374563	-0.00194365	0.989539	0.0657409	0.657085	-0.145516	0.323713	0.0336395	0.820438	-0.149848	0.309359	-0.310787	0.0315556	-0.217379	0.137767	0.302325	0.0367524	0.408605	0.00393534
ENSGALT00000006564	black	0.254151	0.0813083	0.329625	0.0221452	-0.0231396	0.875946	0.111767	0.449465	-0.741741	1.62455e-09	0.169299	0.250002	-0.0826045	0.576728	0.528826	0.000111538	0.91339	1.41664e-19	0.206418	0.159243	0.581464	1.46437e-05	-0.0198376	0.893537	-0.047048	0.750832	0.313497	0.0300264	0.040882	0.782634	0.161229	0.27362	-0.505414	0.000248239	-0.420732	0.00290476	-0.0602906	0.68396	0.272651	0.0608092	0.489931	0.000408547
ENSGALT00000084038	black	-0.253038	0.0826958	-0.282771	0.0514866	0.227819	0.119393	-0.264725	0.0690162	0.348731	0.0151326	0.0394097	0.790282	-0.160896	0.274625	-0.201025	0.170668	-0.521155	0.000145899	0.0948507	0.521347	-0.202853	0.16673	0.0591131	0.689818	0.150372	0.307654	-0.259928	0.0743961	-0.312166	0.0307695	0.084501	0.567979	0.426536	0.00250203	0.141096	0.338783	0.234466	0.108701	0.0448639	0.762053	-0.489615	0.000412619
ENSGALT00000009867	black	0.251606	0.084509	0.230597	0.114832	-0.132649	0.368773	-0.105088	0.477175	-0.340511	0.0178751	0.0875124	0.554213	-0.269534	0.0639379	0.450228	0.00132317	0.503763	0.000262082	0.556489	4.00499e-05	-0.0215078	0.884632	0.0101706	0.945302	0.197088	0.179374	-0.176213	0.230892	-0.126155	0.392877	-0.109991	0.456745	0.243063	0.0959793	-0.263208	0.0706828	-0.122498	0.406848	-0.148134	0.314989	0.158587	0.281662
ENSGALT00000048945	black	-0.251562	0.0845652	-0.280491	0.0534792	0.157509	0.284988	-0.313292	0.0301401	0.388665	0.0063331	0.0447056	0.762869	0.0157	0.915652	-0.446915	0.00145043	-0.781146	5.74765e-11	-0.0462393	0.754982	-0.190974	0.19352	0.0418744	0.77749	-0.104851	0.478175	-0.0633507	0.66882	-0.124102	0.400685	0.119202	0.419685	0.343803	0.0167299	-0.0243824	0.869339	0.499393	0.000302163	-0.229213	0.117086	-0.569819	2.36489e-05
ENSGALT00000070717	black	0.251269	0.0849397	0.323961	0.0246874	0.014463	0.922277	0.0691368	0.640552	-0.685811	7.487e-08	0.277896	0.0558217	-0.308288	0.0330229	0.396458	0.00527635	0.663807	2.70535e-07	0.594074	8.53181e-06	0.542387	6.82693e-05	-0.032763	0.825042	-0.0740919	0.616736	0.13592	0.356976	-0.116616	0.429913	0.129041	0.382054	-0.078955	0.593735	-0.380021	0.00771652	0.191571	0.192105	0.297395	0.0400919	0.038757	0.793679
ENSGALT00000054331	black	0.250374	0.0860936	0.318286	0.0274745	-0.00425862	0.977082	-0.133684	0.365016	-0.716953	9.92497e-09	0.412732	0.0035534	-0.500147	0.000294869	0.50412	0.000259032	0.552953	4.58844e-05	0.745948	1.17081e-09	0.479812	0.000558737	0.00154994	0.991658	-0.0039513	0.978736	-0.0219691	0.882175	-0.348953	0.0150637	0.279484	0.0543784	0.0756615	0.609271	-0.559017	3.6305e-05	0.423835	0.00268285	0.103074	0.485706	-0.181479	0.217032
ENSGALT00000087452	black	-0.250261	0.08624	-0.288805	0.0465025	0.174479	0.235589	-0.363055	0.011206	0.318351	0.027441	-0.0262152	0.859613	0.162126	0.270924	-0.424863	0.0026127	-0.601421	6.16214e-06	-0.0906564	0.540013	-0.172853	0.24005	0.170744	0.245923	-0.0031767	0.982904	0.0560447	0.70517	0.0720089	0.626702	-0.0781933	0.597313	0.170896	0.245496	-0.0709307	0.631887	0.269977	0.0634853	-0.251877	0.0841634	-0.249138	0.0877061
ENSGALT00000007373	black	0.250045	0.086521	0.317529	0.0278656	-0.104933	0.477832	0.607157	4.75262e-06	-0.446987	0.00144758	-0.0146626	0.921207	0.0286658	0.84664	0.318195	0.0275213	0.690843	5.49406e-08	-0.0294251	0.842629	0.329137	0.0223555	-0.2059	0.160316	-0.2071	0.157839	0.21369	0.144739	0.0648961	0.661224	-0.108357	0.4635	-0.443875	0.00157673	0.139517	0.344273	-0.22669	0.121286	0.177226	0.228179	0.364632	0.0108328
ENSGALT00000072579	black	0.249603	0.0870975	0.249282	0.0875172	0.0301087	0.839021	-0.223085	0.127479	-0.488824	0.000422976	0.338032	0.0187805	-0.358184	0.0124294	0.556767	3.96207e-05	0.419673	0.00298415	0.435166	0.00199427	0.164379	0.264232	0.250593	0.0858102	0.179622	0.221852	-0.118228	0.423521	-0.252403	0.0834963	0.237025	0.104786	0.0170605	0.908373	-0.412681	0.00355786	0.224621	0.124811	0.0592473	0.68915	-0.0376091	0.799662
ENSGALT00000006269	black	0.24936	0.0874156	0.300275	0.0381116	-0.179591	0.221932	0.118856	0.421046	-0.595826	7.90064e-06	0.0154195	0.917154	0.251947	0.0840748	0.184145	0.210237	0.723159	6.42459e-09	-0.0946337	0.522304	0.567087	2.6394e-05	-0.134001	0.36387	-0.176395	0.230405	0.603853	5.5228e-06	0.38818	0.00640465	-0.142497	0.333959	-0.694932	4.25268e-08	-0.367387	0.0102063	-0.124445	0.399378	0.196758	0.180117	0.682233	9.29585e-08
ENSGALT00000069413	black	0.248452	0.0886117	0.306796	0.0339249	0.0413268	0.780328	-0.015043	0.91917	-0.736169	2.48306e-09	0.309901	0.0320695	-0.398145	0.005069	0.654848	4.42988e-07	0.801431	7.77321e-12	0.652494	5.02921e-07	0.44752	0.0014264	0.0709844	0.631628	0.129279	0.38117	0.00424743	0.977143	-0.272955	0.0605104	0.124287	0.39998	-0.0538087	0.71643	-0.422566	0.00277177	0.0924061	0.532187	0.0391489	0.791639	0.120707	0.413793
ENSGALT00000043946	black	-0.248375	0.0887142	-0.166367	0.258419	0.304846	0.0351351	-0.300793	0.0377645	-0.507772	0.000229622	-0.0490346	0.74067	0.333166	0.0206709	0.135914	0.356995	0.578311	1.67032e-05	0.0199624	0.892872	0.567866	2.55829e-05	-0.0959694	0.516423	-0.200571	0.171655	0.656907	3.96099e-07	0.0806291	0.585906	0.198121	0.177059	-0.532157	9.90581e-05	-0.612415	3.72878e-06	0.0681655	0.645264	0.28773	0.0473602	0.558117	3.75998e-05
ENSGALT00000083117	black	-0.248275	0.0888469	-0.260833	0.0733568	0.158458	0.282061	-0.111842	0.449158	0.40057	0.00478342	0.143028	0.332143	-0.216402	0.139589	-0.0721499	0.626026	-0.566679	2.68278e-05	-0.0166228	0.910714	-0.217079	0.138324	0.106932	0.469439	0.302608	0.0365677	-0.364569	0.0108474	-0.403219	0.00448764	0.0874193	0.554637	0.371337	0.00936251	0.28926	0.0461432	0.25596	0.0790916	0.00042679	0.997703	-0.540019	7.44938e-05
ENSGALT00000049932	black	0.247746	0.0895513	0.280621	0.0533635	-0.126576	0.391287	0.0993983	0.501478	-0.526014	0.000123167	-0.0974596	0.5099	0.0253387	0.864262	0.258973	0.0755054	0.782991	4.83414e-11	0.23263	0.111578	0.318017	0.0276131	-0.292938	0.0433207	-0.253536	0.0820735	0.275158	0.0583822	0.197343	0.178801	-0.127763	0.386823	-0.274464	0.0590458	-0.287053	0.0479078	-0.237429	0.104178	0.0466566	0.75284	0.509021	0.000220278
ENSGALT00000045234	black	-0.247561	0.0897978	-0.306964	0.0338227	0.212201	0.147627	-0.218762	0.135219	0.568346	2.5094e-05	-0.0446692	0.763056	-0.115034	0.43624	-0.315882	0.0287321	-0.775449	9.70929e-11	0.0589222	0.69077	-0.542181	6.8792e-05	0.206923	0.158203	0.0971971	0.511046	-0.428168	0.00239804	-0.203625	0.165089	0.0240754	0.870971	0.631911	1.45799e-06	0.23266	0.111531	0.17457	0.235341	-0.270156	0.0633034	-0.605966	5.01791e-06
ENSGALT00000065454	black	0.246908	0.0906758	0.271231	0.0622192	0.0987283	0.50438	-0.230931	0.114292	-0.626219	1.93066e-06	0.299358	0.0387331	-0.370191	0.00960084	0.509957	0.000213505	0.541698	7.00297e-05	0.615895	3.16801e-06	0.249972	0.0866159	0.195457	0.183074	0.0360116	0.808007	-0.0408484	0.782809	-0.145414	0.324055	0.252613	0.0832316	0.0531936	0.719538	-0.583584	1.33935e-05	0.246833	0.0907776	-0.108698	0.462086	0.00243256	0.986908
ENSGALT00000009388	black	-0.246376	0.0913958	-0.270238	0.0632204	0.236238	0.105979	-0.198463	0.176298	0.397234	0.00518006	0.132143	0.370618	-0.237779	0.103654	-0.138316	0.348483	-0.639103	1.0142e-06	0.0730849	0.621546	-0.26827	0.0652427	0.295304	0.0415809	0.31264	0.0305033	-0.393634	0.00563994	-0.384103	0.00703363	0.0630096	0.670502	0.448267	0.00139724	0.165973	0.259564	0.26295	0.0709699	-0.240316	0.0999121	-0.59468	8.30838e-06
ENSGALT00000039435	black	-0.246178	0.0916654	-0.290936	0.0448391	0.0291382	0.844144	-0.257238	0.0775547	0.430624	0.00224876	-0.164969	0.262497	0.163546	0.266693	-0.380068	0.00770837	-0.522923	0.000137223	-0.162844	0.268779	-0.290105	0.0454819	-0.295099	0.0417298	-0.0760916	0.607232	-0.0207522	0.888659	-0.0524836	0.723132	-0.0418846	0.777438	0.223861	0.126126	0.1277	0.38706	0.125682	0.39467	-0.00615891	0.966861	-0.17134	0.244254
ENSGALT00000060943	black	-0.245999	0.0919089	-0.292524	0.0436313	0.119059	0.420244	-0.265529	0.0681456	0.565598	2.80108e-05	-0.096703	0.513207	0.045137	0.760647	-0.465861	0.000847138	-0.773963	1.11035e-10	-0.0601828	0.684495	-0.412684	0.00355758	0.0365506	0.805189	-0.0373846	0.800833	-0.202351	0.167805	-0.0188395	0.898866	0.0763427	0.606044	0.484624	0.000482034	0.184459	0.209447	0.201905	0.168764	-0.103672	0.483165	-0.450357	0.00131843
ENSGALT00000052516	black	0.245682	0.0923416	0.22855	0.118179	-0.228707	0.11792	0.231859	0.112804	-0.111224	0.451685	-0.0467347	0.752439	0.00964897	0.948103	0.490856	0.000396819	0.529108	0.000110429	-0.209465	0.153042	-0.0612852	0.679025	0.0458404	0.75703	0.269414	0.0640611	-0.0995417	0.500857	-0.0177629	0.904618	0.0312019	0.833257	-0.283608	0.0507701	0.131508	0.37294	-0.520967	0.000146854	0.356762	0.0128077	0.50682	0.00023698
ENSGALT00000047618	black	0.245322	0.0928343	0.221029	0.131118	-0.0786223	0.595296	-0.0523219	0.723951	-0.390263	0.00610253	-0.0964851	0.514161	-0.00498654	0.973166	0.267094	0.0664757	0.591202	9.66808e-06	0.468908	0.000774675	0.0356394	0.809954	-0.148576	0.313533	-0.142673	0.333357	0.117269	0.427317	0.103399	0.484326	-0.128402	0.384434	0.0955255	0.518374	-0.33924	0.0183347	-0.167918	0.253942	-0.0560209	0.705289	0.3754	0.00855819
ENSGALT00000043935	black	0.245191	0.093015	0.305891	0.0344826	-0.0898164	0.54379	0.309806	0.0321248	-0.360756	0.0117699	0.105811	0.474135	-0.047639	0.747805	0.28145	0.0526335	0.514037	0.000186133	0.0151711	0.918484	0.339733	0.0181552	-0.110108	0.456266	0.0285774	0.847108	0.130638	0.376142	0.142262	0.334766	0.102147	0.489658	-0.344746	0.0164138	0.00273486	0.985281	-0.131469	0.373087	0.133051	0.367309	0.303822	0.0357851
ENSGALT00000058265	black	0.24515	0.0930712	0.247348	0.0900836	-0.0802612	0.587623	0.124488	0.399213	-0.353512	0.0137087	0.09346	0.5275	-0.288585	0.0466767	0.441676	0.00167402	0.516536	0.000170988	0.469667	0.000757518	0.143393	0.330898	-0.0699099	0.636812	0.0841979	0.569373	-0.124813	0.397973	-0.282623	0.0516137	-0.069038	0.641031	0.143654	0.330009	-0.0948809	0.521213	-0.110945	0.452826	-0.21233	0.147374	0.0591091	0.689838
ENSGALT00000016744	black	-0.243654	0.0951489	-0.225336	0.123585	0.259407	0.0749995	-0.281144	0.052902	0.242625	0.0965984	0.310293	0.0318415	-0.328996	0.0224164	-0.0518086	0.726554	-0.600084	6.54176e-06	0.141093	0.338796	-0.0654101	0.658705	0.341893	0.0173865	0.37871	0.0079476	-0.32781	0.0229347	-0.50879	0.000221982	0.259351	0.0750644	0.358528	0.0123395	0.0164737	0.911511	0.454797	0.001164	-0.128849	0.38277	-0.679115	1.11976e-07
ENSGALT00000016321	black	-0.242902	0.0962065	-0.211027	0.149932	0.355935	0.013032	-0.126415	0.391896	-0.221948	0.129482	-0.0679289	0.646414	0.277387	0.0562908	0.240886	0.0990857	0.355203	0.0132333	-0.150493	0.307257	0.126429	0.391842	0.0427995	0.772704	-0.00887293	0.952272	0.303963	0.0356945	-0.00737943	0.960298	0.239433	0.101202	-0.382059	0.00736867	-0.259433	0.0749696	-0.0966313	0.513521	0.0540305	0.71531	0.391682	0.00590395
ENSGALT00000023607	black	-0.24232	0.0970299	-0.274334	0.0591706	0.0412439	0.780757	-0.274738	0.0587837	0.384771	0.006927	0.0461703	0.755336	-0.144326	0.327728	-0.151773	0.303113	-0.529264	0.000109817	-0.012346	0.933625	-0.195178	0.183711	-0.0345875	0.815465	0.199703	0.173556	-0.295	0.0418014	-0.329769	0.0220836	0.173567	0.238084	0.34995	0.014758	0.081837	0.580286	0.151703	0.303341	-0.136926	0.353395	-0.463419	0.000909496
ENSGALT00000084269	black	-0.242147	0.0972773	-0.308056	0.0331618	0.268973	0.0645146	-0.25154	0.0845936	0.53966	7.54805e-05	-0.0197481	0.894015	0.0269343	0.855802	-0.266288	0.0673311	-0.716498	1.02415e-08	-0.179648	0.221784	-0.444667	0.00154292	0.218243	0.13617	0.231646	0.113143	-0.286421	0.0484225	-0.0988674	0.503777	0.0157165	0.915564	0.34136	0.0175736	0.214667	0.142867	0.125576	0.39507	-0.194005	0.186412	-0.386757	0.00661834
ENSGALT00000006615	black	0.241665	0.0979651	0.287914	0.0472125	-0.119343	0.41913	-0.0766043	0.604806	-0.631071	1.52021e-06	0.0947767	0.521673	0.00969275	0.947868	0.389126	0.00626586	0.775683	9.50504e-11	0.23136	0.113602	0.472893	0.000688344	0.00245882	0.986767	-0.0766402	0.604636	0.35865	0.0123078	0.141715	0.336648	0.157233	0.285843	-0.377332	0.00819698	-0.525498	0.00012542	-0.0419536	0.77708	0.254512	0.0808619	0.516361	0.000172011
ENSGALT00000013137	black	0.241328	0.0984486	0.269227	0.0642526	-0.192352	0.190265	0.143892	0.329203	-0.418438	0.0030791	-0.109284	0.459663	0.207882	0.156241	0.0869239	0.556891	0.614907	3.31878e-06	0.0189924	0.898049	0.311073	0.0313913	-0.156954	0.286712	-0.243261	0.0957005	0.447587	0.00142378	0.381466	0.00746852	-0.0813906	0.58236	-0.393858	0.00561038	-0.24297	0.09611	-0.19908	0.17493	0.00565963	0.969546	0.578812	1.6359e-05
ENSGALT00000087544	black	-0.241274	0.098526	-0.287643	0.0474307	0.0592397	0.689188	-0.151811	0.302994	0.549918	5.15017e-05	-0.0200384	0.892466	0.170496	0.246619	-0.459957	0.00100501	-0.829286	3.31251e-13	-0.332581	0.0209088	-0.330856	0.0216232	0.0816169	0.581309	0.0902869	0.541673	-0.0564837	0.702966	0.0369813	0.802939	-0.0265188	0.858004	0.178388	0.225097	0.248668	0.0883256	0.264554	0.0692028	-0.280727	0.05327	-0.351467	0.0143031
ENSGALT00000078598	black	-0.240899	0.0990676	-0.272099	0.0613533	0.186838	0.203529	-0.535376	8.82246e-05	0.298208	0.0395247	0.07693	0.603267	-0.0424598	0.774461	-0.352272	0.0140666	-0.629375	1.6535e-06	0.093489	0.527371	-0.199876	0.173176	0.190471	0.194719	0.153925	0.296231	-0.130146	0.377958	0.079511	0.59113	0.0173549	0.906799	0.353868	0.0136075	-0.188634	0.19914	0.336951	0.0191874	-0.372638	0.00909814	-0.381677	0.00743279
ENSGALT00000055780	black	0.240781	0.0992378	0.240132	0.100179	0.0189867	0.89808	-0.0561813	0.704483	-0.464913	0.00087088	0.0758238	0.608501	-0.227524	0.119884	0.54823	5.48922e-05	0.66123	3.12291e-07	0.420925	0.0028905	0.134147	0.36334	-0.0417436	0.778168	-0.0233037	0.875073	-0.0822469	0.578385	-0.110686	0.45389	0.120252	0.415569	0.026593	0.85761	-0.334347	0.0201982	-0.103044	0.485833	0.0964602	0.51427	0.223104	0.127446
ENSGALT00000078981	black	-0.240738	0.0992994	-0.275218	0.0583255	0.183929	0.210783	-0.555821	4.10969e-05	0.219874	0.133195	-0.0584321	0.693215	0.00226651	0.987802	-0.360936	0.011725	-0.463982	0.000894779	0.188678	0.199033	-0.11853	0.422328	-0.211983	0.148053	-0.198686	0.175802	-0.0344311	0.816284	0.00952183	0.948786	0.309528	0.0322879	0.401294	0.0047009	-0.313089	0.0302527	0.332117	0.0210988	-0.115969	0.432494	-0.357982	0.0124827
ENSGALT00000019431	black	0.240357	0.0998527	0.285218	0.0494153	-0.166439	0.258207	-0.0451401	0.760632	-0.591733	9.4482e-06	0.0327138	0.825301	0.220214	0.132581	0.217933	0.136741	0.711404	1.45022e-08	0.0544307	0.713291	0.535186	8.88297e-05	-0.084595	0.567547	-0.144903	0.325777	0.570884	2.26517e-05	0.335743	0.0196506	0.00611548	0.967094	-0.535662	8.73149e-05	-0.496529	0.000331356	-0.0664297	0.653718	0.192522	0.189866	0.657668	3.79978e-07
ENSGALT00000033152	black	0.2402	0.100081	0.246533	0.0911829	-0.161728	0.272118	0.52147	0.00014432	-0.0913836	0.536753	-0.118113	0.423973	-0.0171474	0.907908	0.352083	0.0141219	0.465118	0.000865677	-0.083977	0.57039	-0.127865	0.386445	-0.0469755	0.751204	0.028582	0.847083	-0.127317	0.388499	0.0275263	0.852668	-0.0773754	0.601165	-0.125117	0.396815	0.371922	0.00924294	-0.443086	0.00161102	0.297658	0.0399072	0.333869	0.0203885
ENSGALT00000038751	black	-0.239836	0.100611	-0.217331	0.137856	0.32465	0.0243653	-0.220772	0.131578	-0.280362	0.0535932	-0.236201	0.106035	0.158304	0.282534	0.355477	0.0131576	0.646296	6.98771e-07	0.112932	0.444725	0.133189	0.366808	-0.178662	0.224372	-0.135532	0.358361	0.209872	0.152226	-0.155538	0.291135	0.111513	0.450503	-0.146746	0.319595	-0.346502	0.0158383	-0.284465	0.0500458	0.170489	0.246639	0.484632	0.000481907
ENSGALT00000004680	black	0.23887	0.102032	0.276474	0.0571399	0.0185708	0.900301	0.181166	0.217839	-0.576249	1.81909e-05	0.112974	0.444551	-0.322947	0.0251669	0.577643	1.71721e-05	0.794854	1.5237e-11	0.567821	2.56287e-05	0.254635	0.0807106	-0.133011	0.367455	0.00410046	0.977933	-0.0739836	0.617253	-0.266548	0.0670541	-0.00506879	0.972724	0.0159144	0.914505	-0.175745	0.232154	-0.125013	0.39721	0.134433	0.362309	0.165561	0.260765
ENSGALT00000010982	black	-0.237804	0.103616	-0.231058	0.114088	0.22197	0.129443	-0.266694	0.0668993	0.187438	0.202055	0.0956596	0.517784	0.089338	0.545946	-0.306477	0.0341207	-0.528916	0.000111181	-0.0482939	0.744454	-0.0466743	0.752749	0.120146	0.415984	-0.083117	0.574357	0.0594264	0.688258	0.0140646	0.924412	0.17748	0.227505	0.129579	0.380057	-0.109526	0.458665	0.424521	0.00263585	-0.0992997	0.501905	-0.363452	0.011111
ENSGALT00000076960	black	-0.237587	0.103941	-0.249298	0.0874964	0.27795	0.055772	-0.267993	0.0655311	0.232104	0.112414	0.313899	0.0298049	-0.359982	0.0119653	0.0685796	0.643253	-0.547627	5.61537e-05	0.139671	0.343732	-0.140669	0.340264	0.226831	0.121047	0.409924	0.0038095	-0.418363	0.00308497	-0.573394	2.04525e-05	0.169257	0.25012	0.364914	0.0107672	0.0626195	0.672426	0.442824	0.00162259	-0.015533	0.916546	-0.69373	4.58729e-08
ENSGALT00000040353	black	0.236188	0.106055	0.262146	0.0718681	-0.30276	0.0364687	0.328948	0.022437	-0.371498	0.00932943	-0.0998619	0.499474	0.28597	0.0487927	0.232482	0.111812	0.676417	1.31307e-07	-0.278408	0.0553526	0.32378	0.024772	-0.201599	0.169424	-0.107487	0.467122	0.45709	0.00109078	0.256475	0.078469	-0.177015	0.228744	-0.644902	7.51666e-07	-0.016798	0.909777	-0.31511	0.0291458	0.413933	0.00344856	0.728959	4.23351e-09
ENSGALT00000005240	black	0.234893	0.10804	0.268332	0.0651787	-0.16893	0.25105	0.324206	0.0245723	-0.401417	0.00468707	-0.0226217	0.878701	0.0708568	0.632243	0.502181	0.000275997	0.804788	5.45981e-12	-0.086495	0.558846	0.22521	0.1238	0.00387574	0.979142	0.170923	0.245419	0.177845	0.226534	0.0856949	0.562502	-0.138251	0.348712	-0.481176	0.000535952	0.0296414	0.841487	-0.446724	0.00145809	0.290831	0.04492	0.672366	1.66263e-07
ENSGALT00000044909	black	0.234722	0.108304	0.23004	0.115735	-0.0483297	0.744271	0.0380783	0.797215	-0.377454	0.00817461	-0.0509879	0.730721	-0.0945958	0.522472	0.389603	0.00619694	0.65046	5.60689e-07	0.477881	0.000592499	0.0812244	0.583134	-0.0217602	0.883288	-0.00305257	0.983572	-0.00892193	0.952009	-0.00212736	0.988551	-0.0620408	0.675285	0.123189	0.404189	-0.240866	0.0991149	-0.284433	0.0500722	0.15504	0.292701	0.334841	0.0200031
ENSGALT00000078820	black	-0.234138	0.109211	-0.269592	0.0638781	0.0948764	0.521233	-0.359435	0.0121049	0.391605	0.0059146	-0.0539649	0.715641	0.285991	0.0487756	-0.525839	0.000123927	-0.697655	3.57749e-08	-0.244219	0.0943601	-0.230562	0.114888	0.280104	0.0538228	-0.0191909	0.896989	0.125741	0.394444	0.243615	0.0952034	-0.0221468	0.881229	0.106885	0.469633	-0.0820815	0.579151	0.24142	0.0983164	-0.172145	0.242009	-0.164786	0.263035
ENSGALT00000015296	black	0.234018	0.109397	0.308226	0.0330596	-0.100848	0.495226	0.123366	0.403507	-0.719327	8.41482e-09	0.188988	0.198282	0.034062	0.81822	0.438572	0.00182051	0.820724	9.25412e-13	0.171505	0.243793	0.591252	9.64736e-06	-0.0335708	0.820798	-0.00877896	0.952777	0.424183	0.00265894	0.11763	0.425885	0.126923	0.389981	-0.560036	3.48884e-05	-0.399347	0.00492564	-0.0138672	0.925469	0.302365	0.036726	0.526898	0.000119398
ENSGALT00000057119	black	0.233649	0.109975	0.313986	0.0297571	-0.164113	0.265015	0.23073	0.114617	-0.587739	1.12237e-05	0.272963	0.0605027	-0.318224	0.0275061	0.609988	4.17283e-06	0.748996	9.19799e-10	0.244342	0.094189	0.47302	0.000685745	-0.0163254	0.912305	0.20979	0.152391	0.0100814	0.94578	-0.273603	0.0598781	0.07934	0.591931	-0.314634	0.0294032	-0.114928	0.436663	-0.0318482	0.829854	0.454296	0.00118057	0.192635	0.1896
ENSGALT00000007807	black	-0.233621	0.110019	-0.262372	0.0716148	-0.0121499	0.934678	-0.114757	0.437351	0.439587	0.00177144	-0.164314	0.264424	0.522093	0.000141234	-0.601207	6.22127e-06	-0.615209	3.27198e-06	-0.576909	1.77015e-05	-0.0814208	0.58222	-0.121005	0.412634	-0.133784	0.364652	0.376836	0.0082884	0.330782	0.0216544	-0.0211415	0.886584	-0.200345	0.17215	0.103475	0.484002	0.154011	0.295956	-0.0252365	0.864804	0.0704382	0.634261
ENSGALT00000003932	black	-0.233436	0.110309	-0.267372	0.0661825	-0.0418003	0.777874	-0.13081	0.375506	0.570206	2.32816e-05	-0.123579	0.402689	0.167328	0.255639	-0.609295	4.30844e-06	-0.827456	4.14538e-13	-0.251341	0.0848483	-0.290421	0.0452367	-0.0338791	0.81918	-0.150267	0.307994	-0.0598959	0.685922	0.0675194	0.648406	0.0262145	0.859617	0.297203	0.0402268	0.197763	0.17786	0.213192	0.145701	-0.0575527	0.69761	-0.42042	0.00292799
ENSGALT00000073423	black	-0.232641	0.111561	-0.15693	0.286784	0.252203	0.08375	-0.153394	0.29792	-0.360456	0.0118452	-0.116436	0.430629	0.270723	0.0627294	0.125121	0.3968	0.558902	3.64681e-05	-0.0141615	0.923892	0.446124	0.00148241	-0.103786	0.482683	-0.0934734	0.52744	0.487765	0.000437217	0.0962878	0.515026	0.104251	0.48071	-0.427464	0.00244238	-0.366597	0.0103826	-0.133496	0.365695	0.22298	0.127663	0.547044	5.73951e-05
ENSGALT00000061102	black	-0.232615	0.111601	-0.203606	0.165129	0.391151	0.00597761	-0.320578	0.0263189	-0.359426	0.0121071	0.0570246	0.700254	0.0448358	0.762198	0.380812	0.00757977	0.398652	0.00500804	0.119525	0.418417	0.250259	0.0862431	0.025319	0.864367	0.00139001	0.992519	0.21587	0.140589	-0.315577	0.0288949	0.358679	0.0123002	-0.224216	0.125511	-0.478746	0.000577159	0.134031	0.36376	0.0310095	0.834271	0.183363	0.212216
ENSGALT00000042652	black	-0.231875	0.112778	-0.219038	0.134714	0.0534532	0.718226	-0.134803	0.360977	0.319501	0.0268567	0.144457	0.327285	-0.141862	0.336143	-0.205132	0.161915	-0.575652	1.86438e-05	-0.0411222	0.781388	-0.103972	0.481894	0.286019	0.0487525	0.211684	0.148638	-0.165361	0.261348	-0.357621	0.0125781	0.137017	0.353069	0.249475	0.0872649	0.1401	0.34224	0.30122	0.0374802	0.109645	0.45817	-0.494122	0.000357829
ENSGALT00000015043	black	0.231204	0.113852	0.261965	0.0720718	-0.244468	0.0940138	0.18529	0.207367	-0.456198	0.00111874	-0.0503618	0.733906	0.0750396	0.612224	0.32732	0.0231517	0.75963	3.85587e-10	0.0115555	0.937867	0.360675	0.0117903	-0.280091	0.0538343	-0.0730038	0.621934	0.294857	0.0419056	0.148244	0.314628	-0.279324	0.0545223	-0.441629	0.00167616	-0.118607	0.422026	-0.285867	0.0488781	0.333137	0.0206827	0.592606	9.09633e-06
ENSGALT00000000550	black	0.230283	0.11534	0.27721	0.0564548	-0.00588363	0.968341	0.139353	0.344843	-0.599633	6.67467e-06	0.12573	0.394488	-0.234633	0.108443	0.689649	5.91595e-08	0.90861	4.625e-19	0.266811	0.066775	0.325334	0.0240495	0.0405375	0.784422	0.127933	0.386188	0.000472377	0.997458	-0.176316	0.230617	0.098458	0.505554	-0.286335	0.0484932	-0.234792	0.108197	-0.241107	0.0987665	0.339171	0.0183598	0.397139	0.00519175
ENSGALT00000016982	black	0.229617	0.116425	0.257195	0.0776054	-0.294498	0.0421672	0.07329	0.620565	-0.351648	0.0142496	-0.00132546	0.992866	0.241471	0.0982436	0.133697	0.364969	0.519665	0.000153602	-0.159374	0.279249	0.344853	0.016378	-0.0737447	0.618393	0.0631104	0.670005	0.451986	0.00125978	0.336584	0.0193271	-0.0754865	0.610101	-0.545803	6.01272e-05	-0.202362	0.167782	-0.208692	0.154598	0.162881	0.26867	0.67465	1.4561e-07
ENSGALT00000053924	black	0.229425	0.116739	0.253512	0.0821025	-0.0132622	0.928712	0.027425	0.853204	-0.546647	5.82572e-05	-0.0184755	0.90081	-0.104852	0.478172	0.335985	0.0195574	0.760419	3.60868e-10	0.561424	3.30395e-05	0.281689	0.0524247	-0.0901471	0.542301	-0.146613	0.32004	0.161451	0.272952	0.031878	0.829697	-0.0336731	0.820261	0.0113383	0.939033	-0.342418	0.017204	-0.158455	0.282069	0.14568	0.323162	0.354374	0.0134646
ENSGALT00000047025	black	-0.229397	0.116785	-0.189002	0.198247	0.291969	0.0440501	-0.163267	0.267522	-0.357131	0.0127085	-0.171165	0.244741	0.167911	0.253961	0.421613	0.00284018	0.721147	7.40654e-09	0.0361311	0.807382	0.239473	0.101144	-0.208967	0.154044	-0.0413038	0.780446	0.267225	0.066338	-0.164676	0.263357	0.141002	0.339109	-0.320342	0.0264358	-0.325663	0.0238989	-0.288116	0.047051	0.263753	0.07008	0.552721	4.6292e-05
ENSGALT00000043597	black	-0.229054	0.117348	-0.224048	0.125801	0.152199	0.301742	-0.13724	0.352282	0.37432	0.00876582	0.150481	0.307297	-0.186007	0.205584	-0.297226	0.04021	-0.663268	2.7881e-07	0.00767825	0.958692	-0.0828732	0.575485	0.120822	0.413346	0.146333	0.320974	-0.247868	0.0893877	-0.224651	0.12476	0.105205	0.476684	0.342897	0.0170388	0.21961	0.133674	0.343259	0.0169148	0.00654379	0.964791	-0.618288	2.82892e-06
ENSGALT00000087788	black	-0.228714	0.117908	-0.217131	0.138228	0.138512	0.347791	-0.191718	0.191759	0.250171	0.0863574	0.269997	0.0634649	-0.235218	0.107539	-0.12823	0.385076	-0.607954	4.58219e-06	0.0192373	0.896742	-0.0213281	0.88559	0.210959	0.150067	0.262873	0.071055	-0.225054	0.124067	-0.367897	0.0100938	0.107037	0.468996	0.268063	0.0654587	0.0850128	0.565628	0.480308	0.000550354	-0.232817	0.111282	-0.63661	1.15137e-06
ENSGALT00000042960	black	0.227901	0.119256	0.1813	0.217491	-0.332851	0.0207986	-0.166959	0.256704	0.158963	0.280508	0.433586	0.00207973	-0.323471	0.0249182	0.0718637	0.627399	-0.473637	0.000673216	-0.0186609	0.89982	-0.115825	0.433069	0.380792	0.00758321	0.584377	1.29513e-05	-0.343355	0.016882	-0.138711	0.347094	-0.0775938	0.600135	0.135782	0.357469	0.0899776	0.543064	0.312467	0.0306	-0.0990214	0.503109	-0.383547	0.0071234
ENSGALT00000016717	black	0.226855	0.121006	0.256134	0.0788805	-0.101077	0.494243	0.0912229	0.537473	-0.420375	0.00293131	-0.0442878	0.765021	-0.125618	0.394913	0.310994	0.031437	0.670561	1.84482e-07	0.462896	0.000923399	0.238709	0.10227	-0.196233	0.181307	-0.091152	0.53779	0.0727498	0.62315	0.00779552	0.958062	-0.0867951	0.557478	0.0376283	0.799562	-0.193329	0.18798	-0.233783	0.109765	0.0642635	0.664329	0.325635	0.0239118
ENSGALT00000028069	black	0.226806	0.12109	0.2976	0.0399478	-0.119021	0.420395	0.0638038	0.66659	-0.706612	1.99817e-08	0.12876	0.383099	0.0568761	0.700998	0.354635	0.0133915	0.819158	1.11015e-12	0.17216	0.241968	0.605113	5.21631e-06	-0.0566685	0.702039	-0.0829874	0.574957	0.492305	0.000379078	0.157076	0.286332	0.0357992	0.809119	-0.52881	0.000111601	-0.44151	0.00168161	0.00641061	0.965507	0.251393	0.0847812	0.555677	4.13261e-05
ENSGALT00000016417	black	0.225111	0.12397	0.272043	0.0614088	-0.0616224	0.677355	0.173195	0.239107	-0.561396	3.30771e-05	0.0115036	0.938146	0.000630732	0.996605	0.503191	0.000267038	0.856382	8.46144e-15	0.0720706	0.626406	0.35435	0.0134713	-0.116945	0.428605	-0.0915431	0.53604	0.249758	0.0868946	-0.00660878	0.964442	0.0445327	0.763759	-0.434975	0.00200442	-0.256065	0.0789645	-0.18833	0.199877	0.311011	0.031427	0.546782	5.79632e-05
ENSGALT00000053429	black	0.224266	0.125424	0.236573	0.105469	-0.23879	0.102151	0.0697326	0.637669	-0.427067	0.00246776	-0.0414663	0.779604	0.114271	0.439308	0.42383	0.00268323	0.690824	5.5007e-08	-0.011168	0.939946	0.180018	0.220816	-0.195458	0.183071	-0.0456754	0.757879	0.254028	0.0814605	0.0966655	0.513371	0.0603881	0.683475	-0.390078	0.00612883	-0.286688	0.048204	-0.206288	0.159512	0.0369906	0.80289	0.601283	6.20015e-06
ENSGALT00000049344	black	-0.223453	0.126836	-0.298503	0.0393199	0.169462	0.249539	-0.315735	0.0288101	0.429218	0.00233317	-0.178584	0.224579	0.176995	0.228799	-0.383758	0.00708928	-0.622639	2.29708e-06	-0.112329	0.447176	-0.467105	0.000816842	0.0238003	0.872432	-0.219516	0.133844	-0.0800742	0.588496	0.0402373	0.78598	0.0695208	0.638693	0.337322	0.019047	-0.0214084	0.885162	0.186754	0.203736	-0.214519	0.14315	-0.285663	0.049046
ENSGALT00000067359	black	-0.223033	0.127571	-0.277214	0.0564511	0.195481	0.183018	-0.258227	0.0763808	0.449778	0.00133987	-0.0397415	0.788556	-0.113033	0.444315	-0.283967	0.0504658	-0.633158	1.36999e-06	0.180471	0.219639	-0.362918	0.0112389	-0.112075	0.448207	0.0258923	0.861325	-0.322646	0.0253109	-0.266352	0.0672638	0.175478	0.232875	0.607376	4.70511e-06	0.125667	0.394725	0.2185	0.135698	-0.186208	0.205084	-0.553219	4.54202e-05
ENSGALT00000075011	black	-0.222984	0.127656	-0.23269	0.111483	0.116978	0.428472	-0.232788	0.111329	0.331029	0.0215506	0.105984	0.473408	-0.201908	0.168758	-0.314379	0.0295421	-0.641806	8.82713e-07	0.110765	0.453564	-0.105618	0.474947	0.0210664	0.886984	0.0670644	0.650622	-0.221952	0.129475	-0.320037	0.0265878	0.0758576	0.608341	0.426659	0.00249402	0.0782596	0.597001	0.401009	0.00473322	-0.173651	0.237854	-0.636763	1.14252e-06
ENSGALT00000019679	black	-0.222691	0.128171	-0.183066	0.212969	0.255337	0.0798501	-0.242021	0.0974569	-0.268295	0.065217	-0.131087	0.374487	0.13487	0.360739	0.156476	0.288198	0.479803	0.000558888	0.201619	0.169382	0.237085	0.104696	-0.110795	0.45344	0.0245721	0.868331	0.290894	0.0448716	-0.0286268	0.846846	0.00248618	0.98662	-0.125113	0.396832	-0.313717	0.0299051	-0.140346	0.341385	0.0546243	0.712315	0.4156	0.00330751
ENSGALT00000074293	black	0.222662	0.128222	0.254193	0.0812566	0.15255	0.300617	0.0777799	0.599258	-0.424285	0.00265193	0.29135	0.0445214	-0.333437	0.0205615	0.485975	0.000462274	0.441176	0.00169691	0.419474	0.0029993	0.21982	0.133292	0.347146	0.0156317	0.236766	0.105177	-0.1529	0.299497	-0.167263	0.255824	0.163161	0.267836	0.00541538	0.97086	-0.174375	0.235872	0.0551273	0.709782	0.151067	0.305396	-0.0177612	0.904627
ENSGALT00000067980	black	0.222516	0.128479	0.292116	0.0439391	0.0210018	0.887329	-0.084632	0.567377	-0.712877	1.31241e-08	0.464928	0.00087049	-0.523043	0.000136651	0.724425	5.87084e-09	0.645309	7.35842e-07	0.639619	9.87745e-07	0.432177	0.00215868	0.146642	0.319944	0.233932	0.109533	-0.120832	0.41331	-0.474438	0.000657272	0.314735	0.0293486	-0.0227264	0.878144	-0.460216	0.000997556	0.294441	0.0422094	0.228019	0.119059	-0.0984496	0.50559
ENSGALT00000080729	black	0.222258	0.128933	0.204664	0.162896	0.0543455	0.713721	-0.0927526	0.530643	-0.258973	0.0755057	0.299015	0.0389679	-0.439428	0.00177905	0.480742	0.000543106	0.160629	0.275433	0.541803	6.97593e-05	-0.11593	0.432648	0.272587	0.0608721	0.227862	0.11932	-0.41202	0.00361684	-0.290955	0.0448247	0.167449	0.255289	0.35152	0.0142874	-0.189477	0.197101	0.172961	0.239753	-0.173252	0.23895	-0.304835	0.0351423
ENSGALT00000015515	black	-0.222228	0.128987	-0.20464	0.162947	0.279301	0.0545434	-0.214765	0.142681	-0.182957	0.213247	-0.404992	0.00429876	0.367693	0.0101385	-0.00377713	0.979673	0.529303	0.000109666	-0.0984356	0.505651	0.177878	0.226446	-0.419228	0.00301805	-0.398879	0.00498094	0.412919	0.0035369	0.226327	0.121899	0.0188145	0.898999	-0.28066	0.0533291	-0.337241	0.0190776	-0.308357	0.0329815	0.174573	0.235334	0.62569	1.98121e-06
ENSGALT00000016532	black	0.222084	0.129242	0.210645	0.150688	-0.0059005	0.96825	-0.181262	0.217591	-0.40159	0.00466761	0.20811	0.155778	-0.316569	0.028368	0.284554	0.0499712	0.274732	0.0587887	0.610326	4.10828e-06	0.0650214	0.660609	0.0500908	0.735285	-0.0401835	0.78626	-0.0737268	0.618478	-0.171657	0.243368	0.104508	0.479623	0.260386	0.0738686	-0.393147	0.00570492	0.287912	0.0472141	-0.0782335	0.597124	-0.157413	0.285286
ENSGALT00000041395	black	0.221417	0.130426	0.275493	0.0580641	-0.0427983	0.77271	0.0140609	0.924431	-0.638157	1.06436e-06	0.202627	0.167214	-0.298391	0.0393976	0.539753	7.52236e-05	0.77949	6.70489e-11	0.5531	4.56275e-05	0.481255	0.00053465	-0.106601	0.470819	0.0936774	0.526536	0.06686	0.651618	-0.249894	0.0867174	0.00624911	0.966376	-0.077351	0.60128	-0.349054	0.0150325	-0.0176949	0.904981	0.210823	0.150335	0.190675	0.194231
ENSGALT00000063374	black	-0.220406	0.132234	-0.253504	0.0821134	0.0789266	0.593868	-0.283424	0.0509271	0.400734	0.00476456	0.126222	0.392626	-0.0610385	0.680248	-0.343726	0.016756	-0.760088	3.7104e-10	-0.0229919	0.876731	-0.181821	0.216151	0.0213266	0.885598	0.0842284	0.569233	-0.176084	0.23124	-0.153315	0.29817	0.0958259	0.517053	0.349754	0.0148177	0.0689196	0.641605	0.452867	0.00122903	-0.20994	0.152092	-0.572142	2.15235e-05
ENSGALT00000016099	black	0.220215	0.132579	0.260973	0.073196	-0.103318	0.484669	-0.103651	0.483254	-0.676267	1.32464e-07	0.154202	0.295352	-0.115318	0.435098	0.575679	1.86232e-05	0.827608	4.06923e-13	0.318292	0.0274715	0.422789	0.00275595	-0.0280541	0.849875	0.00697658	0.962464	0.230835	0.114446	-0.132149	0.370596	0.139418	0.344618	-0.315226	0.0290835	-0.533355	9.48927e-05	0.00704297	0.962107	0.194823	0.184525	0.425822	0.00254874
ENSGALT00000006206	black	0.219627	0.133642	0.236818	0.1051	-0.109162	0.460167	0.260312	0.0739539	-0.441029	0.00170368	-0.152538	0.300655	0.181566	0.216807	0.34328	0.0169076	0.793274	1.78475e-11	0.0163367	0.912245	0.167471	0.255227	-0.0687773	0.642294	-0.159065	0.280195	0.313396	0.0300822	0.178598	0.224541	-0.11591	0.432729	-0.394329	0.00554846	-0.147464	0.317209	-0.368717	0.00991513	0.136956	0.353288	0.658872	3.55709e-07
ENSGALT00000011553	black	0.219514	0.133848	0.269308	0.0641696	-0.131271	0.373811	0.184797	0.208599	-0.565508	2.81108e-05	-0.0380545	0.797339	0.102651	0.487508	0.300393	0.0380325	0.82005	1.00103e-12	0.107193	0.468346	0.457055	0.00109185	-0.186764	0.203711	-0.162673	0.269289	0.424772	0.00261883	0.16145	0.272955	-0.0782123	0.597223	-0.458808	0.00103863	-0.245542	0.0925329	-0.184008	0.210583	0.263746	0.070088	0.605546	5.11467e-06
ENSGALT00000037997	black	0.218993	0.134795	0.261254	0.0728771	-0.00890823	0.952082	0.261899	0.0721461	-0.484652	0.000481606	-0.00426526	0.977047	-0.233375	0.110404	0.483834	0.000493928	0.788064	2.97699e-11	0.439561	0.00177264	0.232065	0.112475	-0.0589646	0.690559	-0.109263	0.459749	-0.037157	0.802022	-0.131709	0.372205	0.103803	0.482611	1.26189e-06	0.999993	-0.122048	0.408589	-0.249882	0.0867326	0.269945	0.0635183	0.238766	0.102185
ENSGALT00000057144	black	-0.2183	0.136066	-0.265299	0.0683939	0.157841	0.28396	-0.30628	0.034242	0.465271	0.000861842	0.0903394	0.541437	-0.112379	0.44697	-0.329184	0.022335	-0.786579	3.43568e-11	0.0778287	0.599028	-0.321441	0.0258939	0.23988	0.100548	0.178212	0.225562	-0.317067	0.0281061	-0.141823	0.336275	-0.00122822	0.99339	0.519852	0.000152615	0.106506	0.471217	0.321308	0.0259591	-0.244579	0.0938597	-0.609985	4.17346e-06
ENSGALT00000014301	black	0.21753	0.137488	0.260335	0.0739273	0.00861188	0.953674	0.150509	0.307206	-0.578107	1.6845e-05	0.164481	0.263932	-0.190589	0.194437	0.728487	4.3815e-09	0.835025	1.61069e-13	0.154486	0.294451	0.319671	0.0267712	-0.0318566	0.82981	0.128825	0.382859	0.0378636	0.798334	-0.300432	0.0380063	0.212748	0.14656	-0.36001	0.0119582	-0.224655	0.124754	-0.136189	0.356017	0.294624	0.0420756	0.358406	0.0123713
ENSGALT00000005224	black	-0.217406	0.137718	-0.178503	0.224791	0.423285	0.00272104	-0.446338	0.00147369	-0.363517	0.0110956	0.17596	0.231575	-0.221666	0.129983	0.289247	0.0461532	0.228616	0.118071	0.571734	2.18835e-05	0.183865	0.210944	0.114933	0.436646	0.0486469	0.74265	0.0115414	0.937943	-0.395853	0.00535244	0.269039	0.0644465	0.212163	0.147701	-0.543458	6.56134e-05	0.340737	0.0177943	-0.0634067	0.668545	-0.161717	0.272151
ENSGALT00000056559	black	0.215048	0.142142	0.263171	0.0707239	-0.147563	0.316879	0.0828026	0.575811	-0.539558	7.57642e-05	0.0146326	0.921368	0.237566	0.103972	0.28125	0.0528083	0.753865	6.21099e-10	-0.148475	0.313866	0.516115	0.000173454	-0.0808849	0.584714	-0.0489243	0.741233	0.533979	9.27839e-05	0.329449	0.0222211	0.0093437	0.949743	-0.693522	4.64756e-08	-0.345264	0.0162421	-0.201926	0.168719	0.224737	0.124612	0.746743	1.09979e-09
ENSGALT00000060003	black	-0.214747	0.142716	-0.201982	0.168599	0.383012	0.00721086	-0.276524	0.0570932	-0.201304	0.170063	-0.174367	0.235895	-0.0318654	0.829763	0.261131	0.0730166	0.384569	0.00695907	0.360812	0.011756	-0.0129088	0.930607	-0.115006	0.436351	-0.193825	0.186829	0.0263319	0.858994	-0.250928	0.0853782	0.274064	0.0594317	0.200556	0.171689	-0.360634	0.0118005	-0.0465172	0.753555	-0.0547599	0.711632	0.120889	0.413087
ENSGALT00000053498	black	0.214366	0.143442	0.218651	0.135422	-0.00741334	0.960116	0.0123759	0.933465	-0.386308	0.00668707	0.00387332	0.979155	-0.267935	0.0655919	0.36949	0.00974931	0.565423	2.8206e-05	0.557022	3.92311e-05	0.0784978	0.595881	0.0212644	0.885929	-0.10125	0.4935	-0.109558	0.458532	-0.0790022	0.593514	-0.021384	0.885292	0.229962	0.115862	-0.283295	0.0510374	-0.116841	0.429018	-0.0777933	0.599195	0.0985519	0.505146
ENSGALT00000014450	black	0.214038	0.144071	0.204235	0.163799	0.0497343	0.737101	-0.102565	0.487875	-0.293889	0.0426145	0.303982	0.0356824	-0.518091	0.000162135	0.4256	0.00256343	0.146347	0.320929	0.627441	1.81855e-06	-0.0983797	0.505894	0.207164	0.157708	0.141912	0.335968	-0.413734	0.00346573	-0.319913	0.0266497	0.115845	0.432988	0.408861	0.00391063	-0.216752	0.138934	0.266322	0.067295	-0.184292	0.209869	-0.387621	0.00648788
ENSGALT00000017773	black	0.214004	0.144136	0.22907	0.117321	-0.0447581	0.762598	-0.0419338	0.777183	-0.501477	0.000282405	0.172253	0.24171	-0.144096	0.328507	0.605985	5.01351e-06	0.694111	4.47859e-08	0.112501	0.446473	0.238991	0.101852	0.0691398	0.640537	0.153582	0.297321	0.0268399	0.856302	-0.0687383	0.642484	0.236238	0.105979	-0.347431	0.015541	-0.314255	0.02961	-0.129926	0.378769	0.273024	0.0604423	0.375157	0.00860444
ENSGALT00000048672	black	0.213765	0.144595	0.204529	0.16318	-0.241663	0.0979687	0.16995	0.248157	0.116005	0.432349	0.303769	0.035819	-0.296529	0.0407033	0.0524574	0.723264	-0.35781	0.0125281	0.0753511	0.610744	-0.0990717	0.502891	0.102164	0.489587	0.179989	0.220893	-0.310458	0.0317459	-0.224745	0.124597	0.0666842	0.652476	0.228479	0.118296	0.222363	0.128749	0.354839	0.0133345	-0.0120709	0.935102	-0.482767	0.000510428
ENSGALT00000048041	black	0.213197	0.14569	0.250638	0.0857524	-0.00697511	0.962472	0.234523	0.108614	-0.507654	0.000230516	-0.0137249	0.926232	-0.143398	0.330883	0.52685	0.0001196	0.849912	2.16681e-14	0.314554	0.0294471	0.284259	0.0502194	-0.121022	0.41257	-0.0648026	0.661682	0.0465328	0.753475	-0.17716	0.228356	-0.00908181	0.95115	-0.156746	0.287359	-0.122273	0.407719	-0.300454	0.0379918	0.347644	0.0154734	0.358931	0.0122347
ENSGALT00000014663	black	0.213182	0.145719	0.207429	0.157166	-0.0555066	0.707874	0.103986	0.481834	-0.277012	0.0566382	-0.0970866	0.511529	-0.250912	0.0853989	0.432087	0.00216379	0.618019	2.86526e-06	0.463724	0.000901508	-0.0487265	0.742243	-0.213746	0.144631	-0.0275807	0.85238	-0.203784	0.164752	-0.142487	0.333994	-0.0691675	0.640403	0.238108	0.103162	-0.023466	0.87421	-0.342899	0.0170382	0.00377034	0.979709	0.191008	0.193439
ENSGALT00000006013	black	0.212672	0.146709	0.122315	0.407555	-0.260814	0.0733782	-0.103031	0.485888	0.339111	0.0183818	-0.063516	0.668006	0.0251274	0.865383	-0.420972	0.0028871	-0.5004	0.000292458	-0.0829538	0.575112	-0.310448	0.0317517	-0.0509742	0.730791	-0.0804349	0.586812	-0.116158	0.431738	0.386183	0.00670626	-0.1991	0.174886	0.259786	0.0745598	0.12018	0.415853	0.0377764	0.798789	-0.294322	0.0422961	-0.178394	0.22508
ENSGALT00000065789	black	0.212527	0.14699	0.27704	0.0566126	-0.0474862	0.748587	0.0668271	0.651779	-0.663062	2.8204e-07	0.109474	0.458878	-0.0432425	0.770415	0.486617	0.000453134	0.836599	1.31551e-13	0.196911	0.179772	0.466376	0.000834482	-0.00580258	0.968777	-0.0933466	0.528003	0.278023	0.0557046	0.032393	0.826988	0.193471	0.187651	-0.421444	0.0028525	-0.445739	0.00149817	-0.0736131	0.619021	0.235609	0.106939	0.462792	0.000926184
ENSGALT00000060795	black	0.212151	0.147723	0.253834	0.0817024	0.05035	0.733965	0.097933	0.507837	-0.482356	0.000516911	0.132187	0.370458	-0.271459	0.0619903	0.413843	0.00345631	0.626617	1.89347e-06	0.446446	0.0014693	0.27304	0.060427	0.095056	0.520441	-0.0808333	0.584954	-0.0473458	0.749306	-0.043156	0.770862	0.166806	0.257146	0.00118801	0.993606	-0.241987	0.0975049	-0.0572688	0.699031	0.3065	0.0341067	0.1089	0.46125
ENSGALT00000053397	black	-0.211643	0.148719	-0.227449	0.120009	0.0120883	0.935008	-0.0470277	0.750937	0.47469	0.000652307	0.027106	0.854893	-0.0185649	0.900332	-0.300784	0.0377707	-0.680614	1.02419e-07	-0.252406	0.0834929	-0.281686	0.0524269	0.099769	0.499875	0.148309	0.314412	-0.207744	0.156522	-0.175241	0.233517	-0.0204922	0.890046	0.205131	0.161917	0.303111	0.0362415	0.197288	0.178925	-0.0926416	0.531138	-0.4205	0.00292199
ENSGALT00000062889	black	0.210369	0.151236	0.183191	0.212651	-0.000161624	0.99913	0.0841803	0.569454	-0.245285	0.0928861	-0.0429427	0.771964	-0.328009	0.0228472	0.646842	6.79018e-07	0.632695	1.4021e-06	0.491042	0.000394507	-0.159192	0.279808	-0.0947803	0.521657	0.117592	0.426038	-0.381445	0.00747204	-0.378339	0.00801414	0.0704551	0.63418	0.310666	0.0316255	-0.0423243	0.775161	-0.36161	0.0115577	0.109767	0.457671	0.141252	0.338245
ENSGALT00000066662	black	-0.209701	0.152569	-0.23016	0.11554	0.0979617	0.507712	-0.297468	0.0400407	0.301469	0.037315	0.110117	0.456227	0.0501833	0.734814	-0.50989	0.000213985	-0.712357	1.35958e-08	-0.0816723	0.581051	-0.0309326	0.834676	0.118689	0.421702	-0.00133483	0.992816	0.0392758	0.790978	0.0469388	0.751392	0.042327	0.775148	0.162491	0.269831	-0.052181	0.724665	0.438848	0.00180706	-0.19527	0.1835	-0.446812	0.00145456
ENSGALT00000068131	black	-0.209368	0.153237	-0.201524	0.169587	0.121702	0.409927	-0.335453	0.0197634	0.236158	0.1061	0.257435	0.0773191	-0.0338329	0.819423	-0.456963	0.00109473	-0.780244	6.25144e-11	-0.0627719	0.671674	0.0833697	0.57319	0.157603	0.284698	0.0530787	0.720119	0.0475095	0.748468	-0.0323421	0.827255	0.0985269	0.505255	0.134787	0.361037	-0.0956188	0.517963	0.676156	1.3333e-07	-0.192043	0.190991	-0.5788	1.63674e-05
ENSGALT00000077586	black	-0.206368	0.159347	-0.158658	0.281445	0.199954	0.173005	-0.0167124	0.910235	-0.185744	0.206237	-0.0771194	0.602372	0.138241	0.348746	0.343013	0.016999	0.484239	0.000487796	-0.0402009	0.78617	0.178309	0.225305	0.068385	0.644198	0.221425	0.13041	0.164259	0.264584	-0.2054	0.161357	0.0734182	0.619952	-0.270453	0.0630019	-0.11272	0.445586	-0.308264	0.0330369	0.203537	0.165274	0.436448	0.00192719
ENSGALT00000020613	black	-0.205897	0.160321	-0.228323	0.118554	0.0368875	0.803429	-0.0990986	0.502775	0.488136	0.000432181	-0.0117761	0.936683	0.0701449	0.635677	-0.450083	0.00132853	-0.672752	1.62591e-07	-0.22848	0.118296	-0.210725	0.150531	0.102373	0.488694	0.103886	0.482259	-0.103338	0.484585	0.0251271	0.865385	0.0341112	0.817962	0.194084	0.186229	0.311004	0.0314307	0.169912	0.248266	-0.0115209	0.938053	-0.334608	0.0200948
ENSGALT00000033985	black	0.20543	0.161294	0.257015	0.0778211	-0.073424	0.619924	0.0921664	0.533255	-0.566009	2.7555e-05	0.0799527	0.589064	-0.103515	0.48383	0.540707	7.26328e-05	0.839749	8.71349e-14	0.174433	0.235714	0.4426	0.00163249	-0.227514	0.119902	0.0112128	0.939706	0.164628	0.263497	-0.0830419	0.574704	0.0783785	0.596442	-0.367419	0.0101991	-0.261757	0.0723069	-0.167429	0.255348	0.279808	0.0540872	0.455106	0.0011539
ENSGALT00000007304	black	-0.204507	0.163226	-0.226486	0.121629	0.0558683	0.706056	-0.255388	0.0797869	0.329829	0.0220579	-0.158797	0.281018	0.222564	0.128394	-0.540609	7.28955e-05	-0.52401	0.000132119	-0.0426856	0.773293	-0.14722	0.318018	0.0299804	0.839697	-0.236684	0.105301	0.104124	0.48125	0.245938	0.0919911	0.0842089	0.569322	0.236659	0.105339	-0.0542462	0.714222	0.13951	0.344296	-0.0539237	0.715849	-0.18896	0.198349
ENSGALT00000082256	black	-0.202981	0.166458	-0.232552	0.111702	0.168733	0.251611	-0.0844517	0.568205	0.495864	0.000338484	-0.0777417	0.599438	-0.0840694	0.569964	-0.439744	0.00176393	-0.695501	4.10248e-08	0.174126	0.236551	-0.31599	0.0286743	-0.0482101	0.744883	-0.0844655	0.568142	-0.263233	0.0706556	-0.116423	0.430683	0.00884818	0.952405	0.642237	8.63278e-07	0.256792	0.0780878	0.211388	0.14922	-0.282622	0.0516148	-0.593215	8.85791e-06
ENSGALT00000061752	black	0.201624	0.16937	0.25811	0.0765197	0.0947875	0.521626	0.00895487	0.951832	-0.623331	2.22158e-06	0.200784	0.171191	-0.381537	0.00745642	0.585094	1.25639e-05	0.76211	3.12822e-10	0.681648	9.62816e-08	0.359213	0.0121619	0.0306427	0.836204	0.0737479	0.618378	-0.082376	0.577786	-0.262213	0.0717938	0.0673358	0.6493	0.0838009	0.571201	-0.359561	0.0120726	-0.0119654	0.935667	0.0823179	0.578056	0.0935004	0.527321
ENSGALT00000050740	black	-0.19977	0.173409	-0.22252	0.128472	0.00517811	0.972136	-0.214379	0.143418	0.319984	0.0266143	0.0802452	0.587697	0.0909471	0.538709	-0.301622	0.037214	-0.624674	2.08157e-06	-0.331128	0.0215091	-0.107907	0.465372	-0.0810626	0.583887	-0.0135295	0.927279	0.0250116	0.865998	-0.128519	0.383999	0.0538841	0.716049	-0.0129365	0.930459	0.0721184	0.626177	0.4192	0.00302025	-0.000852379	0.995412	-0.345075	0.0163047
ENSGALT00000012349	black	-0.199355	0.174322	-0.22171	0.129905	0.235333	0.107362	-0.387771	0.00646539	0.26341	0.0704586	-0.0095301	0.948741	-0.143868	0.329281	-0.192546	0.189811	-0.440804	0.00171411	0.256905	0.0779526	-0.257057	0.0777709	0.0611403	0.679743	0.0128456	0.930946	-0.285929	0.0488267	-0.167651	0.25471	-0.026748	0.856789	0.535073	8.91944e-05	-0.0926296	0.531191	0.21679	0.138863	-0.269847	0.0636176	-0.444322	0.00155755
ENSGALT00000048354	black	-0.199251	0.174553	-0.158026	0.283389	0.281643	0.0524642	-0.0737882	0.618185	-0.261065	0.0730918	-0.0863635	0.559446	0.205647	0.160841	0.215422	0.141434	0.368244	0.0100179	-0.0374941	0.800262	0.204132	0.164016	-0.0708142	0.632448	-0.1569	0.286879	0.333007	0.0207355	-0.205975	0.16016	0.301885	0.0370404	-0.279614	0.0542613	-0.319614	0.0267997	0.0090729	0.951197	0.0298374	0.840452	0.287604	0.0474616
ENSGALT00000085307	black	0.198019	0.177286	0.249489	0.0872457	-0.0501	0.735238	0.0691031	0.640715	-0.658637	3.6032e-07	0.0689791	0.641316	0.0731577	0.621197	0.460109	0.00100061	0.868336	1.31158e-15	0.0949462	0.520925	0.499251	0.000303546	-0.0109911	0.940896	-0.0230833	0.876245	0.421606	0.00284071	0.0983683	0.505944	-0.0165919	0.910879	-0.545498	6.08164e-05	-0.399931	0.00485729	-0.123248	0.403963	0.18061	0.219279	0.62106	2.47835e-06
ENSGALT00000013428	black	0.197853	0.177657	0.215629	0.141043	-0.0357927	0.809152	0.117272	0.427306	-0.524615	0.00012936	-0.0930565	0.529292	-0.028553	0.847236	0.36584	0.0105541	0.780795	5.93931e-11	0.371753	0.00927724	0.219133	0.134541	-0.245899	0.0920443	-0.253983	0.0815164	0.203102	0.166199	-0.034718	0.814781	-0.0709614	0.631739	-0.117578	0.426091	-0.292985	0.0432856	-0.180155	0.220461	0.0793995	0.591652	0.394257	0.00555794
ENSGALT00000009368	black	-0.197767	0.17785	-0.188469	0.19954	0.219549	0.133784	0.00570468	0.969304	-0.112862	0.445007	-0.248648	0.0883524	0.167358	0.255552	0.357879	0.0125098	0.516979	0.00016842	-0.150584	0.306962	0.0296378	0.841506	-0.295068	0.0417519	-0.0989462	0.503436	0.0967484	0.513008	-0.26546	0.0682199	0.271815	0.0616359	-0.236519	0.105552	-0.0772758	0.601634	-0.365149	0.0107126	0.28726	0.0477394	0.4071	0.00408332
ENSGALT00000018638	black	-0.197085	0.179382	-0.191081	0.193267	0.300354	0.0380584	-0.00922517	0.950379	-0.0966943	0.513245	-0.395425	0.0054069	0.105746	0.474408	0.117452	0.426591	0.477857	0.000592922	0.335285	0.0198288	-0.070286	0.634995	-0.340674	0.0178169	-0.307045	0.0337729	0.0620109	0.675433	-0.150457	0.307375	-0.0585728	0.692513	0.232934	0.111098	-0.057533	0.697708	-0.36778	0.0101194	-0.0296052	0.841678	0.275374	0.0581768
ENSGALT00000033324	black	0.19673	0.180181	0.216148	0.140064	-0.00542766	0.970794	0.0906692	0.539955	-0.468003	0.0007956	0.0347986	0.814358	-0.131059	0.37459	0.623456	2.20812e-06	0.812313	2.41151e-12	0.215923	0.140488	0.181492	0.216998	-0.139454	0.344492	0.0963737	0.514649	-0.00401309	0.978403	-0.1242	0.40031	0.0680409	0.645869	-0.206632	0.158802	-0.155459	0.291382	-0.282714	0.0515354	0.295357	0.0415432	0.427608	0.00243329
ENSGALT00000043792	black	0.196673	0.180311	0.247278	0.0901772	0.0646122	0.662617	-0.0445419	0.763712	-0.668682	2.05414e-07	0.299681	0.0385136	-0.300345	0.0380651	0.659005	3.53112e-07	0.718063	9.18944e-09	0.543284	6.60378e-05	0.404158	0.00438676	0.124854	0.397816	0.177434	0.227626	0.0452988	0.759815	-0.324427	0.0244691	0.133988	0.363915	-0.092923	0.529886	-0.425984	0.00253807	0.148133	0.314993	0.133804	0.364582	0.149814	0.309471
ENSGALT00000008971	black	0.196331	0.181084	0.190554	0.19452	-0.124397	0.399559	-0.226283	0.121973	-0.143146	0.331743	0.424117	0.00266344	-0.145198	0.324783	-0.111678	0.449827	-0.36012	0.0119302	0.0644153	0.663584	0.140504	0.340835	0.423716	0.0026911	0.114155	0.439775	0.0667023	0.652388	0.125321	0.396038	0.190326	0.195065	-0.0657601	0.656991	-0.304861	0.035126	0.5706	2.29135e-05	-0.212688	0.146677	-0.34384	0.0167176
ENSGALT00000080520	black	0.195838	0.182205	0.222639	0.128263	0.0747953	0.613386	-0.137919	0.34988	-0.50622	0.000241723	0.192708	0.189431	-0.242412	0.0969003	0.487497	0.00044089	0.589853	1.02489e-05	0.368678	0.00992352	0.326827	0.023372	-0.125299	0.396124	0.097644	0.509096	-0.0036329	0.980449	-0.178524	0.224736	0.313386	0.0300878	-0.110935	0.452868	-0.386934	0.00659141	0.0179311	0.903719	0.11657	0.430096	0.159808	0.277927
ENSGALT00000033212	black	-0.195212	0.183634	-0.101746	0.491373	0.31994	0.0266362	-0.10499	0.477588	-0.409831	0.00381824	0.0113157	0.939154	0.0908184	0.539286	0.241667	0.0979625	0.55625	4.04216e-05	0.0595475	0.687655	0.490037	0.00040718	-0.0592202	0.689285	-0.0279278	0.850543	0.36579	0.0105656	-0.042799	0.772707	0.195312	0.183405	-0.371596	0.00930947	-0.308271	0.0330327	-0.0312974	0.832754	0.33011	0.0219383	0.371041	0.00942369
ENSGALT00000010902	black	-0.195017	0.18408	-0.124379	0.399626	0.188772	0.198804	0.168457	0.2524	-0.202938	0.166549	-0.143843	0.329369	0.105864	0.473909	0.241628	0.098018	0.511078	0.000205639	5.62627e-06	0.99997	0.22614	0.122215	-0.074129	0.616559	-0.0206892	0.888995	0.178512	0.224768	-0.21683	0.138788	0.119169	0.419812	-0.226856	0.121006	-0.0314999	0.831687	-0.289556	0.0459108	0.215372	0.141528	0.337129	0.0191199
ENSGALT00000085185	black	-0.194965	0.1842	-0.287465	0.047574	0.027707	0.851711	-0.194027	0.186361	0.672129	1.68556e-07	-0.219388	0.134077	0.0376642	0.799374	-0.46998	0.000750557	-0.773782	1.12863e-10	-0.105192	0.47674	-0.590643	9.90503e-06	-0.110072	0.456412	-0.0647156	0.662109	-0.323163	0.0250643	-0.0397108	0.788716	-0.143794	0.329534	0.558755	3.66774e-05	0.312142	0.0307832	0.0512209	0.729537	-0.24094	0.0990079	-0.427038	0.00246958
ENSGALT00000024599	black	-0.194281	0.185774	-0.179455	0.22229	0.163318	0.26737	0.0404242	0.78501	-0.0757229	0.60898	-0.284842	0.0497297	0.156368	0.288535	0.115286	0.435227	0.397773	0.00511405	0.0291245	0.844216	-0.0392008	0.791369	-0.224317	0.125337	-0.074491	0.614834	0.118082	0.424098	-0.0761472	0.606969	-0.235008	0.107863	-0.0685026	0.643627	0.0305408	0.836741	-0.337868	0.0188417	0.0198181	0.893642	0.362061	0.0114468
ENSGALT00000088551	black	0.194238	0.185873	0.244318	0.0942215	0.134743	0.361194	0.106406	0.471638	-0.549703	5.19235e-05	0.243341	0.095588	-0.455279	0.00114825	0.601034	6.26968e-06	0.635857	1.19612e-06	0.758116	4.37582e-10	0.22516	0.123886	0.0628797	0.671143	0.0765393	0.605113	-0.214419	0.143341	-0.377387	0.00818698	0.228147	0.118847	0.23688	0.105006	-0.227946	0.119181	0.0698561	0.637072	0.0643488	0.66391	-0.0922325	0.532961
ENSGALT00000083775	black	0.19416	0.186054	0.238948	0.101917	0.0370228	0.802722	0.390752	0.00603348	-0.321634	0.0258001	0.266925	0.0666546	-0.425492	0.0025706	0.668269	2.1031e-07	0.497239	0.000323883	0.409603	0.00383975	0.120181	0.415848	0.155358	0.2917	0.280869	0.0531439	-0.354139	0.0135309	-0.50804	0.000227588	0.203002	0.166412	0.123293	0.403788	0.163566	0.266634	-0.106102	0.472911	0.24336	0.095561	-0.136495	0.354927
ENSGALT00000001029	black	0.193029	0.18868	0.203031	0.166352	-0.0662431	0.65463	0.0416479	0.778664	-0.498784	0.000308165	-0.19764	0.178134	0.256455	0.0784936	0.290663	0.0450498	0.823219	6.8992e-13	0.0531591	0.719713	0.210705	0.150569	-0.172757	0.240314	-0.299703	0.0384986	0.415856	0.00328632	0.309396	0.0323656	-0.0459099	0.756673	-0.409446	0.00385467	-0.386247	0.00669645	-0.310148	0.0319254	0.0944292	0.523208	0.754048	6.11924e-10
ENSGALT00000077741	black	0.191952	0.191207	0.215368	0.141536	0.0778165	0.599086	0.0349027	0.813812	-0.495596	0.000341397	0.0736069	0.61905	-0.28461	0.0499239	0.617929	2.8775e-06	0.766933	2.06747e-10	0.55445	4.33253e-05	0.157751	0.284238	-0.0182855	0.901825	0.0883915	0.550225	-0.109525	0.458667	-0.280967	0.0530574	0.0973323	0.510456	0.0892314	0.546427	-0.250538	0.085882	-0.177647	0.22706	0.14689	0.319116	0.222094	0.129224
ENSGALT00000041186	black	-0.190673	0.194237	-0.225759	0.122862	0.143576	0.330276	-0.105801	0.474174	0.454269	0.00118149	0.0508219	0.731565	-0.201891	0.168795	-0.211411	0.149175	-0.676634	1.29645e-07	0.0988125	0.504015	-0.410591	0.00374722	0.130643	0.376121	0.0900252	0.542849	-0.416413	0.00324065	-0.288011	0.0471352	0.158902	0.280695	0.563932	2.99275e-05	0.260049	0.0742561	0.25577	0.0793219	-0.173014	0.239607	-0.6531	4.86798e-07
ENSGALT00000056738	black	-0.188316	0.199911	-0.239653	0.100879	-0.0552078	0.709377	-0.0937164	0.526363	0.58476	1.27433e-05	-0.171803	0.242961	0.344334	0.0165512	-0.636738	1.14397e-06	-0.785696	3.73907e-11	-0.482999	0.000506794	-0.261231	0.0729024	-0.108049	0.464783	-0.132355	0.369844	0.120117	0.416097	0.230153	0.115552	-0.106319	0.472003	0.0694411	0.639079	0.244421	0.0940796	0.143838	0.329383	-0.0731595	0.621189	-0.185069	0.207919
ENSGALT00000049202	black	-0.18746	0.202001	-0.221057	0.131067	0.0924294	0.532083	-0.143591	0.330224	0.46966	0.000757676	0.0755144	0.609969	-0.126666	0.39095	-0.256395	0.0785661	-0.709474	1.65131e-08	-0.00629829	0.966111	-0.335606	0.0197037	0.165439	0.26112	0.121199	0.411881	-0.323824	0.0247513	-0.230082	0.115667	0.113065	0.444182	0.455305	0.00114741	0.24154	0.0981447	0.318249	0.0274934	-0.169712	0.248832	-0.575279	1.89321e-05
ENSGALT00000079158	black	0.186623	0.20406	0.18599	0.205624	0.0192887	0.896467	0.157709	0.28437	-0.300678	0.0378415	0.0832179	0.573891	-0.30749	0.033503	0.657031	3.93419e-07	0.554888	4.26016e-05	0.326468	0.0235334	-0.0483717	0.744056	0.0120429	0.935252	0.0881952	0.551114	-0.322181	0.0255346	-0.411714	0.00364443	0.254107	0.0813632	0.111872	0.449035	-0.0636091	0.667548	-0.193258	0.188147	0.149402	0.310818	0.02727	0.854025
ENSGALT00000047196	black	-0.186057	0.20546	-0.221213	0.130789	0.189159	0.197868	-0.297746	0.0398459	0.283334	0.0510037	0.0477525	0.747224	-0.067476	0.648617	-0.328459	0.0226496	-0.602687	5.82135e-06	0.0919923	0.534033	-0.170781	0.245819	0.0961141	0.515787	-0.0513489	0.728887	-0.157784	0.284139	-0.0999337	0.499164	-0.0105115	0.943471	0.368107	0.0100477	-0.0493228	0.7392	0.346947	0.0156952	-0.221227	0.130764	-0.515272	0.0001785
ENSGALT00000080436	black	-0.185446	0.206978	-0.172185	0.241898	0.192357	0.190254	-0.224452	0.125103	-0.302068	0.0369204	-0.306138	0.0343293	0.489817	0.000410014	0.0953689	0.519063	0.57278	2.09716e-05	-0.12507	0.396993	0.217136	0.138218	-0.254366	0.0810424	-0.333023	0.0207289	0.575435	1.88107e-05	0.265287	0.0684063	0.0975951	0.509309	-0.426145	0.00252752	-0.461013	0.000974953	-0.216092	0.14017	0.104203	0.480913	0.724597	5.79888e-09
ENSGALT00000044506	black	0.183077	0.212942	0.210621	0.150735	-0.0821657	0.578761	0.243174	0.095823	-0.445828	0.0014945	-0.153421	0.297834	0.159952	0.277489	0.399316	0.00492932	0.831704	2.45272e-13	-0.10818	0.464237	0.266498	0.0671083	-0.308639	0.0328135	-0.221589	0.130118	0.297923	0.0397228	0.135696	0.357775	0.0271839	0.854481	-0.505982	0.000243634	-0.145768	0.322868	-0.364567	0.0108479	0.270952	0.0624992	0.652748	4.9612e-07
ENSGALT00000061999	black	-0.181135	0.217918	-0.213832	0.144465	0.194431	0.185427	-0.130803	0.375531	0.333803	0.0204148	-0.141064	0.338896	-0.0310146	0.834244	-0.344238	0.0165836	-0.483518	0.000498768	0.149558	0.310309	-0.331172	0.0214907	-0.0496808	0.737374	-0.252256	0.0836823	-0.188761	0.198832	0.00157223	0.991538	0.14821	0.314737	0.493613	0.000363669	0.0721151	0.626192	0.124095	0.400715	-0.421267	0.00286544	-0.43066	0.00224664
ENSGALT00000010681	black	0.180658	0.219154	0.268737	0.064758	-0.0750727	0.612067	0.0767942	0.603908	-0.704911	2.23553e-08	0.175479	0.232873	-0.0765186	0.605211	0.451101	0.00129136	0.834091	1.81473e-13	0.217435	0.137663	0.63659	1.15257e-06	-0.1274	0.388187	-0.00838795	0.954878	0.372975	0.00903075	-0.0712397	0.630399	0.110975	0.452705	-0.484796	0.000479468	-0.395806	0.00535843	0.014385	0.922695	0.227414	0.120069	0.430005	0.00228558
ENSGALT00000064064	black	-0.180528	0.219489	-0.143274	0.331303	0.249598	0.0871032	-0.313932	0.0297868	-0.316571	0.0283669	0.0923941	0.53224	-0.146685	0.319799	0.428309	0.0023892	0.452002	0.0012592	0.422766	0.00275758	0.214264	0.143637	-0.0456322	0.758101	0.183746	0.211244	0.00161277	0.99132	-0.390271	0.00610136	0.285801	0.0489323	0.0830351	0.574736	-0.369173	0.0098169	0.0240378	0.87117	0.223077	0.127494	0.12153	0.410597
ENSGALT00000023745	black	0.180521	0.21951	0.180582	0.219351	-0.107409	0.467447	0.417042	0.0031897	-0.254812	0.0804924	-0.291232	0.044612	0.17661	0.229828	0.27082	0.0626318	0.710325	1.55957e-08	0.0343382	0.816772	0.0638233	0.666494	-0.329957	0.0220033	-0.231978	0.112614	0.171167	0.244737	0.0958127	0.517111	-0.239186	0.101566	-0.201088	0.17053	0.112441	0.446717	-0.53064	0.000104572	0.233742	0.10983	0.56063	3.40856e-05
ENSGALT00000011008	black	0.178922	0.223689	0.242853	0.0962754	-0.146497	0.320427	0.453265	0.00121535	-0.369587	0.00972863	0.00174536	0.990606	0.251268	0.0849416	0.152717	0.30008	0.516807	0.000169411	-0.149402	0.310817	0.369457	0.00975638	0.0403521	0.785384	-0.127131	0.389197	0.425863	0.00254604	0.226556	0.12151	-0.046945	0.751361	-0.519323	0.000155421	-0.00604803	0.967457	-0.150839	0.306136	0.171584	0.243571	0.464011	0.000894026
ENSGALT00000055861	black	0.178436	0.224968	0.202768	0.166912	-0.13674	0.354055	0.130483	0.37671	-0.316954	0.0281656	0.0344146	0.816371	0.122011	0.408733	0.381699	0.00742918	0.595259	8.09987e-06	-0.129416	0.38066	0.280995	0.0530329	0.0829264	0.575239	0.266665	0.0669303	0.217458	0.13762	0.145222	0.324704	-0.110992	0.452633	-0.468572	0.000782386	-0.0882609	0.550817	-0.350157	0.0146952	0.154012	0.295953	0.615459	3.23376e-06
ENSGALT00000038920	black	0.178039	0.226019	0.240469	0.0996904	-0.0450179	0.76126	0.122407	0.407202	-0.622685	2.29193e-06	0.19772	0.177956	-0.160818	0.274861	0.62649	1.90526e-06	0.836609	1.31382e-13	0.144098	0.328501	0.501392	0.000283186	-0.0437665	0.76771	0.166048	0.259345	0.162498	0.26981	-0.23719	0.104538	0.102824	0.48677	-0.460681	0.000984311	-0.255406	0.0797659	-0.126059	0.393241	0.359191	0.0121677	0.388676	0.00633154
ENSGALT00000047899	black	0.177493	0.227468	0.236477	0.105616	-0.107382	0.467557	0.560221	3.46367e-05	-0.322106	0.025571	0.0323377	0.827279	-0.0961371	0.515687	0.187511	0.201876	0.447986	0.00140817	0.118091	0.424061	0.253741	0.0818179	-0.200806	0.171143	-0.104347	0.480305	0.104135	0.481202	-0.0862585	0.559926	-0.191747	0.19169	-0.209527	0.152917	0.224484	0.125048	-0.0862775	0.559839	0.0442183	0.76538	0.121451	0.410902
ENSGALT00000084796	black	0.17732	0.227929	0.224916	0.124304	0.0654426	0.658545	0.3527	0.0139421	-0.385233	0.00685419	0.163624	0.266462	-0.228083	0.118953	0.563671	3.02384e-05	0.575318	1.89015e-05	0.0967739	0.512896	0.237586	0.103943	-0.085024	0.565577	0.195286	0.183463	-0.128956	0.382371	-0.201858	0.168864	-0.0435736	0.768706	-0.251434	0.0847286	0.0924381	0.532044	-0.150417	0.307507	0.0710028	0.63154	0.13987	0.34304
ENSGALT00000052482	black	0.176869	0.229135	0.22496	0.124229	0.00500498	0.973067	-0.145417	0.324048	-0.716895	9.96438e-09	0.102459	0.488326	-0.0101918	0.945187	0.466254	0.000837456	0.844287	4.73844e-14	0.247613	0.0897287	0.484985	0.000476678	-0.0701643	0.635583	-0.115479	0.434453	0.374929	0.00864817	0.0696559	0.63804	0.112154	0.447885	-0.429684	0.00230488	-0.597352	7.38634e-06	0.0269597	0.855668	0.181513	0.216944	0.513209	0.000191419
ENSGALT00000019112	black	0.17686	0.229158	0.214281	0.143605	-0.000408222	0.997803	0.158573	0.281707	-0.435661	0.00196814	0.0358486	0.80886	-0.16307	0.268107	0.261096	0.0730566	0.513094	0.000192162	0.247307	0.0901383	0.225458	0.123375	-0.187094	0.202898	-0.231648	0.113141	0.0464745	0.753774	0.00132585	0.992864	-0.0264951	0.858129	-0.156476	0.288199	-0.137463	0.351491	-0.0271178	0.85483	0.116508	0.430344	0.106353	0.471858
ENSGALT00000017160	black	0.176698	0.229592	0.174494	0.235549	-0.113965	0.440541	0.140641	0.340361	-0.260206	0.0740748	-0.171949	0.242556	-0.0108914	0.941431	0.505676	0.000246104	0.738536	2.07617e-09	0.0951576	0.519994	-0.0381922	0.796621	-0.0288081	0.845888	0.0273526	0.853587	-0.0478335	0.746809	-0.00112982	0.993919	0.00673144	0.963782	-0.108756	0.461847	-0.0550137	0.710354	-0.527013	0.000118917	0.172737	0.24037	0.541832	6.96838e-05
ENSGALT00000080119	black	-0.175581	0.232598	-0.198398	0.176443	0.0657188	0.657193	-0.106057	0.4731	0.421753	0.00283005	0.15186	0.302835	-0.114638	0.437829	-0.307189	0.0336852	-0.751957	7.25191e-10	-0.0813814	0.582403	-0.251169	0.085069	0.147922	0.31569	0.216987	0.138496	-0.249393	0.0873723	-0.218706	0.135322	-0.0421011	0.776317	0.29933	0.0387525	0.264549	0.0692074	0.372477	0.00913041	-0.137268	0.352181	-0.572757	2.09907e-05
ENSGALT00000030382	black	-0.174844	0.234593	-0.121056	0.412438	0.114276	0.439287	0.44503	0.00152763	-0.0215147	0.884596	-0.301832	0.0370753	0.258943	0.0755406	0.0707712	0.632655	0.394051	0.00558494	-0.312608	0.0305213	0.098844	0.503879	-0.271265	0.0621842	-0.187141	0.202783	0.198041	0.177238	-0.0449905	0.761401	-0.06327	0.669218	-0.342396	0.0172114	0.291809	0.0441719	-0.446981	0.00144782	0.344364	0.0165411	0.380765	0.00758791
ENSGALT00000009889	black	0.172334	0.241487	0.172951	0.23978	-0.142989	0.332278	0.0246853	0.867731	-0.276579	0.0570418	0.11646	0.430534	-0.0730567	0.621681	0.543997	6.43143e-05	0.542249	6.86181e-05	-0.0396898	0.788825	0.121543	0.410543	0.122802	0.405676	0.380537	0.00762707	-0.0256838	0.862431	-0.0667081	0.652359	-0.00631087	0.966044	-0.30123	0.0374732	-0.0681772	0.645207	-0.267608	0.0659347	0.347209	0.0156114	0.430066	0.00228194
ENSGALT00000008936	black	0.170495	0.246621	0.184982	0.208137	-0.0684755	0.643759	0.0692726	0.639894	-0.397103	0.00519616	-0.101876	0.490817	-0.0673958	0.649007	0.475131	0.00064373	0.758133	4.3698e-10	0.118813	0.421212	0.17406	0.236733	-0.296287	0.0408755	-0.091152	0.53779	0.0407971	0.783074	-0.0967815	0.512863	-0.0525688	0.7227	-0.228002	0.119087	-0.169376	0.249784	-0.326918	0.0233313	0.215213	0.141829	0.449688	0.0013432
ENSGALT00000016327	black	0.170457	0.246728	0.211785	0.148441	0.021962	0.882213	0.140709	0.340125	-0.574085	1.98822e-05	-0.0141204	0.924112	0.0163918	0.91195	0.500879	0.000287946	0.891748	1.8859e-17	0.25575	0.0793467	0.336565	0.0193344	-0.0941416	0.52448	-0.0419357	0.777173	0.251906	0.0841264	0.00472856	0.974554	-0.00180449	0.990288	-0.304283	0.035491	-0.272009	0.0614426	-0.260219	0.0740605	0.292688	0.0435084	0.548408	5.45262e-05
ENSGALT00000016864	black	-0.170067	0.247828	-0.203335	0.165704	0.0738895	0.617702	-0.275859	0.0577175	0.35045	0.0146068	0.0140784	0.924337	-0.0236524	0.873219	-0.372108	0.00920512	-0.541039	7.17509e-05	0.120552	0.414401	-0.152101	0.302058	0.0831672	0.574125	0.076286	0.606312	-0.130211	0.377716	0.0750268	0.612285	-0.00780824	0.957993	0.412441	0.00357918	0.0518363	0.726413	0.186706	0.203855	-0.0809031	0.584629	-0.367814	0.0101121
ENSGALT00000050947	black	0.169427	0.249639	0.216585	0.139246	-0.099879	0.4994	0.308749	0.032748	-0.427076	0.00246718	0.0439566	0.766729	-0.00539765	0.970955	0.575634	1.86574e-05	0.772899	1.22159e-10	-0.11644	0.430613	0.286577	0.0482953	-0.0673172	0.64939	0.169253	0.250131	0.138982	0.346143	-0.151913	0.302663	-0.0291171	0.844255	-0.52285	0.000137572	0.00349721	0.981179	-0.336235	0.0194611	0.303974	0.035688	0.540067	7.43606e-05
ENSGALT00000005051	black	0.169325	0.249927	0.165962	0.259595	0.0570317	0.700219	0.0140544	0.924466	-0.249611	0.0870861	0.0409611	0.782224	-0.259198	0.0752424	0.371808	0.00926599	0.344281	0.0165691	0.517473	0.000165603	-0.0212542	0.885984	0.0185918	0.900188	-0.0625633	0.672704	-0.206496	0.159082	-0.260462	0.0737814	0.202116	0.16831	0.326046	0.0237244	-0.194612	0.18501	-0.0284976	0.847529	0.0594765	0.688009	-0.0786195	0.59531
ENSGALT00000026560	black	0.16912	0.250509	0.211305	0.149384	-0.030367	0.837658	0.14941	0.310794	-0.535841	8.67511e-05	-0.0490142	0.740775	-0.00332215	0.982121	0.438339	0.00183198	0.86924	1.13082e-15	0.270397	0.0630586	0.293543	0.0428703	-0.0916251	0.535673	-0.0413774	0.780065	0.205637	0.160862	0.0590803	0.689982	-0.0667597	0.652107	-0.262757	0.0711842	-0.219038	0.134714	-0.312283	0.0307036	0.247786	0.0894974	0.551369	4.87421e-05
ENSGALT00000022114	black	0.168639	0.25188	0.205605	0.160929	0.0163787	0.91202	0.132826	0.368128	-0.545809	6.01134e-05	0.007636	0.958919	-0.125201	0.396495	0.547487	5.64491e-05	0.841056	7.32579e-14	0.368838	0.0098891	0.244508	0.0939581	-0.104554	0.479431	-0.0186712	0.899764	0.0885509	0.549503	-0.166651	0.257593	-0.00411075	0.977878	-0.143302	0.33121	-0.223848	0.126149	-0.204901	0.162399	0.251337	0.0848535	0.388441	0.00636604
ENSGALT00000019765	black	0.168391	0.252589	0.185382	0.207137	-0.127866	0.386439	0.157083	0.286309	-0.383356	0.00715456	-0.201615	0.169389	0.342529	0.0171657	0.0570982	0.699886	0.624332	2.11638e-06	-0.122439	0.407078	0.263517	0.0703406	-0.161079	0.274071	-0.345028	0.0163201	0.512976	0.000192924	0.403965	0.00440727	-0.0885872	0.549339	-0.510014	0.000213096	-0.241396	0.0983506	-0.279442	0.0544158	0.0970084	0.511871	0.704752	2.25912e-08
ENSGALT00000048421	black	-0.168247	0.253001	-0.231663	0.113116	0.0248592	0.866807	-0.0795354	0.591015	0.573018	2.07684e-05	-0.0964822	0.514174	0.0707172	0.632916	-0.497736	0.000318757	-0.785899	3.66707e-11	-0.0614632	0.678144	-0.385997	0.00673499	-0.0140673	0.924397	-0.0164526	0.911625	-0.17258	0.240805	0.0109834	0.940938	-0.162571	0.269594	0.478466	0.000582077	0.294124	0.0424414	0.174191	0.236373	-0.310945	0.0314651	-0.458983	0.00103345
ENSGALT00000017566	black	-0.167905	0.253978	-0.176003	0.231458	0.128842	0.382796	0.0989134	0.503578	0.000268051	0.998557	-0.343393	0.0168691	0.134938	0.360492	0.323416	0.024944	0.522927	0.000137204	-0.0262233	0.85957	-0.119657	0.4179	-0.239972	0.100414	0.0158792	0.914693	-0.0194989	0.895345	-0.254565	0.0807968	-0.0982676	0.506381	-0.0231405	0.875941	0.109091	0.46046	-0.563469	3.04808e-05	0.349765	0.0148144	0.453407	0.00121052
ENSGALT00000012312	black	0.166739	0.25734	0.171336	0.244265	-0.19025	0.195246	0.469437	0.000762679	-0.127411	0.388144	-0.284465	0.0500452	0.170115	0.247693	0.318906	0.0271577	0.670187	1.88483e-07	-0.213981	0.144179	-0.00559643	0.969886	-0.286645	0.0482394	-0.0585022	0.692865	0.0933763	0.527871	0.0694402	0.639083	-0.163524	0.266759	-0.323777	0.0247737	0.296041	0.0410511	-0.652227	5.10186e-07	0.316565	0.0283701	0.624638	2.08518e-06
ENSGALT00000056327	black	-0.166072	0.259275	-0.184626	0.209028	0.209512	0.152947	-0.0840474	0.570066	0.351081	0.0144176	0.120656	0.413993	-0.25436	0.0810502	-0.11233	0.447172	-0.571473	2.21165e-05	0.30571	0.0345946	-0.341542	0.0175096	0.251568	0.0845576	0.259519	0.07487	-0.458193	0.00105702	-0.331548	0.0213343	-0.00205831	0.988922	0.623993	2.15146e-06	0.230192	0.115488	0.194234	0.185882	-0.346501	0.0158386	-0.621302	2.44968e-06
ENSGALT00000083755	black	0.163454	0.266965	0.231962	0.112639	-0.155124	0.292436	0.0706963	0.633016	-0.492947	0.000371443	0.0130194	0.930014	0.129083	0.381899	0.204334	0.163591	0.632496	1.41608e-06	-0.0208474	0.888152	0.47529	0.000640665	-0.0842362	0.569197	-0.147038	0.318624	0.430557	0.00225274	0.183901	0.210854	0.0313488	0.832483	-0.501224	0.000284738	-0.335889	0.0195943	-0.0805872	0.586101	0.304594	0.0352942	0.519272	0.000155694
ENSGALT00000077631	black	-0.163024	0.268243	-0.231698	0.11306	0.0831927	0.574008	-0.255367	0.0798131	0.541207	7.13093e-05	0.0299439	0.83989	-0.128115	0.385507	-0.292537	0.0436215	-0.738417	2.0951e-09	-0.174426	0.235734	-0.401413	0.00468746	0.111567	0.450281	0.260693	0.0735161	-0.376728	0.00830857	-0.100689	0.49591	-0.0905349	0.540558	0.346954	0.0156929	0.279579	0.0542931	0.139296	0.345043	-0.259319	0.0751015	-0.472163	0.000703471
ENSGALT00000023502	black	0.163	0.268313	0.160736	0.275108	-0.230825	0.114463	0.265492	0.0681852	-0.108491	0.462944	-0.130396	0.377033	0.091029	0.538342	0.405075	0.00429013	0.554449	4.33266e-05	-0.269057	0.064428	-0.0199669	0.892848	-0.0278291	0.851065	0.221374	0.130503	0.0186632	0.899807	0.052554	0.722775	-0.173459	0.23838	-0.359711	0.0120342	0.204381	0.163491	-0.53218	9.89757e-05	0.2361	0.106188	0.598451	7.0351e-06
ENSGALT00000081063	black	0.162665	0.269313	0.170212	0.24742	-0.0348264	0.814212	0.171174	0.244717	-0.356839	0.0127868	-0.124147	0.400514	-0.00599078	0.967765	0.51875	0.000158509	0.776676	8.68377e-11	0.114869	0.436901	0.0912975	0.537139	-0.038438	0.795341	-0.0159433	0.91435	0.0416682	0.778558	-0.132338	0.369908	-0.0428634	0.772374	-0.186273	0.204923	-0.110963	0.452752	-0.414253	0.00342106	0.254272	0.0811587	0.493905	0.000360308
ENSGALT00000022198	black	0.161763	0.272012	0.21564	0.141021	-0.0297451	0.840939	0.172339	0.241473	-0.593043	8.92485e-06	-0.025289	0.864526	0.0390911	0.79194	0.492124	0.000381256	0.916062	7.09622e-20	0.119673	0.417835	0.407947	0.00399939	-0.169959	0.248133	-0.114651	0.437776	0.294567	0.0421167	-0.00851335	0.954204	0.0677002	0.647526	-0.445862	0.00149314	-0.28018	0.0537551	-0.249146	0.0876962	0.300793	0.0377643	0.583472	1.34567e-05
ENSGALT00000015251	black	0.15942	0.279111	0.157513	0.284975	-0.128031	0.385823	0.294942	0.0418433	-0.229776	0.116166	-0.26414	0.0696546	0.00474359	0.974473	0.405667	0.00422875	0.730116	3.89056e-09	0.017987	0.90342	0.0244871	0.868783	-0.389067	0.00627444	-0.170034	0.247922	0.00119142	0.993588	-0.101807	0.491115	-0.16452	0.263817	-0.151256	0.304784	0.0834355	0.572887	-0.513338	0.000190583	0.238648	0.10236	0.478699	0.000577984
ENSGALT00000018142	black	0.157328	0.285548	0.212523	0.146999	-0.10099	0.494616	0.219617	0.13366	-0.496879	0.000327652	-0.045535	0.7586	0.241036	0.0988693	0.25368	0.0818938	0.751	7.83408e-10	-0.16081	0.274885	0.463586	0.000905121	-0.0656691	0.657436	-0.107601	0.466645	0.4997	0.000299174	0.267958	0.065568	-0.0120538	0.935193	-0.660597	3.23429e-07	-0.234581	0.108523	-0.258619	0.0759203	0.229778	0.116162	0.696681	3.80657e-08
ENSGALT00000062542	black	-0.157233	0.285845	-0.151496	0.304007	0.0318826	0.829673	-0.166875	0.256945	0.309906	0.0320669	0.216777	0.138886	-0.146699	0.319753	-0.266037	0.0676003	-0.65503	4.38651e-07	-0.051722	0.726993	0.00232025	0.987512	-0.0082784	0.955466	0.161918	0.271548	-0.149177	0.311557	-0.184961	0.208189	0.186231	0.205027	0.230096	0.115643	0.142478	0.334026	0.474856	0.000649074	-0.0481052	0.745419	-0.560788	3.38758e-05
ENSGALT00000056172	black	0.156637	0.287696	0.178865	0.223837	-0.0947124	0.521957	0.45171	0.00126955	-0.0930549	0.529299	-0.0912733	0.537247	-0.195876	0.182118	0.344744	0.0164144	0.456725	0.00110214	0.0414992	0.779434	-0.0223706	0.880038	-0.237142	0.10461	-0.00356003	0.980841	-0.240287	0.0999549	-0.205119	0.161943	-0.123581	0.402681	0.000309763	0.998333	0.356089	0.01299	-0.412108	0.0036089	0.309272	0.0324386	0.106351	0.471867
ENSGALT00000082770	black	-0.156477	0.288197	-0.100731	0.495728	0.185906	0.205834	-0.127069	0.389432	-0.398581	0.00501653	-0.227161	0.120493	0.44479	0.00153772	0.0647951	0.661719	0.604077	5.46725e-06	-0.18016	0.220447	0.415255	0.00333629	-0.287429	0.0476028	-0.350146	0.0146986	0.67785	1.20679e-07	0.226691	0.121284	0.0906384	0.540094	-0.595528	8.0049e-06	-0.439351	0.00178274	-0.11538	0.43485	0.240607	0.0994894	0.720324	7.84794e-09
ENSGALT00000087121	black	0.155896	0.290014	0.160415	0.276081	-0.110693	0.453859	0.12112	0.412188	-0.311399	0.0312048	-0.14074	0.340016	0.119543	0.418346	0.37685	0.0082858	0.70883	1.72408e-08	-0.0773084	0.601481	0.167736	0.254464	-0.20125	0.17018	0.0319073	0.829543	0.200966	0.170796	0.0453353	0.759627	-0.157724	0.284322	-0.376629	0.0083268	-0.103257	0.484929	-0.409336	0.00386514	0.0454702	0.758933	0.642431	8.54639e-07
ENSGALT00000065415	black	0.155508	0.291231	0.218191	0.136266	0.0632843	0.669148	0.130399	0.377021	-0.586519	1.18244e-05	-0.002835	0.984742	-0.0161927	0.913015	0.443376	0.00159836	0.876677	3.1964e-16	0.24803	0.0891723	0.436886	0.00190479	-0.0955457	0.518285	-0.0743178	0.61566	0.255663	0.079452	0.0696803	0.637922	0.0676606	0.647718	-0.325273	0.0240776	-0.294624	0.0420756	-0.243983	0.0946889	0.184916	0.2083	0.51558	0.000176643
ENSGALT00000058644	black	-0.155117	0.292459	-0.11516	0.435731	0.218406	0.13587	-0.0625798	0.672623	-0.329061	0.0223883	-0.106493	0.471274	-0.0147339	0.920825	0.474381	0.000658387	0.698095	3.47817e-08	0.119289	0.419342	0.195429	0.183138	-0.124275	0.400024	0.0992986	0.501909	0.0760749	0.607311	-0.239667	0.100859	0.0523514	0.723801	-0.21796	0.136692	-0.179096	0.22323	-0.324771	0.0243095	0.230513	0.114967	0.443471	0.0015942
ENSGALT00000072699	black	-0.154183	0.295409	-0.193871	0.186722	-0.0199005	0.893202	-0.23039	0.115167	0.40381	0.00442393	0.0532813	0.719095	0.0863139	0.559673	-0.442217	0.00164962	-0.787247	3.22161e-11	-0.220603	0.131881	-0.236186	0.106057	0.0363612	0.806179	-0.0396026	0.789279	-0.0252291	0.864843	0.0124581	0.933025	0.0736328	0.618927	0.184494	0.209361	0.0421491	0.776068	0.428229	0.00239421	-0.26963	0.0638394	-0.433534	0.00208259
ENSGALT00000003386	black	0.152825	0.299737	0.210115	0.151742	-0.0220581	0.881702	0.110548	0.454455	-0.515921	0.000174604	0.0524676	0.723213	0.111756	0.44951	0.360118	0.0119306	0.691877	5.1517e-08	-0.0732197	0.620901	0.439867	0.00175808	0.00875949	0.952881	-0.158467	0.282031	0.378439	0.00799609	0.0662321	0.654683	0.270224	0.0632339	-0.538126	7.98345e-05	-0.336904	0.0192052	-0.0807932	0.585141	0.500572	0.000290834	0.487224	0.000444663
ENSGALT00000056147	black	-0.151914	0.302662	-0.187331	0.202316	0.179164	0.223051	-0.128649	0.383514	0.368666	0.00992626	0.0682835	0.644691	-0.197236	0.179042	-0.31302	0.0302911	-0.641624	8.91044e-07	0.252417	0.0834782	-0.273228	0.0602434	0.182861	0.213491	0.0321399	0.828319	-0.333328	0.0206055	-0.231431	0.113489	0.0308909	0.834896	0.590791	9.84165e-06	0.164803	0.262984	0.285307	0.0493415	-0.173949	0.237036	-0.652462	5.03782e-07
ENSGALT00000048767	black	-0.151774	0.30311	-0.178175	0.22566	-0.0400956	0.786717	-0.288323	0.0468857	0.362833	0.0112594	0.123332	0.403637	-0.0362264	0.806884	-0.347683	0.0154611	-0.679337	1.1051e-07	-0.124713	0.398352	-0.0857411	0.562291	0.0781433	0.597548	0.0890544	0.547227	-0.0825463	0.576998	-0.127914	0.386258	0.0803139	0.587377	0.225308	0.123632	0.0199446	0.892967	0.360039	0.0119506	-0.00451661	0.975694	-0.45986	0.0010078
ENSGALT00000011320	black	0.15148	0.304061	0.150557	0.30705	0.0230204	0.87658	0.435783	0.00196175	-0.0825134	0.57715	-0.130902	0.375169	-0.104927	0.477855	0.278494	0.0552748	0.392982	0.00572693	0.0448522	0.762114	-0.0810303	0.584037	-0.215984	0.140373	-0.122885	0.405356	-0.190632	0.194335	-0.0922735	0.532778	-0.20582	0.160481	0.00841133	0.954752	0.340519	0.0178721	-0.346988	0.0156821	0.2525	0.083374	0.11281	0.44522
ENSGALT00000046909	black	-0.15056	0.307042	-0.171281	0.244419	0.061285	0.679027	-0.284959	0.0496313	0.33471	0.0200543	0.10013	0.498319	0.0303906	0.837533	-0.322636	0.0253157	-0.628486	1.72759e-06	-0.14759	0.316792	-0.186907	0.20336	0.251489	0.0846584	0.128162	0.385332	-0.105312	0.476233	0.101387	0.492911	0.173453	0.238397	0.167694	0.254586	0.00705561	0.962039	0.251848	0.0842001	-0.0718619	0.627408	-0.332087	0.0211111
ENSGALT00000018231	black	0.15055	0.307071	0.173768	0.237533	-0.14067	0.340261	0.195114	0.183858	-0.273996	0.0594975	0.126327	0.392229	-0.309527	0.0322888	0.526002	0.000123219	0.548519	5.42992e-05	0.269475	0.0639982	0.140566	0.340621	-0.0350117	0.813241	0.339022	0.0184143	-0.20088	0.170982	-0.390176	0.00611499	-0.137555	0.351164	-0.0110531	0.940563	0.0658594	0.656506	-0.213663	0.14479	0.29882	0.0391019	0.153037	0.299059
ENSGALT00000028042	black	0.150213	0.308169	0.166445	0.258192	-0.0936386	0.526708	-0.113536	0.442276	-0.373339	0.00895832	0.115425	0.434672	0.0534873	0.718054	0.334211	0.0202521	0.501143	0.000285484	0.0497478	0.737033	0.332363	0.0209979	0.0365849	0.80501	0.210677	0.150626	0.26284	0.0710922	0.0304267	0.837343	0.161163	0.273819	-0.339607	0.0182011	-0.372734	0.00907886	-0.102244	0.489246	0.0313485	0.832485	0.445976	0.00148845
ENSGALT00000057564	black	0.149604	0.310159	0.0942861	0.523841	-0.203	0.166416	0.0408409	0.782847	0.367591	0.010161	0.202667	0.167128	-0.260193	0.0740908	-0.060646	0.682195	-0.552302	4.70386e-05	-0.0470786	0.750675	-0.375629	0.00851453	0.217079	0.138324	0.277306	0.0563653	-0.461255	0.000968196	-0.120537	0.414457	0.0485191	0.743303	0.340798	0.0177728	0.336456	0.0193763	0.161028	0.274227	-0.067808	0.647001	-0.473909	0.000667755
ENSGALT00000008873	black	0.149397	0.310835	0.099294	0.501929	-0.0855966	0.562952	-0.0907285	0.539689	0.242811	0.0963347	0.244704	0.0936868	-0.273787	0.0596999	-0.123119	0.404457	-0.582222	1.41849e-05	0.143317	0.331159	-0.325575	0.0239392	0.358709	0.0122923	0.18831	0.199927	-0.36557	0.0106158	-0.0810306	0.584035	0.0671353	0.650276	0.417395	0.00316137	0.111067	0.452326	0.340824	0.0177634	-0.270558	0.0628958	-0.558318	3.7306e-05
ENSGALT00000027426	black	0.148174	0.314856	0.165914	0.259733	0.0118924	0.936059	-0.0101734	0.945287	-0.462004	0.000947517	-0.00266249	0.985671	-0.0825807	0.576838	0.397702	0.00512276	0.634305	1.29342e-06	0.439951	0.00175411	0.152886	0.29954	-0.0563145	0.703815	-0.138847	0.346617	0.119743	0.41756	-0.139595	0.344	0.093182	0.528734	0.0198067	0.893703	-0.347142	0.0156328	-0.0627146	0.671957	0.0898599	0.543593	0.255119	0.0801163
ENSGALT00000044826	black	-0.147257	0.317897	-0.127059	0.38947	0.186719	0.203823	-0.046117	0.755609	-0.210305	0.151363	-0.388642	0.00633652	0.24413	0.094483	-0.00642815	0.965413	0.543718	6.49849e-05	0.100081	0.498529	0.110788	0.453472	-0.39736	0.00516457	-0.444819	0.00153649	0.319609	0.0268024	0.14136	0.337873	-0.0216474	0.883889	-0.121259	0.411647	-0.218419	0.135847	-0.330904	0.0216031	0.0486586	0.74259	0.48142	0.00053196
ENSGALT00000050341	black	-0.146715	0.319699	-0.117019	0.42831	0.180978	0.218323	0.339693	0.0181696	-0.0273486	0.853608	-0.270258	0.0631998	0.00814543	0.956181	0.309686	0.0321951	0.444612	0.00154525	-0.0169972	0.908711	-0.110294	0.4555	-0.180414	0.219786	-0.125972	0.393572	-0.10899	0.460878	-0.348316	0.0152618	0.0230542	0.8764	0.00538777	0.971008	0.245661	0.0923705	-0.418584	0.00306778	0.0877622	0.553079	0.177159	0.228359
ENSGALT00000044925	black	0.145174	0.324865	0.188149	0.200317	0.135466	0.3586	0.00980344	0.947273	-0.433129	0.00210503	0.194136	0.186108	-0.193332	0.187973	0.435346	0.00198474	0.5127	0.000194734	0.228763	0.117827	0.302789	0.0364499	0.0824444	0.577469	0.0493107	0.739261	-0.0168841	0.909316	-0.124369	0.399665	0.332276	0.0210337	-0.189639	0.196711	-0.231564	0.113275	-0.0220421	0.881786	0.37918	0.00786413	0.123553	0.40279
ENSGALT00000079433	black	-0.144683	0.32652	-0.139703	0.343623	0.0234253	0.874426	-0.226373	0.121821	0.213647	0.144822	0.121785	0.409608	-0.0902978	0.541624	-0.433999	0.00205708	-0.571351	2.22265e-05	0.0833891	0.573101	0.07648	0.605394	-0.0324716	0.826574	-0.0756977	0.609099	-0.00107842	0.994196	-0.0105478	0.943276	0.00613015	0.967015	0.267156	0.0664103	-0.0240706	0.870996	0.449063	0.00136676	-0.176868	0.229136	-0.499167	0.000304376
ENSGALT00000043300	black	-0.14455	0.32697	-0.16541	0.261206	-0.0598742	0.68603	-0.254105	0.0813651	0.390514	0.00606699	0.071791	0.627748	-0.01455	0.921811	-0.454322	0.00117973	-0.7205	7.75165e-09	-0.10145	0.492641	-0.0707157	0.632923	-0.119842	0.417172	-0.0217063	0.883575	-0.0460344	0.756034	-0.0208272	0.88826	0.0940181	0.525026	0.267316	0.0662416	0.0517932	0.726631	0.416245	0.00325433	-0.127141	0.38916	-0.473518	0.000675617
ENSGALT00000056819	black	0.144542	0.326999	0.165648	0.26051	0.195937	0.181978	-0.29444	0.0422095	-0.524168	0.000131394	0.333047	0.0207193	-0.440943	0.00170765	0.502329	0.000274669	0.382439	0.00730541	0.786103	3.59636e-11	0.2026	0.167271	0.173919	0.237117	0.107831	0.465686	-0.163309	0.267396	-0.362006	0.0114604	0.295849	0.0411888	0.303568	0.0359477	-0.52232	0.000140129	0.337226	0.0190833	-0.118727	0.421551	-0.221769	0.129799
ENSGALT00000062485	black	0.144278	0.327893	0.182184	0.21522	0.107961	0.465146	-0.253099	0.0826198	-0.646484	6.91912e-07	0.199096	0.174893	-0.239055	0.101758	0.541057	7.17024e-05	0.68665	7.11352e-08	0.508633	0.000223139	0.334758	0.0200357	-0.0206815	0.889036	-0.0221786	0.88106	0.0784873	0.595931	-0.175949	0.231603	0.238043	0.10326	-0.0799868	0.588904	-0.617371	2.95473e-06	0.13425	0.362968	0.0768056	0.603854	0.186133	0.205271
ENSGALT00000005033	black	0.144225	0.328071	0.175519	0.232764	0.0129893	0.930176	0.416501	0.00323343	-0.18647	0.204438	0.134983	0.36033	-0.342112	0.0173102	0.606718	4.84887e-06	0.475762	0.000631633	0.170842	0.245646	0.0458952	0.756749	-0.0488645	0.741539	0.32727	0.0231741	-0.37716	0.00822859	-0.416895	0.00320151	0.00971901	0.947727	-0.00134296	0.992772	0.341142	0.0176507	-0.278502	0.0552667	0.298217	0.0395181	0.0109937	0.940882
ENSGALT00000083178	black	0.143552	0.330358	0.224245	0.125461	0.0328118	0.824785	0.172103	0.242128	-0.536492	8.47271e-05	0.103488	0.483948	-0.0339756	0.818674	0.452652	0.00123646	0.742117	1.57808e-09	0.0653026	0.659231	0.469326	0.000765187	-0.00741898	0.960086	0.0461284	0.755551	0.238318	0.10285	-0.00826783	0.955523	0.189433	0.197208	-0.450606	0.00130931	-0.225246	0.123738	-0.137683	0.350712	0.242506	0.0967662	0.443261	0.00160334
ENSGALT00000069802	black	0.142691	0.333297	0.172199	0.24186	0.152076	0.302139	0.106943	0.469389	-0.456815	0.00109932	0.0943775	0.523436	-0.389725	0.00617941	0.660287	3.29026e-07	0.713822	1.2306e-08	0.518983	0.000157247	0.146403	0.320739	-0.0608245	0.681309	0.0543378	0.71376	-0.238835	0.102084	-0.429126	0.00233882	0.155137	0.292395	0.123724	0.402136	-0.152516	0.300725	-0.13154	0.372825	0.146595	0.320102	0.0574526	0.698111
ENSGALT00000013668	black	-0.142674	0.333353	-0.0560464	0.705161	0.297811	0.0398002	-0.26082	0.0733711	-0.648136	6.34273e-07	0.129752	0.379414	-0.042634	0.773559	0.415807	0.00329036	0.700283	3.02223e-08	0.316155	0.0285866	0.551825	4.79021e-05	-0.037428	0.800607	-0.0688948	0.641725	0.336582	0.0193279	-0.178143	0.225745	0.331309	0.0214334	-0.334382	0.0201842	-0.623512	2.20224e-06	0.139001	0.346077	0.235707	0.106788	0.289601	0.0458753
ENSGALT00000077327	black	0.142666	0.33338	0.124908	0.397611	0.0112833	0.939328	-0.123685	0.402285	-0.404575	0.00434255	-0.234183	0.109141	0.271744	0.0617066	0.158151	0.283003	0.649118	6.02158e-07	0.0822832	0.578216	0.15329	0.298249	-0.276707	0.0569218	-0.322923	0.0251787	0.421741	0.00283091	0.295467	0.0414633	0.00374758	0.979832	-0.295833	0.0412003	-0.449334	0.0013565	-0.234585	0.108517	-0.0869566	0.556742	0.642633	8.45776e-07
ENSGALT00000082969	black	0.141978	0.335743	0.158762	0.281126	0.0615596	0.677666	0.203118	0.166166	-0.352787	0.013917	0.152405	0.301083	-0.417573	0.00314723	0.71291	1.30952e-08	0.581926	1.43625e-05	0.333015	0.020732	0.0541993	0.714459	-0.0153514	0.917518	0.184396	0.209607	-0.31684	0.0282252	-0.571476	2.21143e-05	0.165195	0.261833	0.0499883	0.735807	0.014034	0.924576	-0.109392	0.459215	0.16084	0.274794	-0.020595	0.889498
ENSGALT00000063623	black	-0.140835	0.339688	-0.174027	0.236822	0.00263936	0.985795	-0.201392	0.169871	0.297447	0.0400552	-0.0268222	0.856396	0.093605	0.526857	-0.483793	0.000494559	-0.61907	2.72557e-06	0.040703	0.783563	-0.141797	0.336364	-0.0604372	0.683232	-0.171292	0.244386	0.0826652	0.576447	0.0629774	0.670661	-0.0315071	0.83165	0.301616	0.037218	-0.0308937	0.834881	0.377882	0.00809673	-0.360106	0.0119337	-0.365268	0.0106852
ENSGALT00000010998	black	0.13968	0.343702	0.133839	0.364455	0.000958595	0.994841	-0.0533543	0.718726	-0.40954	0.00384573	-0.0512252	0.729515	-0.0184697	0.900841	0.576746	1.78217e-05	0.742074	1.58336e-09	0.212915	0.146236	0.0616609	0.677165	-0.105792	0.474214	0.0560237	0.705275	0.0503193	0.734122	-0.133389	0.366083	0.0416181	0.778818	-0.151086	0.305333	-0.280794	0.0532105	-0.256459	0.0784883	0.120818	0.413363	0.502014	0.000277508
ENSGALT00000057681	black	-0.138401	0.348181	-0.125783	0.394288	0.0708279	0.632382	0.133221	0.366695	-0.0892874	0.546174	-0.247479	0.0899088	0.173349	0.238682	0.152176	0.301818	0.439037	0.00179786	-0.0535476	0.717749	0.0826094	0.576705	-0.303942	0.035708	-0.0737957	0.618149	0.198935	0.175251	-0.125721	0.39452	-0.0932637	0.528371	-0.174338	0.235972	0.0899185	0.54333	-0.335074	0.0199114	0.266889	0.0666922	0.393401	0.00567089
ENSGALT00000006321	black	-0.13836	0.348327	-0.181388	0.217266	0.0421732	0.775943	-0.167637	0.254748	0.406704	0.00412297	-0.0533886	0.718552	-0.0431513	0.770886	-0.229123	0.117235	-0.507589	0.000231014	-0.0213421	0.885515	-0.316093	0.0286198	0.0357378	0.80944	0.0845807	0.567612	-0.22116	0.130883	-0.136166	0.356098	-0.0133994	0.927977	0.384274	0.00700624	0.196952	0.17968	0.13117	0.374181	-0.222755	0.128058	-0.332613	0.0208958
ENSGALT00000005785	black	0.136943	0.353335	0.17177	0.243053	0.039784	0.788336	0.0258692	0.861448	-0.493141	0.000369167	-0.0662266	0.65471	0.0036159	0.98054	0.296698	0.0405835	0.735188	2.67267e-09	0.233502	0.110205	0.337924	0.018821	-0.0992411	0.502158	-0.106336	0.471933	0.215923	0.140488	0.144471	0.327236	-0.171735	0.243152	-0.249572	0.0871373	-0.327677	0.0229935	-0.260743	0.0734596	-0.0491273	0.740197	0.462994	0.000920775
ENSGALT00000085802	black	0.136759	0.353989	0.165048	0.262265	0.149426	0.31074	0.00676888	0.963581	-0.506632	0.000238458	-0.0268628	0.856181	-0.012222	0.934291	0.463218	0.00091481	0.754936	5.69036e-10	0.343215	0.0169297	0.239293	0.101408	-0.0123528	0.933589	-0.0987566	0.504258	0.156878	0.286947	-0.00438979	0.976377	0.222441	0.128611	-0.119893	0.416973	-0.377972	0.00808039	-0.179858	0.221236	0.0383052	0.796032	0.406639	0.00412954
ENSGALT00000005544	black	0.1364	0.355263	0.158936	0.280592	-0.00908647	0.951125	0.0705462	0.63374	-0.452515	0.00124122	-0.0379148	0.798067	0.135105	0.359893	0.270815	0.0626368	0.606851	4.81942e-06	0.0975342	0.509575	0.270562	0.0628921	-0.178299	0.225332	-0.249075	0.0877887	0.333501	0.0205361	0.117233	0.427459	0.16202	0.271241	-0.321338	0.0259445	-0.347738	0.0154435	-0.0662189	0.654748	0.0509158	0.731087	0.443142	0.00160857
ENSGALT00000033784	black	-0.136239	0.355838	-0.170661	0.246154	0.126133	0.392962	-0.187578	0.201711	0.382328	0.00732381	-0.0193019	0.896396	-0.0833258	0.573393	-0.321356	0.025936	-0.550927	4.95677e-05	0.0924437	0.532019	-0.352647	0.0139577	0.123449	0.403188	0.0187404	0.899395	-0.284409	0.0500928	0.0532467	0.71927	0.104092	0.481383	0.442503	0.00163683	0.155094	0.29253	0.122297	0.407624	-0.265663	0.0680008	-0.398258	0.00505529
ENSGALT00000026220	black	0.135853	0.357216	0.187042	0.203027	-0.013766	0.926012	0.264623	0.0691276	-0.436162	0.00194201	0.142102	0.335316	-0.182362	0.214765	0.708743	1.73413e-08	0.777271	8.22362e-11	0.0637958	0.666629	0.270859	0.0625924	0.0274176	0.853243	0.328029	0.0228383	-0.0650203	0.660615	-0.28483	0.0497393	0.00259287	0.986045	-0.356258	0.012944	0.0326914	0.825419	-0.321115	0.0260537	0.401277	0.00470285	0.377481	0.00816975
ENSGALT00000055385	black	0.135672	0.357861	0.180359	0.21993	-0.0202463	0.891357	0.074436	0.615096	-0.449831	0.0013379	0.234259	0.109022	-0.32657	0.0234874	0.610755	4.0275e-06	0.555406	4.17595e-05	0.310389	0.0317858	0.184352	0.209716	0.119261	0.419454	0.185155	0.207703	-0.136235	0.355852	-0.389744	0.00617659	0.201325	0.170017	-0.0805798	0.586136	-0.191236	0.192898	-0.00656452	0.96468	0.122582	0.406525	0.0332376	0.822548
ENSGALT00000082746	black	0.134432	0.362314	0.164954	0.262541	0.0223634	0.880076	0.29891	0.0390401	-0.35038	0.0146279	-0.035446	0.810967	-0.149912	0.309152	0.30778	0.0333275	0.495082	0.000347046	0.217295	0.137922	0.14183	0.336252	-0.337545	0.0189628	-0.345307	0.016228	-0.0267331	0.856868	-0.192566	0.189762	0.0799223	0.589206	-0.0695264	0.638666	-0.0122978	0.933884	-0.0513129	0.729069	0.179478	0.222228	0.0211705	0.88643
ENSGALT00000066281	black	-0.133712	0.364913	-0.184607	0.209076	-0.0271849	0.854475	-0.0182619	0.901951	0.625861	1.96468e-06	-0.039606	0.789261	-0.0553421	0.708701	-0.414748	0.00337895	-0.809176	3.40503e-12	-0.101852	0.490922	-0.426028	0.00253518	0.0724027	0.624813	0.0846759	0.567175	-0.343899	0.0166975	-0.072906	0.622402	-0.0935637	0.52704	0.507214	0.00023391	0.431708	0.00218555	0.132597	0.368963	-0.175215	0.233589	-0.540527	7.31151e-05
ENSGALT00000020195	black	0.1336	0.365318	0.136935	0.353361	-0.0986252	0.504828	0.161194	0.273726	-0.320746	0.0262354	-0.297782	0.0398209	0.29712	0.0402853	0.0921538	0.533312	0.648629	6.17944e-07	0.0140249	0.924624	0.0993963	0.501486	-0.200286	0.172279	-0.342939	0.0170245	0.378478	0.00798908	0.372011	0.0092247	-0.219955	0.133049	-0.29976	0.0384602	-0.180136	0.220509	-0.362349	0.0113766	0.045097	0.760854	0.674207	1.49416e-07
ENSGALT00000083917	black	-0.132256	0.370207	-0.121053	0.412448	-0.0253094	0.864417	-0.141076	0.338854	0.25442	0.0809763	0.333074	0.0207084	-0.0827998	0.575824	-0.201467	0.16971	-0.650059	5.72787e-07	-0.257448	0.077304	0.0471212	0.750457	0.272271	0.0611836	0.35047	0.0146007	-0.0766082	0.604787	-0.144708	0.326438	0.112153	0.447891	-0.0422224	0.775689	0.109564	0.458507	0.49434	0.000355356	-0.0390239	0.792289	-0.43345	0.00208721
ENSGALT00000084216	black	-0.132034	0.371015	-0.187104	0.202875	0.113116	0.443978	0.144425	0.327392	0.605594	5.10355e-06	-0.110006	0.456684	-0.180513	0.21953	-0.253081	0.0826424	-0.662612	2.89215e-07	0.0364618	0.805653	-0.606766	4.83823e-06	0.00293651	0.984196	-0.00253515	0.986356	-0.582928	1.37691e-05	-0.206284	0.15952	0.0844441	0.56824	0.652356	5.0666e-07	0.536941	8.33569e-05	-0.0214774	0.884794	-0.134202	0.363141	-0.623712	2.18102e-06
ENSGALT00000073317	black	-0.13198	0.371216	-0.141764	0.33648	0.111401	0.450962	-0.359145	0.0121794	0.204984	0.162225	0.026962	0.855656	0.0610268	0.680306	-0.510042	0.000212897	-0.580389	1.53181e-05	-0.0585041	0.692856	-0.0375135	0.800161	0.0713821	0.629714	-0.242688	0.096508	0.100753	0.495636	0.236515	0.105558	0.149932	0.309086	0.148597	0.313462	-0.179659	0.221754	0.438475	0.00182527	-0.215983	0.140375	-0.358182	0.0124301
ENSGALT00000079198	black	-0.131426	0.373245	-0.181829	0.216131	-0.0154769	0.916847	-0.0245875	0.86825	0.591473	9.55511e-06	-0.00263289	0.98583	-0.036887	0.803431	-0.38496	0.00689721	-0.794137	1.63724e-11	-0.190425	0.194828	-0.413587	0.00347847	0.0810944	0.583738	0.10268	0.487383	-0.326229	0.0236416	-0.0222488	0.880686	-0.0603301	0.683764	0.39026	0.006103	0.408468	0.00394861	0.162923	0.268543	-0.171157	0.244764	-0.511339	0.000203848
ENSGALT00000005659	black	-0.130755	0.375708	-0.108243	0.463976	0.306394	0.0341716	-0.00720386	0.961242	-0.259641	0.074728	-0.315597	0.0288844	0.315925	0.0287091	0.132429	0.369576	0.559248	3.59788e-05	-0.120642	0.414048	0.171987	0.24245	-0.209817	0.152336	-0.414829	0.00337211	0.369544	0.00973782	0.122366	0.407357	0.166655	0.257583	-0.341462	0.0175377	-0.302394	0.0367073	-0.288373	0.046846	0.0565795	0.702485	0.518454	0.00016013
ENSGALT00000061873	black	0.12948	0.380423	0.142168	0.33509	0.149575	0.310252	-0.0333966	0.821713	-0.352233	0.0140781	0.0578896	0.695925	-0.232687	0.111488	0.46969	0.000757004	0.535645	8.7369e-05	0.391779	0.00589065	0.0455202	0.758676	0.109809	0.457497	0.0416975	0.778406	-0.167469	0.255232	-0.149493	0.31052	0.211764	0.148482	0.0864613	0.559	-0.260656	0.073559	-0.133905	0.364214	0.124893	0.397669	0.111082	0.452265
ENSGALT00000051245	black	0.128275	0.384908	0.138629	0.347381	-0.165466	0.26104	-0.155488	0.291293	-0.0976484	0.509077	0.412247	0.00359647	-0.20062	0.171549	-0.036766	0.804064	-0.352703	0.0139412	0.0731969	0.62101	0.198887	0.175356	0.223998	0.125889	0.0773036	0.601503	0.0177147	0.904875	-0.0611363	0.679763	0.221549	0.13019	-0.0031942	0.982809	-0.194636	0.184956	0.644567	7.64885e-07	-0.0966668	0.513365	-0.424298	0.00265104
ENSGALT00000002048	black	-0.126462	0.391717	-0.134907	0.360605	-0.0141705	0.923844	-0.0982267	0.506559	0.243702	0.0950813	0.157291	0.285663	0.132349	0.369865	-0.207839	0.156329	-0.511927	0.000199862	-0.365473	0.0106382	-0.0239444	0.871667	0.157826	0.284007	0.194598	0.185043	0.0526266	0.722408	-0.0244094	0.869196	-0.0519598	0.725787	-0.15033	0.307787	0.0778398	0.598976	0.269946	0.0635173	-0.104316	0.480435	-0.207595	0.156827
ENSGALT00000067426	black	-0.126159	0.392864	-0.0453931	0.75933	0.347833	0.0154136	-0.046654	0.752853	-0.474683	0.000652458	0.113753	0.441399	-0.0252219	0.864882	0.498265	0.000313369	0.654803	4.44072e-07	0.0849089	0.566105	0.441893	0.00166422	0.0496087	0.737742	0.115401	0.434765	0.187183	0.20268	-0.181687	0.216497	0.285427	0.0492423	-0.3896	0.0061973	-0.285811	0.0489239	-0.0785112	0.595819	0.31895	0.0271354	0.325087	0.0241633
ENSGALT00000066488	black	0.125703	0.39459	0.156996	0.286579	0.0792583	0.592313	0.0189748	0.898143	-0.539042	7.72094e-05	0.0106909	0.942508	-0.0432815	0.770214	0.419397	0.00300517	0.733434	3.04607e-09	0.312684	0.0304787	0.28534	0.0493145	-0.227667	0.119646	-0.0904032	0.54115	0.200383	0.172067	-0.0708084	0.632476	0.0428292	0.772551	-0.218008	0.136603	-0.309871	0.0320873	-0.0913859	0.536743	-0.0721559	0.625997	0.381484	0.00746551
ENSGALT00000072730	black	0.124105	0.400675	0.135869	0.357157	-0.0750819	0.612023	0.334941	0.0199638	-0.184657	0.208951	-0.27797	0.0557539	0.066965	0.651106	0.368742	0.00990982	0.729695	4.01209e-09	-0.0828001	0.575823	0.0414975	0.779443	-0.276274	0.0573271	-0.128444	0.384278	0.0293148	0.843211	0.0134103	0.927918	-0.0155843	0.916271	-0.223899	0.126061	0.14143	0.337631	-0.612105	3.78294e-06	0.305629	0.0346449	0.545091	6.17468e-05
ENSGALT00000027110	black	-0.122945	0.405128	-0.10207	0.489988	0.0929025	0.529977	0.404897	0.00430875	0.07363	0.61894	-0.360606	0.0118076	0.0672539	0.649699	0.0971976	0.511044	0.347099	0.0156467	-0.14673	0.319649	-0.124019	0.401003	-0.398912	0.0049771	-0.238333	0.102827	-0.0947754	0.521679	-0.0242385	0.870104	-0.207292	0.157447	-0.0479274	0.746329	0.403713	0.00443429	-0.490818	0.000397294	0.0667343	0.652232	0.225337	0.123583
ENSGALT00000011562	black	-0.122755	0.405859	-0.108239	0.463992	0.143968	0.328943	-0.104825	0.478287	-0.242632	0.0965874	-0.346096	0.0159698	0.409214	0.00387673	0.129044	0.382044	0.619057	2.72728e-06	-0.216742	0.138952	0.141453	0.33755	-0.220952	0.131255	-0.268041	0.0654818	0.449055	0.00136707	0.303713	0.0358544	-0.0286788	0.846571	-0.449826	0.00133809	-0.282211	0.0519699	-0.376276	0.00839278	0.182096	0.215445	0.771984	1.32563e-10
ENSGALT00000021433	black	0.122443	0.407064	0.127968	0.386056	0.185368	0.207171	-0.187742	0.20131	-0.384511	0.00696835	0.24314	0.0958706	-0.369584	0.00972915	0.399538	0.00490322	0.259444	0.0749568	0.518846	0.000157986	0.0787271	0.594805	0.0353809	0.811308	-0.00209139	0.988744	-0.184402	0.209592	-0.318322	0.0274561	0.30085	0.0377266	0.190883	0.193738	-0.372526	0.00912056	0.29434	0.0422831	-0.0129043	0.930631	-0.237697	0.103776
ENSGALT00000022259	black	0.122325	0.407517	0.186577	0.204173	0.0932136	0.528594	0.0592253	0.68926	-0.530845	0.000103813	0.227173	0.120472	-0.16906	0.250681	0.462237	0.000941167	0.612099	3.78408e-06	0.243104	0.0959214	0.461107	0.000972335	0.0637571	0.66682	0.0663923	0.653901	0.108178	0.464245	-0.0653045	0.659222	0.142912	0.332539	-0.27576	0.0578115	-0.261665	0.0724105	0.0248693	0.866754	0.344441	0.0165155	0.197933	0.177478
ENSGALT00000025521	black	0.122214	0.407946	0.142406	0.334274	-0.0200489	0.89241	0.0172393	0.907416	-0.412236	0.00359745	-0.178286	0.225366	0.232048	0.112502	0.314612	0.0294152	0.77766	7.93621e-11	0.0610138	0.680371	0.240596	0.0995053	-0.196081	0.181651	-0.11635	0.430971	0.379232	0.00785486	0.163039	0.268199	0.00589007	0.968307	-0.352229	0.0140791	-0.30043	0.0380077	-0.347029	0.015669	0.180346	0.219963	0.740877	1.73619e-09
ENSGALT00000028050	black	0.121069	0.412385	0.167137	0.256188	0.0638927	0.666153	-0.0637751	0.666731	-0.616601	3.06431e-06	-0.0510445	0.730433	0.0666809	0.652492	0.252267	0.0836681	0.776533	8.79766e-11	0.349026	0.0150412	0.452055	0.00125735	-0.161718	0.272149	-0.276084	0.0575062	0.412857	0.00354234	0.116795	0.429198	-0.10959	0.458399	-0.258188	0.0764273	-0.503061	0.000268176	-0.062349	0.673762	0.174858	0.234556	0.481755	0.000526532
ENSGALT00000001687	black	0.119765	0.417477	0.150099	0.308541	-0.0906747	0.539931	-0.0523932	0.72359	-0.416193	0.00325863	-0.0455625	0.758459	0.253388	0.0822575	0.259033	0.0754357	0.649458	5.91378e-07	-0.206068	0.159968	0.399306	0.00493043	-0.175999	0.231469	-0.071284	0.630186	0.47014	0.000746997	0.226701	0.121266	0.0959471	0.516521	-0.613784	3.49801e-06	-0.351531	0.0142842	-0.191152	0.193097	0.210282	0.151411	0.684514	8.10091e-08
ENSGALT00000079090	black	-0.119631	0.418002	-0.100329	0.497458	0.338995	0.0184242	-0.146674	0.319835	-0.261789	0.0722703	0.0673818	0.649076	-0.189994	0.195859	0.469524	0.000760735	0.358724	0.0122886	0.312631	0.030508	0.0347659	0.814529	-0.0161092	0.913462	0.0264986	0.858111	-0.123924	0.401367	-0.513342	0.000190559	0.407699	0.0040238	0.0980397	0.507373	-0.260336	0.0739255	0.0495611	0.737984	0.0700198	0.636281	-0.0584596	0.693078
ENSGALT00000009679	black	0.118749	0.421465	0.145884	0.322478	-0.159218	0.279729	0.0028487	0.984669	-0.394097	0.00557886	-0.0129117	0.930592	0.328693	0.0225479	0.204783	0.162647	0.546779	5.79685e-05	-0.213674	0.14477	0.326573	0.0234864	-0.0498257	0.736635	0.00924084	0.950295	0.518633	0.00015915	0.28818	0.0469996	-0.068104	0.645563	-0.612771	3.6674e-06	-0.31478	0.0293242	-0.118028	0.424312	0.142956	0.332391	0.70504	2.21672e-08
ENSGALT00000079369	black	0.11865	0.421855	0.160024	0.27727	0.0640077	0.665587	0.116788	0.42923	-0.515134	0.000179341	0.0417202	0.778289	-0.0712802	0.630204	0.464231	0.000888331	0.763455	2.78961e-10	0.110474	0.454761	0.375794	0.00848342	-0.143056	0.332047	-0.04968	0.737378	0.170895	0.245499	-0.116131	0.431847	0.0583393	0.693679	-0.378045	0.0080671	-0.214373	0.143429	-0.185083	0.207883	0.228888	0.117622	0.373846	0.00885839
ENSGALT00000008464	black	0.118284	0.423299	0.150135	0.308425	0.115659	0.433733	-0.0900746	0.542627	-0.527136	0.000118402	0.0143107	0.923092	-0.0127433	0.931495	0.38635	0.00668063	0.704216	2.34002e-08	0.250908	0.0854045	0.276963	0.0566837	0.0222466	0.880698	-0.0717033	0.62817	0.23582	0.106616	0.0605312	0.682765	0.0390753	0.792022	-0.246924	0.090654	-0.401361	0.00469341	-0.0655259	0.658137	0.112594	0.446096	0.436228	0.00193857
ENSGALT00000070497	black	0.118275	0.423336	0.184363	0.209688	-0.062418	0.673421	0.0726857	0.623457	-0.603622	5.58086e-06	-0.0125391	0.93259	0.196565	0.180553	0.293313	0.0430415	0.815809	1.62914e-12	-0.0644192	0.663565	0.582121	1.4245e-05	-0.21058	0.150818	-0.175933	0.231647	0.547171	5.71241e-05	0.198751	0.175658	0.0254069	0.8639	-0.667295	2.22279e-07	-0.379231	0.00785505	-0.123139	0.404379	0.327225	0.0231942	0.668668	2.05587e-07
ENSGALT00000073115	black	0.117842	0.425045	0.112354	0.447072	-0.237686	0.103792	-0.044243	0.765252	0.102138	0.489697	0.289535	0.0459276	-0.147729	0.316331	-0.272727	0.0607337	-0.543895	6.4558e-05	0.059447	0.688155	0.0511984	0.729651	0.0587429	0.691664	-0.0475363	0.748331	-0.0378069	0.79863	-0.0466694	0.752774	0.0496726	0.737416	0.175464	0.232913	0.00722822	0.961111	0.585354	1.24256e-05	-0.0822502	0.578369	-0.533053	9.59282e-05
ENSGALT00000072321	black	-0.117284	0.427257	-0.129423	0.380634	0.0438246	0.76741	-0.30216	0.0368602	0.240646	0.0994327	0.284497	0.050019	-0.202841	0.166756	-0.18748	0.201951	-0.657909	3.74987e-07	0.0671424	0.650242	-0.0275386	0.852602	0.119083	0.420152	0.19124	0.19289	-0.185723	0.206288	-0.265108	0.0686	0.147889	0.3158	0.300179	0.0381767	-0.0462033	0.755167	0.549291	5.2739e-05	-0.123653	0.402406	-0.608346	4.50045e-06
ENSGALT00000010554	black	0.113492	0.442455	0.138733	0.347018	-0.0634565	0.668299	0.0960403	0.516112	-0.492557	0.000376062	-0.152639	0.300332	0.272345	0.0611101	0.266982	0.0665943	0.766426	2.16051e-10	-0.0469406	0.751383	0.316345	0.028486	-0.247326	0.0901136	-0.284009	0.0504306	0.477587	0.000597799	0.16763	0.254769	-0.0607136	0.68186	-0.517504	0.000165427	-0.312376	0.0306511	-0.231375	0.113578	0.280361	0.0535939	0.679481	1.09569e-07
ENSGALT00000079236	black	0.113365	0.442969	0.112302	0.447285	-0.321162	0.0260309	0.467826	0.000799742	0.320148	0.0265324	0.00525301	0.971733	0.156313	0.288707	-0.386076	0.00672286	-0.45496	0.00115867	-0.557829	3.80223e-05	-0.0459396	0.756521	-0.0775647	0.600272	-0.0565015	0.702877	0.0469467	0.751352	0.254061	0.0814204	-0.21565	0.141003	-0.249739	0.0869199	0.517253	0.000166852	0.0256532	0.862593	-0.110494	0.454678	-0.12928	0.381164
ENSGALT00000043520	black	-0.113193	0.443667	-0.14028	0.341614	-0.0482262	0.7448	-0.288597	0.0466674	0.317304	0.0279827	0.0451683	0.760486	-0.0203653	0.890723	-0.409002	0.00389701	-0.616331	3.10355e-06	-0.0893701	0.545801	-0.101747	0.49137	-0.0542393	0.714257	-0.0542932	0.713985	-0.0279256	0.850554	-0.0205351	0.889817	0.00225778	0.987849	0.217115	0.138258	0.00452859	0.97563	0.389977	0.00614323	-0.161423	0.273037	-0.375221	0.00859233
ENSGALT00000067804	black	0.112489	0.446525	0.134591	0.361741	0.0922513	0.532877	-0.279241	0.0545968	-0.490091	0.000406501	0.119293	0.419328	-0.210221	0.151532	0.511589	0.000202148	0.614343	3.40762e-06	0.380663	0.00760549	0.224861	0.124398	0.105507	0.475411	0.0639822	0.665712	0.0396846	0.788853	-0.172411	0.241273	0.330426	0.0218043	-0.0505488	0.732954	-0.50921	0.000218893	0.0168368	0.909569	0.156782	0.287245	0.230029	0.115753
ENSGALT00000046993	black	-0.112185	0.44776	-0.118975	0.420578	-0.0243133	0.869706	-0.117868	0.424942	0.278767	0.0550261	0.0938762	0.525655	0.185992	0.205621	-0.477702	0.000595711	-0.594482	8.38063e-06	-0.295861	0.0411801	0.106185	0.472565	0.000886178	0.99523	0.0166506	0.910565	0.176749	0.229456	0.185213	0.207558	-0.0650527	0.660456	-0.08984	0.543683	0.0637377	0.666915	0.302364	0.036727	-0.118424	0.422747	-0.218789	0.13517
ENSGALT00000002649	black	-0.111321	0.451286	-0.0677941	0.647069	0.252033	0.0839648	-0.0398505	0.78799	-0.286608	0.0482698	-0.0818847	0.580065	-0.101849	0.490931	0.348116	0.0153244	0.580612	1.51757e-05	0.357582	0.0125884	0.20075	0.171266	-0.154206	0.295337	0.0487547	0.742099	0.0246974	0.867666	-0.289398	0.0460345	0.0637496	0.666857	0.0539801	0.715565	-0.165768	0.260161	-0.239112	0.101674	0.163717	0.266186	0.241217	0.0986081
ENSGALT00000053222	black	-0.110179	0.455974	-0.147848	0.315934	-0.0153718	0.917409	-0.224671	0.124725	0.407233	0.00407005	0.125427	0.395636	-0.13123	0.373964	-0.303692	0.0358677	-0.703525	2.44827e-08	-0.0936188	0.526795	-0.20546	0.16123	0.077627	0.599978	0.151949	0.302546	-0.245853	0.092108	-0.12208	0.408466	0.0145056	0.922049	0.296021	0.0410655	0.141068	0.33888	0.340851	0.0177538	-0.104214	0.48087	-0.506547	0.000239132
ENSGALT00000001266	black	0.10948	0.458854	0.160314	0.276388	0.0627101	0.671979	0.0138226	0.925708	-0.570156	2.33289e-05	0.0355695	0.81032	-0.106425	0.47156	0.525299	0.000126296	0.831468	2.52614e-13	0.219597	0.133696	0.373235	0.00897895	-0.0733831	0.62012	-0.0822762	0.578249	0.149735	0.309729	-0.117209	0.427553	0.139213	0.345334	-0.292448	0.043689	-0.359746	0.0120253	-0.144403	0.327469	0.315479	0.0289476	0.390675	0.00604436
ENSGALT00000082729	black	0.108496	0.462925	0.0753007	0.610984	-0.270827	0.0626249	0.0899863	0.543025	0.29945	0.0386706	0.0594141	0.688319	0.070697	0.633013	-0.377801	0.00811135	-0.536904	8.34689e-05	-0.188868	0.198573	-0.119446	0.418725	-0.0317781	0.830223	0.0595188	0.687798	0.00636163	0.965771	0.102935	0.486298	-0.140085	0.342291	0.0632267	0.669432	0.248426	0.0886456	0.167706	0.254551	-0.147457	0.317232	-0.21719	0.138117
ENSGALT00000053518	black	0.108348	0.463537	0.169333	0.249904	0.165722	0.260294	0.159006	0.280377	-0.501351	0.000283567	0.298435	0.0393673	-0.39467	0.00550414	0.686639	7.1183e-08	0.567425	2.60393e-05	0.36957	0.00973223	0.287759	0.0473376	0.0532853	0.719075	0.118654	0.421839	-0.181289	0.217521	-0.524516	0.000129806	0.375852	0.00847248	-0.0646911	0.662229	-0.156325	0.288672	0.113974	0.440507	0.220766	0.131588	-0.119361	0.419059
ENSGALT00000038797	black	-0.108277	0.463833	-0.0572826	0.698962	0.243194	0.0957948	0.178454	0.22492	-0.30703	0.033782	-0.196588	0.180503	0.0594738	0.688022	0.369234	0.00980385	0.713311	1.2743e-08	0.132025	0.371051	0.129903	0.378855	-0.176622	0.229795	-0.0731037	0.621456	0.118555	0.422229	-0.133707	0.364931	0.0785623	0.595579	-0.18526	0.207443	-0.0257106	0.862289	-0.411082	0.00370197	0.17769	0.226945	0.443448	0.00159521
ENSGALT00000064067	black	0.107882	0.465477	0.0868077	0.55742	-0.0364877	0.805518	0.123026	0.404816	-0.220645	0.131805	-0.418075	0.00310758	0.225451	0.123388	0.207866	0.156273	0.724186	5.97188e-09	0.129181	0.381532	-0.0628067	0.671503	-0.312268	0.030712	-0.356356	0.0129175	0.178033	0.226034	0.231428	0.113493	-0.100759	0.495611	-0.057007	0.700342	-0.114131	0.439873	-0.568583	2.48558e-05	0.120698	0.413829	0.642949	8.32045e-07
ENSGALT00000061093	black	-0.107237	0.468165	-0.107618	0.466573	-0.0476316	0.747842	-0.138256	0.348693	0.304123	0.0355931	0.214666	0.142869	-0.193316	0.18801	-0.320126	0.0265432	-0.684626	8.04596e-08	0.0158127	0.915049	-0.00534652	0.97123	-0.0297192	0.841076	0.0903896	0.541211	-0.197153	0.179227	-0.23237	0.111991	0.100172	0.498136	0.286612	0.0482662	0.138643	0.347332	0.488927	0.000421612	-0.0560259	0.705264	-0.643632	8.03059e-07
ENSGALT00000010618	black	-0.10716	0.468485	-0.178287	0.225362	-0.0464189	0.754059	-0.401255	0.00470529	0.426907	0.002478	-0.0872323	0.555487	-0.00481707	0.974078	-0.389207	0.00625408	-0.61444	3.3922e-06	0.108167	0.46429	-0.368184	0.010031	-0.0276746	0.851883	0.0282402	0.84889	-0.191004	0.19345	0.0481301	0.745292	-0.0310135	0.83425	0.512246	0.000197729	-0.0561682	0.704549	0.155702	0.290621	-0.456435	0.00111125	-0.321295	0.0259653
ENSGALT00000003008	black	-0.106802	0.469979	-0.134273	0.362886	-0.00110227	0.994067	-0.14436	0.327612	0.312028	0.0308475	-0.104168	0.481063	0.331845	0.0212111	-0.660918	3.17734e-07	-0.65565	4.24136e-07	-0.192607	0.189667	-0.118482	0.422516	-0.070902	0.632025	-0.310887	0.0314985	0.290949	0.0448295	0.33047	0.0217856	-0.0852755	0.564423	0.0816018	0.581379	-0.0406381	0.7839	0.360065	0.0119441	-0.423105	0.00273364	-0.173287	0.238854
ENSGALT00000006340	black	0.106559	0.470998	0.109621	0.45827	-0.0373813	0.80085	0.066979	0.651038	0.16488	0.262759	0.345128	0.0162871	-0.234162	0.109174	-0.139109	0.345699	-0.530502	0.000105088	0.0887969	0.54839	-0.0131634	0.929242	0.308127	0.0331192	0.275588	0.0579742	-0.206169	0.159758	-0.0818754	0.580108	0.116659	0.429741	0.21409	0.14397	0.221185	0.130838	0.365348	0.0106669	-0.180084	0.220646	-0.522777	0.00013792
ENSGALT00000072818	black	-0.106533	0.471105	-0.118966	0.420611	0.16501	0.262376	-0.267402	0.0661507	0.195101	0.183887	0.216765	0.13891	-0.0679524	0.646299	-0.196033	0.181761	-0.546145	5.93629e-05	-0.0123212	0.933759	-0.0581552	0.694598	0.197791	0.177797	0.214424	0.143332	-0.0936822	0.526514	-0.0257675	0.861987	0.164226	0.264683	0.150954	0.305762	-0.0725222	0.62424	0.427804	0.00242085	-0.294747	0.0419854	-0.369756	0.00969282
ENSGALT00000009504	black	0.106063	0.473078	0.17897	0.223561	0.0244118	0.869183	0.0726575	0.623592	-0.61005	4.16099e-06	0.116864	0.428926	0.0612346	0.679276	0.467775	0.000800948	0.805543	5.038e-12	0.0486782	0.74249	0.54985	5.16345e-05	-0.028847	0.845682	0.104804	0.478374	0.373839	0.0088599	0.0330978	0.823283	-0.0421927	0.775842	-0.572975	2.08048e-05	-0.320227	0.0264932	-0.119669	0.417851	0.215383	0.141507	0.587123	1.15231e-05
ENSGALT00000053240	black	-0.105403	0.475848	-0.147708	0.316399	0.156959	0.286694	-0.174864	0.234539	0.333427	0.0205657	-0.0747369	0.613664	0.0737923	0.618166	-0.487821	0.000436457	-0.595336	8.07258e-06	0.0963085	0.514935	-0.256795	0.0780843	0.0383634	0.795729	-0.17586	0.231843	-0.0574848	0.69795	0.15888	0.280763	0.0711614	0.630776	0.384606	0.0069533	0.0241367	0.870645	0.226188	0.122134	-0.380218	0.00768232	-0.343175	0.0169437
ENSGALT00000071704	black	0.105299	0.476287	0.164717	0.263238	0.0861272	0.560526	-0.044805	0.762357	-0.411215	0.0036898	0.263542	0.0703133	-0.403272	0.00448193	0.517455	0.000165703	0.499606	0.000300083	0.477074	0.000607144	0.270558	0.0628965	0.32855	0.0226101	0.226922	0.120894	-0.175506	0.2328	-0.332202	0.0210641	0.265843	0.0678074	0.0939952	0.525128	-0.194744	0.184707	0.010863	0.941584	0.298991	0.0389846	-0.0571799	0.699476
ENSGALT00000064172	black	-0.104349	0.480295	-0.0746554	0.614051	0.323821	0.0247529	-0.356773	0.0128047	-0.346007	0.0159986	0.238062	0.103232	-0.140471	0.340948	0.546932	5.76378e-05	0.37943	0.00781998	0.0384739	0.795153	0.239018	0.101813	0.239198	0.101547	0.345789	0.0160699	0.0106261	0.942855	-0.320051	0.0265809	0.288182	0.0469982	-0.27321	0.0602612	-0.393898	0.00560512	0.0824861	0.577276	0.24629	0.0915124	0.155269	0.291982
ENSGALT00000081066	black	-0.104251	0.48071	-0.0440824	0.766081	0.299941	0.0383372	-0.11991	0.416907	-0.449332	0.00135657	0.145006	0.325429	-0.228957	0.117508	0.497159	0.000324718	0.553458	4.50049e-05	0.409602	0.00383984	0.263194	0.0706989	0.127761	0.386834	0.0608895	0.680987	-0.0216949	0.883636	-0.258049	0.0765913	0.314857	0.0292823	-0.0142923	0.923191	-0.350426	0.0146141	0.0594942	0.68792	-0.0495539	0.738021	0.0504735	0.733337
ENSGALT00000087658	black	0.103677	0.483143	0.0970991	0.511474	-0.281083	0.0529558	-0.106388	0.471712	0.0529375	0.720834	0.188489	0.199492	-0.0834795	0.572684	-0.336877	0.0192155	-0.434916	0.00200759	0.0925934	0.531353	0.138065	0.349364	-0.127089	0.389357	-0.127376	0.388277	0.0938807	0.525635	0.0546404	0.712234	-0.0321847	0.828083	0.148502	0.313774	-0.0939804	0.525193	0.475836	0.000630234	-0.172711	0.240443	-0.395561	0.00538957
ENSGALT00000010235	black	-0.103216	0.485102	-0.0509277	0.731027	0.239524	0.101069	-0.0255356	0.863217	-0.287232	0.0477621	0.197371	0.178739	-0.222281	0.128893	0.643837	7.9453e-07	0.507381	0.000232619	0.0366616	0.804609	0.202223	0.16808	0.195611	0.182721	0.455724	0.0011339	-0.155955	0.289827	-0.369166	0.00981843	0.254272	0.0811587	-0.238701	0.102281	-0.0399974	0.787227	-0.154408	0.294697	0.212065	0.147892	0.166882	0.256925
ENSGALT00000058055	black	-0.10294	0.486278	-0.127984	0.385998	-0.0383497	0.7958	-0.159803	0.277943	0.339739	0.0181532	-0.00277455	0.985068	-0.0256525	0.862597	-0.344354	0.0165447	-0.581856	1.44046e-05	0.0171533	0.907876	-0.275776	0.0577963	0.0383462	0.795819	-0.0328714	0.824472	-0.15767	0.284491	-0.0156574	0.91588	0.0919485	0.534228	0.347653	0.0154705	0.0733997	0.62004	0.222657	0.12823	-0.217201	0.138098	-0.400021	0.00484684
ENSGALT00000089979	black	-0.102203	0.489421	-0.119212	0.419647	-0.136023	0.356608	-0.0648626	0.661388	0.398521	0.00502368	0.0598452	0.686174	0.102097	0.489874	-0.488258	0.000430541	-0.729284	4.13446e-09	-0.280133	0.0537967	-0.107355	0.46767	0.0381099	0.79705	0.0023356	0.98743	0.0110894	0.940368	0.0928551	0.530187	-0.0158656	0.914766	0.0908596	0.539101	0.158479	0.281995	0.307119	0.033728	-0.224804	0.124497	-0.373572	0.00891238
ENSGALT00000043269	black	-0.101779	0.491235	-0.0357831	0.809203	0.217192	0.138114	-0.159241	0.279656	-0.420994	0.00288544	0.0660675	0.655488	0.166126	0.259118	0.325891	0.0237947	0.553972	4.41283e-05	-0.156637	0.287698	0.469101	0.000770282	-0.071952	0.626975	0.0732479	0.620766	0.400693	0.00476935	0.0291229	0.844225	0.109312	0.459545	-0.588127	1.10383e-05	-0.341306	0.0175927	-0.0298761	0.840248	0.194346	0.185624	0.508622	0.000223227
ENSGALT00000068447	black	-0.101137	0.493985	-0.0979932	0.507575	0.29218	0.0438906	0.175147	0.233773	-0.0384722	0.795162	-0.316861	0.0282141	-0.0247701	0.86728	0.370947	0.00944313	0.528248	0.000113844	0.0438016	0.767529	-0.188676	0.199038	-0.183621	0.211562	-0.0742556	0.615956	-0.200935	0.170862	-0.198523	0.176164	0.00914396	0.950816	0.0485123	0.743338	0.143175	0.331642	-0.544687	6.26846e-05	-0.0262339	0.859514	0.302878	0.0363925
ENSGALT00000015429	black	0.101017	0.494499	0.145436	0.323983	0.0956755	0.517714	0.30506	0.0350008	-0.443863	0.00157721	-0.047574	0.748137	-0.113343	0.443058	0.559543	3.55667e-05	0.8311	2.64497e-13	0.275104	0.0584335	0.201464	0.169717	-0.101359	0.493031	0.00415252	0.977653	0.00667751	0.964072	-0.201508	0.16962	0.0156079	0.916145	-0.15331	0.298185	-0.0147511	0.920733	-0.352319	0.0140529	0.213441	0.145218	0.374329	0.00876413
ENSGALT00000044835	black	0.0995613	0.500773	0.123649	0.40242	0.161542	0.272677	-0.0676474	0.647783	-0.486635	0.000452892	0.0311192	0.833693	-0.153834	0.296518	0.476214	0.000623102	0.710676	1.52316e-08	0.39775	0.00511686	0.250146	0.0863889	0.0093216	0.949861	0.00766669	0.958754	0.0507019	0.732175	-0.132708	0.368558	0.181888	0.215978	-0.0611638	0.679627	-0.331475	0.0213646	-0.150071	0.308633	0.162826	0.268832	0.279658	0.0542218
[truncated: 17,191 more rows]

## Sheet: DPI
Transcript Stable ID	moduleColor	GS.DPI	p.GS.DPI	MM.blue	p.MM.blue	MM.grey	p.MM.grey	MM.plum1	p.MM.plum1	MM.darkmagenta	p.MM.darkmagenta	MM.darkolivegreen	p.MM.darkolivegreen	MM.magenta	p.MM.magenta	MM.skyblue3	p.MM.skyblue3	MM.black	p.MM.black	MM.midnightblue	p.MM.midnightblue	MM.red	p.MM.red	MM.grey60	p.MM.grey60	MM.darkred	p.MM.darkred	MM.violet	p.MM.violet	MM.darkturquoise	p.MM.darkturquoise	MM.orangered4	p.MM.orangered4	MM.darkgreen	p.MM.darkgreen	MM.yellowgreen	p.MM.yellowgreen	MM.cyan	p.MM.cyan	MM.lightyellow	p.MM.lightyellow	MM.skyblue	p.MM.skyblue
[truncated: 18,103 more rows]

[truncated: 5 more sheets: TREATMENT, SEX, VL2, VL6, AB10]
